# Supplementary material for: ER-export and ARFRP1/AP-1–dependent delivery of SARS-CoV-2 Envelope to lysosomes controls late stages of viral replication
Source: Sci Adv. 2024 Apr 3;10(14):eadl5012. doi: 10.1126/sciadv.adl5012 (PMC10990277; doi:10.1126/sciadv.adl5012)
Supplement: Supplementary file 2 — Data S1 to S6 [file sciadv.adl5012_data_s1_to_s6.zip]

Archive with 6 entries (6 files):
- adl5012_Data_S1.xlsx
- adl5012_Data_S2.xlsx
- adl5012_Data_S3.xlsx
- adl5012_Data_S4.xlsx
- adl5012_Data_S5.xlsx
- adl5012_Data_S6.xlsx
