# Supplementary material for: ER-export and ARFRP1/AP-1–dependent delivery of SARS-CoV-2 Envelope to lysosomes controls late stages of viral replication
Source: Sci Adv. 2024 Apr 3;10(14):eadl5012. doi: 10.1126/sciadv.adl5012 (PMC10990277; doi:10.1126/sciadv.adl5012)
Supplement: Supplementary file 2 — Data S1 to S6 [file sciadv.adl5012_data_s1_to_s6.zip › adl5012_Data_S1.xlsx]

## Sheet: Table Information
All Data Sheet
Column	Description
A	Uniprot protein IDs
B	Majority Uniprot protein IDs
C	Protein names
D	Gene names
E	Potential % Sequence Coverage
F	Protein Molecular Weight
G-AA	Median adjusted iBAQ values
AB	Total intensity across all samples log10 transformed
AC	Andromeda Search Engine Protein Confidence Score (>40 very high confidence)
AD-AX	Razor peptides + unique peptides
AY	Total MS/MS Counts
AZ-BT	MS/MS Count Data
BU	Protein identified in Crapome V2 data (Mellacheruvu et al. 2013. Nat. Methods)
BV	Occurance of protein identified in Crapome V2 data (Mellacheruvu et al. 2013. Nat. Methods)

## Sheet: Data Processing
Data Processing In Perseus 1.4.0.2
Step
1	MS/MS LFQ data upload
2	Remove data only identified by site
3	Remove reverse peptide matches
4	Remove potential contaminants
5	Log2 tranform all LFQ values
6	Crapome data upload and matching
7	Filter valid values of at least 1 valid value per row
8	Categorical annotation of experimental repeats (N=3 for all conditions)
9	Annotation of protein names
10	Normalisation by subtracting column medians for IBAQ values
11	Filter valid values of at least half of row must contain valid values
12	Impute missing values from normal distribution separately for each column
14	Data export

## Sheet: AllData
Identifiers				Protein Information		Median Normalised IBAQ Values																							Razor + unique peptides
Protein IDs	Majority protein IDs	Protein names	Gene names	Sequence coverage [%]	Mol. weight [kDa]	iBAQ E-HA-TurboIDSite31	iBAQ E-HA-TurboIDSite32	iBAQ E-HA-TurboIDSite33	iBAQ E-HA-TurboIDSite3 ΔDLLV1	iBAQ E-HA-TurboIDSite3 ΔDLLV2	iBAQ E-HA-TurboIDSite3 ΔDLLV3	iBAQ E-HA-TurboIDSite41	iBAQ E-HA-TurboIDSite42	iBAQ E-HA-TurboIDSite43	iBAQ E-HA-TurboIDSite4 ΔDLLV1	iBAQ E-HA-TurboIDSite4 ΔDLLV2	iBAQ E-HA-TurboIDSite4 ΔDLLV3	iBAQ E-HA-TurboIDSite3 DEWV1	iBAQ E-HA-TurboIDSite3 DEWV2	iBAQ E-HA-TurboIDSite3 DEWV3	iBAQ E-HA-TurboIDSite3 SVKI1	iBAQ E-HA-TurboIDSite3 SVKI2	iBAQ E-HA-TurboIDSite3 SVKI3	iBAQ Cytoplasm1	iBAQ Cytoplasm2	iBAQ Cytoplasm3	Intensity	Andromeda Search Engine Protein Confidence Score	Razor + unique peptides E-HA-TurboIDSite31	Razor + unique peptides E-HA-TurboIDSite32	Razor + unique peptides E-HA-TurboIDSite33	Razor + unique peptides E-HA-TurboIDSite3 ΔDLLV1	Razor + unique peptides E-HA-TurboIDSite3 ΔDLLV2	Razor + unique peptides E-HA-TurboIDSite3 ΔDLLV3	Razor + unique peptides E-HA-TurboIDSite41	Razor + unique peptides E-HA-TurboIDSite42	Razor + unique peptides E-HA-TurboIDSite43	Razor + unique peptides E-HA-TurboIDSite4 ΔDLLV1	Razor + unique peptides E-HA-TurboIDSite4 ΔDLLV2	Razor + unique peptides E-HA-TurboIDSite4 ΔDLLV3	Razor + unique peptides E-HA-TurboIDSite3 DEWV1	Razor + unique peptides E-HA-TurboIDSite3 DEWV2	Razor + unique peptides E-HA-TurboIDSite3 DEWV3	Razor + unique peptides E-HA-TurboIDSite3 SVKI1	Razor + unique peptides E-HA-TurboIDSite3 SVKI2	Razor + unique peptides E-HA-TurboIDSite3 SVKI3	Razor + unique peptides Cytoplasm1	Razor + unique peptides Cytoplasm2	Razor + unique peptides Cytoplasm3
P0DPI2;A0A0B4J2D5	P0DPI2;A0A0B4J2D5			29.5	28.17	0.6162758	0.7616844	0.8248844	1.292978	1.792492	1.297194	0.5775185	0.9285202	-6.615674	0.9572258	1.444454	1.032276	1.089479	1.511623	0.874651	1.608837	2.445227	2.416016	-2.738745	-3.473255	-3.823668	9.51386988389186	27.778	3	3	2	3	3	3	2	2	0	3	3	3	4	3	4	5	5	5	1	1	1
A0FGR8	A0FGR8	Extended synaptotagmin-2	ESYT2	27.6	102.36	0.3785133	0.331625	-0.04325485	1.353384	0.8515396	1.245787	-2.172102	-0.3482609	-1.2528	1.316673	1.516262	0.8878803	-0.1449566	0.3110638	-0.1013069	2.027567	1.128139	2.263111	-1.883501	-2.196285	-0.8794327	9.88621991172664	84.248	7	6	7	9	10	11	3	5	3	7	9	7	7	6	7	12	6	11	2	2	3
A0MZ66	A0MZ66	Shootin-1	KIAA1598	62	71.639	1.357111	1.344662	1.259827	0.3176403	0.5492306	1.100859	0.7294502	1.804138	0.3516064	0.5708408	0.5544453	0.4573231	1.199303	0.8627357	0.8807049	0.01559067	0.7384682	-0.03096962	3.052931	2.540897	2.92116	10.0813473078041	118.9	15	12	14	9	10	13	12	16	11	9	8	8	13	12	12	9	11	8	23	21	23
A0PK00;Q9BXJ8	A0PK00	Transmembrane protein 120B	TMEM120B	23.3	40.245	2.358875	2.389639	2.74637	3.550016	5.035158	4.245537	-2.394447	1.720181	-1.21339	2.925047	1.277416	3.47382	3.118019	3.006918	3.364456	3.864565	3.976698	3.50919	-3.131674	-3.477646	-3.221266	10.0138059273406	42.201	5	4	5	6	6	4	1	2	1	3	3	3	4	5	5	5	6	5	0	0	0
A1L0T0	A1L0T0	Acetolactate synthase-like protein	ILVBL	9.5	67.867	-1.725639	-1.425171	-1.24296	-0.8539448	-1.072788	-0.6116428	-2.352034	-6.330125	-3.483999	-1.017418	-0.06307983	-0.9304676	-1.340382	-1.474388	-2.552444	-3.184385	-3.756057	-2.626921	-4.5035	-4.910389	-4.604031	8.83096057852421	20.998	2	2	2	2	2	2	2	2	1	2	3	1	2	2	1	2	0	2	0	0	0
A1X283	A1X283	SH3 and PX domain-containing protein 2B	SH3PXD2B	34.8	101.58	0.2554817	0.2304153	0.1015644	0.1428623	0.3317451	0.6514721	-0.4801388	0.5279922	0.1881409	0.06260681	-0.3011761	0.4910851	0.4042702	0.4323196	0.9866638	-0.540123	0.3758202	0.08860779	1.968922	1.999729	1.823738	9.90073844188815	73.837	9	8	7	6	7	9	4	8	5	9	7	7	8	7	5	4	5	3	14	16	15
A2VDJ0	A2VDJ0	Transmembrane protein 131-like	KIAA0922	6.7	179.34	-4.950668	-3.501934	-5.937139	-0.9259109	-0.5163956	-0.9472466	-7.054655	-6.276356	-6.762301	-5.241619	-5.704391	-6.112833	-6.014118	-6.210313	-6.202877	-1.805815	-3.115511	-4.131989	-4.13702	-4.527635	-4.234629	8.94807048151894	11.925	1	2	1	5	5	5	1	2	1	1	1	1	1	1	1	4	2	2	0	0	0
A4D1S0	A4D1S0	Killer cell lectin-like receptor subfamily G member 2	KLRG2	4.6	42.85	-0.8772812	-1.087286	-1.159466	-2.182154	-1.960697	-2.103756	-6.755357	-2.024158	-5.636636	-6.637917	-6.702483	-2.172052	-1.339779	-1.303383	-1.144089	-1.820375	-1.544748	-1.981363	-4.315533	-4.714075	-4.414565	8.47437654453977	3.8446	1	1	1	1	1	1	0	1	1	0	1	1	1	1	1	1	1	1	0	0	0
P30046;A6NHG4	P30046;A6NHG4	D-dopachrome decarboxylase;D-dopachrome decarboxylase-like protein	DDT;DDTL	27.1	12.712	-6.229987	-6.206377	-6.322654	1.023205	1.071323	1.562737	-5.781487	-5.375564	-5.230507	-5.645281	0.401186	-6.830905	0.05828476	0.1138744	-6.353368	1.540394	1.386143	1.461916	0.4556351	0.1782913	0.02513313	8.91398330009632	5.7907	0	0	0	1	2	1	0	0	1	1	1	0	1	1	0	2	2	2	1	1	1
A6NKT7;Q7Z3J3	A6NKT7;Q7Z3J3	RanBP2-like and GRIP domain-containing protein 3;RanBP2-like and GRIP domain-containing protein 4	RGPD3;RGPD4	25	197.48	-2.396849	-2.411167	-2.880526	-3.661625	-4.070465	-3.898783	-5.377502	-2.576122	-1.763586	-3.139923	-3.243687	-5.823214	-2.384583	-2.164564	-2.253145	-3.541842	-3.939074	-3.646511	-0.7341022	-0.6845512	-0.9928379	9.29181268746712	4.4374	1	1	1	1	1	1	0	1	1	2	1	1	1	1	1	1	1	1	2	2	2
A8CG34;A6NF01;Q6PJE2	A8CG34	Nuclear envelope pore membrane protein POM 121C	POM121C	34.9	125.09	3.929604	3.926422	4.151064	5.289343	5.336662	5.238619	3.613176	4.148661	3.804825	5.630335	5.436665	5.221294	3.863037	3.850693	4.048138	5.603342	5.462008	5.56971	2.59482	2.618925	2.543549	10.9542183812979	304.73	18	18	19	25	24	22	18	17	18	23	23	23	14	15	13	26	20	24	16	14	14
A8MVW0	A8MVW0	Protein FAM171A2	FAM171A2	13	87.434	-1.939709	-2.041704	-5.733501	-1.38636	-6.658511	-6.584047	-1.184202	0.08341789	-1.009069	-6.046908	-0.1902351	-2.943285	-3.189175	-3.575003	-3.469133	-1.688181	-5.255475	-4.068805	-3.024302	-2.555206	-2.753174	9.07983219967722	50.293	4	4	3	1	0	0	5	6	6	4	4	4	2	2	2	1	0	0	1	1	1
P0CG08;B7ZAQ6	P0CG08;B7ZAQ6	Golgi pH regulator B;Golgi pH regulator A	GPR89B;GPR89A	7.3	52.916	0.8400402	0.9131565	1.399649	1.233686	1.190355	1.394928	-0.1796684	1.693647	0.8109283	1.070143	1.183466	1.029127	0.5342197	0.7855816	0.6410255	1.179964	1.013325	-5.640551	-4.895991	-5.320308	-4.999651	9.56307745492541	6.2928	3	2	3	2	2	3	1	1	3	2	1	1	2	1	1	1	1	0	0	0	0
E9PAV3;Q13765;Q9BZK3	E9PAV3;Q13765	Nascent polypeptide-associated complex subunit alpha, muscle-specific form;Nascent polypeptide-associated complex subunit alpha	NACA	4	205.42	-0.2707119	-0.1192875	0.06881523	-0.7714195	-0.6861	-0.1057949	-1.26162	-0.4237385	-0.1123486	0.1969395	-0.2103539	0.1401634	0.1015358	0.2324524	-0.2831707	-0.005308151	-0.3090229	0.2242336	0.4152527	0.9276314	0.248106	10.045987605661	34.029	4	4	4	3	3	4	3	4	3	5	4	4	4	4	3	4	3	4	4	5	4
Emerald_Cyt;CON__Q9U6Y5	Emerald_Cyt			79.4	64.193	12.04623	12.04655	12.34156	12.69887	12.99436	12.80649	11.88175	12.62366	12.07971	12.60648	12.53178	12.46025	12.61774	12.98104	12.69204	12.94711	13.01599	12.87013	8.482025	8.324938	8.323496	13.1400993248508	323.31	23	24	25	25	23	25	25	25	25	25	25	24	26	27	24	27	26	29	30	33	32
O00116	O00116	Alkyldihydroxyacetonephosphate synthase, peroxisomal	AGPS	17.2	72.911	0.05178452	-0.1464615	-0.01683617	0.6503773	0.8935299	0.05029488	-0.8531895	-0.1710434	-2.498665	-1.506783	-0.1175461	-0.9264221	-0.3054161	0.04406166	-0.4327812	0.6778069	0.07938957	0.6925888	-3.756303	-4.130013	-3.850876	9.45216991853543	18.465	6	5	6	6	7	6	4	3	2	3	3	3	4	4	4	6	4	6	0	0	0
O00124	O00124	UBX domain-containing protein 8	UBXN8	36.3	30.541	1.740427	1.786667	1.676872	2.770206	2.893738	2.985323	-0.1675434	0.9369869	0.2435436	2.769379	2.653095	2.727636	1.065971	1.110445	1.384748	3.159657	3.632345	3.654608	-4.258328	-4.65433	-4.356905	9.8589400263454	101.61	5	5	5	6	6	6	2	3	3	6	6	6	4	4	4	7	5	7	0	0	0
O00148	O00148	ATP-dependent RNA helicase DDX39A	DDX39A	32.6	49.129	-0.3241138	-0.5332069	0.4252796	-0.2974072	0.9020863	1.068741	-1.188387	0.2038059	-0.3051624	0.1864986	0.8182087	-1.445459	1.327261	0.6799393	0.6170998	0.5802803	-0.8583584	0.9330273	-0.9869003	-1.240864	-0.7234211	9.31877265982548	8.4863	1	1	2	1	3	2	1	1	1	1	1	2	2	2	2	2	1	1	1	1	1
O00151	O00151	PDZ and LIM domain protein 1	PDLIM1	51.1	36.071	1.332525	1.220924	1.345705	1.735462	2.491629	2.502699	1.746202	1.955423	2.044878	2.731817	2.517733	2.918285	2.045584	2.435062	2.059237	2.080111	2.80888	1.438274	5.347078	5.159105	5.27133	10.285197122811	50.004	7	5	7	6	7	8	7	7	8	7	7	8	8	8	8	7	8	5	10	10	10
O00154	O00154	Cytosolic acyl coenzyme A thioester hydrolase	ACOT7	23.7	41.796	2.226213	2.030569	2.115788	2.585184	2.667702	2.850145	1.211597	2.051453	1.986137	2.584002	2.121044	2.830971	2.363653	2.212227	1.901533	2.792059	1.917631	3.187098	1.241062	1.224152	0.9044876	9.98218979518917	17.863	6	6	5	6	6	6	5	5	5	6	5	6	5	4	4	6	5	6	5	5	4
O00159	O00159	Unconventional myosin-Ic	MYO1C	6.3	121.68	-3.057247	-3.073839	-2.529154	-1.813936	-1.5802	-2.655804	-4.144274	-3.60533	-2.821175	-5.233511	-5.699647	-5.405199	-3.274155	-2.918104	-2.934074	-1.912209	-4.854908	-2.51412	-4.68403	-5.098935	-4.786001	8.7517485658165	6.8433	2	2	2	3	3	2	1	1	1	0	0	0	1	1	1	2	2	1	0	0	0
O00161	O00161	Synaptosomal-associated protein 23	SNAP23	78.2	23.354	6.291506	6.485058	6.14146	4.778652	5.025402	5.057739	4.955137	5.315355	4.92004	4.482372	4.429876	4.311741	6.385679	6.409658	6.459751	5.190289	5.588882	5.22164	1.115961	0.5686569	-0.1675835	10.5930200910102	102.04	14	15	15	12	12	13	11	12	12	9	11	8	17	17	15	13	13	13	4	3	2
O00178	O00178	GTP-binding protein 1	GTPBP1	19.9	72.453	-2.356487	-3.232784	-1.935862	-0.7721462	-0.8591614	0.0130043	-4.994336	-4.979588	-3.629202	-0.9752541	-0.7084217	-5.008725	-6.335697	-0.970911	-5.386106	-1.294901	-2.029108	-0.9298172	-4.630616	-4.22068	-4.732161	8.92035294054716	18.683	3	2	3	2	3	4	0	1	1	2	2	0	3	1	2	3	1	3	0	2	1
O00186	O00186	Syntaxin-binding protein 3	STXBP3	17.6	67.764	0.8666172	0.7235336	0.7630978	-0.692524	-0.6472416	-0.4055119	-3.463102	-1.609621	-1.826754	-1.299675	-1.447779	-1.434834	1.099092	1.034538	0.3129234	-0.8677673	-2.334179	-1.132067	-3.596848	-5.04315	-3.690149	9.22091836355655	18.536	7	6	6	4	4	4	1	2	2	3	2	3	8	7	7	3	2	3	0	0	0
O00193	O00193	Small acidic protein	SMAP	30.6	20.332	2.77631	2.037354	2.405306	3.769939	3.817255	3.832539	2.266487	3.075695	2.772957	3.988663	3.86582	3.993118	2.351854	2.123232	1.880421	3.81423	4.06587	3.871485	5.940187	5.619785	5.735435	9.96080837802664	130.84	3	2	4	4	4	3	3	5	3	3	4	4	3	2	2	4	4	4	5	6	5
O00203;Q13367	O00203	AP-3 complex subunit beta-1	AP3B1	25.3	121.32	-0.5184841	-0.1783047	-1.085814	-2.830282	-2.31057	-0.5629616	-0.4433193	1.318298	-0.29175	-0.2177563	-5.283646	-3.059233	0.6142349	0.4840946	-0.7668438	-3.205339	-4.231779	-2.07502	2.846622	2.601128	2.665638	10.049954148022	51.997	6	6	5	4	4	6	9	9	8	4	3	2	8	8	6	2	1	4	14	14	15
O00213	O00213	Amyloid beta A4 precursor protein-binding family B member 1	APBB1	36.5	77.243	1.735689	1.864923	2.537361	2.970484	2.763741	2.389906	1.416241	0.2424164	2.293039	2.022779	2.047739	3.458559	3.125134	3.421192	3.268427	2.96023	2.705042	2.893145	1.781134	1.851439	2.564646	10.2390741382359	96.819	10	8	8	6	9	7	5	5	6	8	7	8	9	9	9	7	8	8	7	7	8
O00264	O00264	Membrane-associated progesterone receptor component 1	PGRMC1	43.6	21.671	2.115267	2.160351	2.188478	2.723448	2.968277	2.982328	0.8168221	2.466457	2.423628	3.298571	3.376509	3.434004	0.04634476	-0.2690487	0.1500092	2.796236	2.477125	2.40593	-2.97089	-3.963476	-3.0592	9.60753007997226	80.34	4	5	6	7	7	7	3	6	6	6	8	8	1	1	3	6	4	6	0	0	0
O00267	O00267	Transcription elongation factor SPT5	SUPT5H	31.1	121	-2.315748	-3.312365	-4.362661	0.9743347	0.3497143	0.7664299	-2.356064	-1.1982	-2.695156	-0.5730648	-0.254631	-0.4010181	-0.3695545	-0.5263901	-1.344353	-0.9615555	-0.3959045	0.3879375	-0.577734	-0.8617954	-0.3513355	9.57751477777336	102.89	5	3	1	11	9	8	3	6	1	5	5	8	7	7	3	6	4	11	8	6	7
O00299	O00299	Chloride intracellular channel protein 1	CLIC1	34	26.922	-1.10273	-1.074877	-0.5194645	0.1114502	0.9768925	1.162098	2.114967	1.000456	0.4425716	1.1329	1.076611	0.6305237	-0.354681	-0.01592255	0.7102184	1.248795	2.057684	1.444384	-0.2528191	-0.8776398	0.398077	9.39962181067174	26.407	1	1	2	3	2	2	4	2	2	2	2	2	2	1	1	3	4	3	2	1	2
O00303	O00303	Eukaryotic translation initiation factor 3 subunit F	EIF3F	29.4	37.563	-0.06447411	0.117342	-0.1946735	-0.3140984	0.8604889	1.351597	1.008675	1.050396	0.574173	0.2296448	0.2107716	0.1559887	0.4679737	-0.2682781	-1.127825	-0.1783657	-0.05374146	0.5980701	-0.9995708	-3.309723	-1.631321	9.25430633233129	11.762	3	3	3	3	3	3	4	3	4	2	3	3	3	2	1	2	2	3	3	1	2
O00400	O00400	Acetyl-coenzyme A transporter 1	SLC33A1	31.3	60.908	3.33441	3.300152	3.5418	3.943199	4.204203	4.273634	0.9248581	3.085657	3.142908	3.805525	3.729265	3.647326	3.138985	3.474119	3.095942	4.332323	2.43774	3.873608	-4.4799	-4.885741	-4.580243	10.3004650455403	32.13	7	7	7	8	10	9	5	7	6	8	8	9	6	7	6	8	8	8	0	0	0
O00401	O00401	Neural Wiskott-Aldrich syndrome protein	WASL	21.8	54.826	-0.1054077	-0.1603832	-0.01088905	-1.184572	0.3031044	-5.573706	-0.1578445	0.2530632	0.02413177	-1.517578	-0.8312874	-5.888422	0.2861805	0.8506622	0.04317665	-3.880529	-5.050025	-5.220663	2.966337	2.292944	2.912704	9.56757918058363	13.717	2	3	3	1	1	0	1	1	1	1	1	0	3	3	3	0	0	0	5	6	6
O00422	O00422	Histone deacetylase complex subunit SAP18	SAP18	7.8	17.561	-1.370974	-1.558374	-2.0068	-2.661221	-2.515667	-2.435104	-5.844507	-1.592018	-4.845307	-2.03088	-2.302923	-2.899658	-1.941935	-2.10396	-2.076717	-1.967352	-5.68447	-1.910027	-3.579196	-3.945041	-3.672356	8.25536900426644	7.6904	1	1	1	1	1	1	0	1	1	1	1	1	1	1	1	1	1	1	0	0	0
O00425	O00425	Insulin-like growth factor 2 mRNA-binding protein 3	IGF2BP3	19.2	63.704	-1.495146	-0.7624187	-0.789135	-0.08759689	0.500061	-0.004152298	0.06877899	-0.1952667	-0.3388309	1.068985	-0.003297806	0.8670235	-0.4809875	0.06092644	-0.1157207	0.2723484	1.230568	1.201504	-2.234743	-1.828165	-3.771149	9.47318030100494	23.643	3	5	6	4	6	5	5	6	4	3	4	4	6	6	4	6	6	5	3	3	3
O00429	O00429	Dynamin-1-like protein	DNM1L	28.9	81.876	-0.9302387	-1.543631	-1.382349	-1.638071	-1.288794	-0.7066689	-1.754494	-1.353634	-3.372198	-2.165356	-2.295996	-3.287521	-0.8480453	-0.140934	-0.02232742	-0.8502102	-1.286528	-0.9751759	0.865591	0.6231537	1.048315	9.51985423434138	93.835	5	3	5	5	3	4	2	4	2	2	3	2	6	3	5	5	3	4	12	10	13
O00443	O00443	Phosphatidylinositol 4-phosphate 3-kinase C2 domain-containing subunit alpha	PIK3C2A	22.7	190.68	-1.506802	-1.343599	-1.107607	-3.90065	-2.498898	-1.870348	-1.607487	-0.7503414	-1.846437	-2.067034	-2.256491	-2.601107	-1.192871	-0.7980518	-0.9348412	-4.12122	-2.839619	-4.508865	-0.3379269	-0.4775639	-0.1866932	9.62723267984844	56.171	10	11	11	4	6	7	7	15	5	8	7	6	12	12	10	4	4	2	15	11	13
O00505	O00505	Importin subunit alpha-4	KPNA3	30.1	57.81	-0.2907391	0.1150322	-0.08307648	0.1209621	-0.1764336	0.3878822	0.4821548	1.364147	0.2560787	-0.01795959	1.48313	1.236464	-5.374641	-6.184418	-1.65131	0.7757034	-0.7162914	1.012568	3.101233	2.838163	3.100763	9.63349875413769	26.987	3	4	4	2	2	2	4	5	3	3	4	3	0	0	1	3	3	4	7	7	7
O00541	O00541	Pescadillo homolog	PES1	15.1	68.002	-4.239542	-3.119812	-1.101347	-1.63826	-3.285933	-1.542324	-4.394001	-0.6029129	-1.37602	-1.398716	-4.911102	-1.688103	-1.331604	-1.205814	-4.467178	-1.627666	-1.084972	-1.369125	0.7667484	0.7642975	1.034546	9.25445139534502	13.181	2	2	2	3	3	4	1	4	3	4	3	3	4	3	2	3	2	2	5	5	5
O00559	O00559	Receptor-binding cancer antigen expressed on SiSo cells	EBAG9	38	24.377	4.613392	4.489393	4.987539	3.30022	3.669846	3.544981	3.384085	4.746815	4.381163	2.849237	2.880501	3.190975	5.052832	5.21027	5.313019	3.3608	4.00877	3.758671	-1.358221	-1.625444	-1.433672	9.99708917986134	76.518	4	4	4	4	4	3	4	4	4	3	4	3	4	3	3	3	3	3	0	0	0
O00567	O00567	Nucleolar protein 56	NOP56	25.9	66.049	-0.04561234	-0.06215286	0.2177105	-0.3387737	-0.1245213	-0.07299042	-2.410263	-0.7481899	-2.579847	-1.441906	-1.963543	-2.065308	-0.3868847	-0.6269741	-0.6143379	-0.6352787	-0.2074451	-0.6006031	-3.610594	-2.725475	-3.311071	9.24617840451086	28.82	4	5	6	5	6	5	4	5	4	5	3	3	5	5	6	7	4	6	4	2	3
O00571;O15523;Q9NQI0	O00571;O15523	ATP-dependent RNA helicase DDX3X;ATP-dependent RNA helicase DDX3Y	DDX3X;DDX3Y	57.7	73.243	3.088938	2.908363	3.329128	3.782923	4.067204	4.069536	3.224844	3.875511	3.949528	3.686781	4.001863	4.161818	3.558893	3.820589	3.755997	3.803923	3.646936	3.984093	4.962151	4.795246	4.913864	10.8121175349629	149.31	19	18	17	20	19	19	22	22	21	19	19	19	18	18	16	21	13	19	31	28	29
O00592	O00592	Podocalyxin	PODXL	11.1	58.635	-0.2448254	-0.3765869	-0.2111263	-6.682522	-3.149555	-2.888329	-2.961779	-2.277622	-2.070896	-2.61389	-2.777193	-5.426637	-0.6928062	-0.7675934	-0.6628742	-2.950274	-4.438782	-2.569279	-2.645416	-3.031298	-1.516253	8.7044336600522	7.2767	2	2	2	1	1	1	1	1	1	1	1	1	2	2	3	1	0	1	1	1	1
O00763	O00763	Acetyl-CoA carboxylase 2;Biotin carboxylase	ACACB	13.6	276.54	-3.393492	-3.483337	-3.261339	-5.67692	-5.64779	-5.857592	-5.398221	-4.262468	-5.747066	-4.68182	-4.889082	-4.563173	-4.422146	-5.483984	-4.984862	-6.018119	-4.9875	-5.42519	-3.350636	-3.376432	-3.544983	8.92722660112092	26.102	4	4	6	1	2	1	1	4	1	2	2	1	5	2	0	1	0	0	4	5	5
O00767	O00767	Acyl-CoA desaturase	SCD	21.4	41.522	5.285831	5.288242	5.629295	6.326653	6.601494	6.348146	4.462721	5.330015	4.160116	5.410572	5.709309	5.527983	5.172937	5.130251	5.313019	6.350754	5.464695	6.635386	-0.1197338	0.1375389	0.5298729	10.7568110077533	21.769	5	5	5	6	6	7	3	3	3	5	5	5	4	4	4	5	5	5	1	1	1
O14523	O14523	C2 domain-containing protein 2-like	C2CD2L	21.1	76.18	-5.284608	-1.911247	-2.48118	1.418095	0.6710091	1.458387	-1.797485	-1.175493	-1.62044	1.160442	1.191126	0.6353569	-4.975972	-5.232892	-4.604295	0.5112076	1.469088	0.9895325	-2.411482	-3.960819	-2.495331	9.50988770966529	293.28	1	1	2	5	5	7	3	4	2	5	5	5	0	0	0	4	6	6	0	0	0
O14524	O14524	Transmembrane protein 194A	TMEM194A	7.4	50.639	-2.409548	-2.15205	-1.327194	-1.560486	-0.3326778	-0.4060211	-3.121721	-3.098118	-5.69999	-4.842961	-2.215887	-2.554554	-2.789486	-2.74436	-5.448698	-0.3781891	-3.293573	0.2150211	-3.594303	-5.726203	-3.687584	8.66618089715758	7.7381	1	1	2	3	3	3	1	1	0	1	1	1	1	1	0	2	1	2	0	0	0
O14579	O14579	Coatomer subunit epsilon	COPE	33.1	34.482	-0.3590565	-1.356426	0.6980152	1.537628	2.46076	1.1548	1.827763	1.784113	2.215441	1.57036	2.187031	1.662205	0.6972008	0.05040932	-0.7511692	1.289057	0.3445339	0.5360699	0.2059841	-0.4206753	0.7437496	9.54509672345507	27.703	2	1	3	3	4	2	4	4	3	4	4	4	4	3	1	3	3	3	3	2	3
O14617	O14617	AP-3 complex subunit delta-1	AP3D1	19.8	130.16	1.213772	1.243797	1.189146	0.5419598	0.6935234	0.416193	0.2206554	0.8604965	0.003837585	0.1549053	0.003299713	-0.7346268	0.471756	0.3580017	0.4170761	-0.3592033	0.5633583	1.002251	2.620779	2.660917	3.181633	10.1498346967158	57.956	9	9	9	4	4	5	5	7	7	5	4	4	8	10	7	4	3	6	13	13	13
O14646;O14647	O14646	Chromodomain-helicase-DNA-binding protein 1	CHD1	12.9	196.69	-4.892442	-5.269085	-5.361228	-5.259772	-3.001629	-5.154592	-2.240192	-2.154325	-5.251336	-4.605955	-5.175236	-3.68623	-4.597847	-4.838175	-5.00544	-3.420349	-2.923306	-3.503008	0.5431671	0.5539875	0.003078461	9.32719540450323	37.46	1	0	1	1	1	0	4	3	0	1	1	1	1	0	0	1	2	1	10	8	10
O14653	O14653	Golgi SNAP receptor complex member 2	GOSR2	55.7	24.775	5.238562	5.419422	5.574663	4.300329	4.427711	4.232313	3.476416	4.125317	4.408155	3.288118	3.233477	3.202656	5.974112	5.986172	5.360626	4.085911	3.917004	4.247002	-5.284628	-5.679377	-5.391388	10.2313421379039	58.518	4	6	6	6	5	4	5	6	5	3	4	3	7	7	6	7	6	5	0	0	0
O14654	O14654	Insulin receptor substrate 4	IRS4	34.9	133.77	5.443005	5.362368	5.304874	4.15851	4.231426	4.162247	3.950867	4.385349	4.180508	3.859457	3.799826	3.640905	5.394819	5.462435	5.608181	4.47365	4.478165	4.480671	2.196295	2.047768	2.192169	11.0498380006226	163.58	30	30	30	26	27	26	24	25	23	24	24	21	29	31	29	27	25	24	20	20	20
O14681	O14681	Etoposide-induced protein 2.4 homolog	EI24	10.3	38.964	2.252678	2.013639	2.458286	3.549911	3.514938	3.832747	0.9422054	1.840307	1.606802	3.197968	3.149599	3.005569	2.328342	2.225969	1.853455	3.701439	-1.914507	3.447104	-5.239793	-3.899415	-5.346196	9.85673493059793	8.4789	2	2	2	3	3	3	2	2	2	2	2	2	2	2	2	2	1	2	0	0	0
O14683	O14683	Tumor protein p53-inducible protein 11	TP53I11	13.2	21.054	2.045725	1.936779	1.941614	2.967453	1.735718	3.002058	2.640884	1.596987	1.638311	1.536053	1.233723	0.8937626	0.6932011	1.45397	1.52002	1.909254	1.788717	1.949738	-3.53551	-4.070558	-3.628323	9.27070212208782	5.3853	2	2	2	2	1	2	2	2	1	1	1	1	1	2	2	1	1	1	0	1	0
O14737	O14737	Programmed cell death protein 5	PDCD5	48	14.285	-5.034336	-4.823083	-5.503619	-4.609352	-4.198168	-0.3444042	0.4391403	0.1571636	0.7916641	1.481348	1.221495	0.9936104	-5.66161	-4.339579	-4.427698	-0.1284885	-0.3518467	-5.103439	2.208534	2.004396	2.340992	9.20392993724463	17.11	1	1	1	2	2	2	3	3	2	3	3	3	1	1	1	2	2	2	5	5	5
O14776;Q5VWI1	O14776	Transcription elongation regulator 1	TCERG1	17.1	123.9	-4.520485	-2.190424	-3.463078	-4.864121	-5.228518	-4.757075	-4.563738	-4.604019	-4.412423	-5.709515	-5.764541	-4.022797	-3.334269	-2.385956	-4.176619	-4.839146	-4.131855	-4.98591	1.119131	0.9883003	0.889267	9.1973081315031	25.829	0	2	1	1	0	1	0	0	0	1	0	1	1	1	1	1	1	2	12	11	11
O14802	O14802	DNA-directed RNA polymerase III subunit RPC1	POLR3A	6.2	155.64	-5.345785	-4.880274	-4.962404	-5.741993	-5.786486	-5.639085	-4.041499	-5.437334	-3.887412	-5.25463	-5.304981	-4.136965	-5.05501	-3.314798	-6.256002	-4.416624	-4.234966	-6.09024	-4.433275	-5.858072	-3.910294	8.31285409125829	9.3486	0	0	0	0	1	1	0	0	0	0	0	0	1	1	2	2	1	0	1	2	1
O14810	O14810	Complexin-1	CPLX1	23.9	15.03	-4.912555	-4.511499	-4.584134	2.676645	2.46188	3.309435	-4.151835	0.8590279	-3.998334	3.110016	2.8225	3.078501	-5.436831	-4.463799	-3.657923	3.168003	2.589211	1.470388	-3.699376	-4.682618	-3.793495	9.21194774367943	12.088	0	0	0	2	2	2	0	1	0	2	2	2	0	0	0	2	2	1	0	0	0
O14818;Q8TAA3	O14818	Proteasome subunit alpha type-7	PSMA7	17.7	27.887	-1.506628	-5.329738	-1.818594	-0.9186478	-0.9530106	-0.3827801	-1.192907	-4.999896	-1.444719	-2.145916	-4.445676	-5.53988	-4.996418	-2.230251	-0.9877338	-0.5084286	-0.1390514	-1.603842	-4.285413	-4.589404	-4.384205	8.60978643803461	6.0658	1	1	1	2	2	2	1	1	1	1	1	0	1	1	1	2	3	1	0	0	0
O14828	O14828	Secretory carrier-associated membrane protein 3	SCAMP3	39.2	38.287	4.83889	4.75392	4.859653	4.631933	4.101641	3.682571	3.324755	3.90572	4.651405	3.882397	3.525768	3.861481	4.974581	4.921782	5.183815	4.402889	4.263929	4.567589	-0.1126957	-0.04161835	-0.3210545	10.2337827150849	39.159	9	9	9	7	7	7	5	6	6	6	5	5	9	7	8	6	5	8	1	1	2
O14925;Q5SRD1	O14925;Q5SRD1	Mitochondrial import inner membrane translocase subunit Tim23;Putative mitochondrial import inner membrane translocase subunit Tim23B	TIMM23;TIMM23B	8.1	21.943	0.2578354	0.658411	0.8193817	0.9875259	0.904562	0.7417736	0.5306988	0.2364979	0.828846	0.4625053	0.4463615	0.8339081	0.8089237	0.6778412	1.059374	0.6748009	0.8867149	1.297453	-4.196162	-4.515033	-4.294243	9.13459143471088	4.8088	1	1	1	1	1	1	1	1	1	1	1	1	1	1	1	1	1	1	1	1	0
O14929	O14929	Histone acetyltransferase type B catalytic subunit	HAT1	19.1	49.512	-4.102485	-4.900214	-5.423442	-5.281166	-4.830853	0.7612667	-0.7130928	-4.181958	-1.05043	0.4760971	0.3710308	-1.77742	-4.172915	-5.294466	-0.3675117	-1.616379	-0.9054012	-0.8613033	2.069468	2.854851	2.961567	9.39255626829507	19.356	1	0	1	1	1	1	1	0	1	2	2	1	1	0	2	1	1	2	4	4	4
O14964	O14964	Hepatocyte growth factor-regulated tyrosine kinase substrate	HGS	21.1	86.191	2.565331	2.577934	2.260075	0.5831051	0.6958103	0.6565342	-3.369488	-2.29812	-2.888063	-4.404066	-3.907904	-6.505059	2.182175	1.658157	2.268625	1.175831	1.132809	1.84071	-4.124954	-1.805731	-4.222466	9.59202122768948	36.569	10	9	8	6	6	6	1	3	1	1	0	1	9	7	10	6	6	7	0	1	1
O14966	O14966	Ras-related protein Rab-7L1	RAB29	29.6	23.155	3.253317	3.303112	3.459732	3.299757	3.705366	3.515007	0.9223213	0.1598892	2.048353	2.076843	2.412909	2.216623	3.131504	3.402605	3.672297	3.686052	4.330797	3.886368	-4.361537	-4.762122	-4.460936	9.90542346832684	66.353	4	4	4	2	3	3	2	2	2	3	3	3	3	3	3	4	4	4	0	0	0
O14967	O14967	Calmegin	CLGN	45.6	70.038	3.070879	3.441654	3.755268	5.509422	5.772892	5.63184	1.078592	1.753958	1.871069	3.705347	4.26132	3.608002	2.365133	3.075447	2.923788	5.481173	5.018126	5.762442	-4.977861	-5.405814	-5.082175	10.7772890443573	145.79	14	15	16	20	20	20	9	8	9	13	16	15	12	12	10	23	19	24	0	0	0
O14974	O14974	Protein phosphatase 1 regulatory subunit 12A	PPP1R12A	22.2	115.28	-4.552919	-5.01331	-5.422622	-5.701817	-5.803188	-5.688448	-5.878117	-5.087061	-5.612814	-5.505447	-6.218951	-5.910547	-4.613113	-4.614166	-4.786707	-5.792467	-5.304826	-6.221216	1.390272	1.311785	1.384779	9.33041377334919	43.701	1	1	1	1	1	1	1	2	1	1	1	1	1	1	1	1	1	1	16	17	17
O14979	O14979	Heterogeneous nuclear ribonucleoprotein D-like	HNRNPDL	15.7	46.437	1.76663	1.904913	2.069225	1.38319	1.352596	1.357735	1.299547	1.696926	1.795156	1.055717	1.049725	0.9135418	1.74589	1.871943	2.018101	1.98818	2.407507	2.006077	1.192726	1.802721	1.243523	9.78156869558584	16.386	3	3	3	2	2	2	3	3	3	2	2	2	3	3	3	3	3	3	3	4	3
O15027	O15027	Protein transport protein Sec16A	SEC16A	50.7	251.89	4.486153	4.374046	4.495434	4.913132	4.918249	5.213055	4.237816	4.93351	4.489656	4.901396	5.135971	4.990217	4.069521	4.080751	3.632389	5.091255	5.211466	4.693171	1.697029	0.9130268	1.597404	11.327420242221	323.31	58	55	58	64	60	61	63	65	54	60	60	59	55	53	49	62	62	64	26	24	26
O15042	O15042	U2 snRNP-associated SURP motif-containing protein	U2SURP	27.6	118.29	-1.225368	-0.9377613	-0.3684769	-3.071604	-3.886528	-1.985031	-0.09221268	1.088896	-1.662085	-0.5377541	-1.428099	-1.657429	-0.4414539	0.8961563	0.3254757	-1.51376	-0.8837719	-1.324211	3.191738	3.134556	2.923212	9.92627554777354	75.5	3	3	4	1	1	3	5	5	3	3	4	4	5	5	5	4	4	3	18	17	17
O15056	O15056	Synaptojanin-2	SYNJ2	9.6	165.54	-4.343742	-4.097074	-4.982858	-4.419493	-5.713194	-5.813314	-5.507664	-4.476254	-5.361359	-4.305841	-4.021522	-3.385372	-3.79034	-5.067217	-3.87986	-5.406466	-5.452796	-4.784463	-1.006378	-1.537416	-0.680933	8.95069580475601	21.295	2	1	1	0	0	1	1	3	0	1	1	0	4	1	1	0	0	0	7	6	5
O15067	O15067	Phosphoribosylformylglycinamidine synthase	PFAS	7	144.73	-3.183872	-3.568287	-2.639374	-0.8002071	-0.5229931	-0.6537991	-6.440447	-3.670073	-6.299093	-3.372908	-3.29068	-3.982668	-1.88986	-3.032736	-3.767511	-2.599346	-5.394414	-3.73745	-3.49666	-3.413542	-3.859928	8.98733103180897	11.261	1	1	1	2	3	3	1	1	0	1	1	1	2	1	1	1	0	1	1	1	1
O15118	O15118	Niemann-Pick C1 protein	NPC1	4.9	142.17	-1.061918	-1.00346	-1.011089	-1.808706	-2.355394	-2.237318	-2.903437	-1.8505	-2.157572	-0.6792336	-1.745831	-0.5605717	-0.04576874	-0.5724316	-1.060455	0.2749271	-4.548016	0.7691746	-4.228852	-4.623545	-4.327193	9.28874093879429	8.8316	3	3	4	2	2	2	2	2	2	3	2	3	3	4	3	3	1	4	0	0	0
O15121	O15121	Sphingolipid delta(4)-desaturase DES1	DEGS1	15.8	37.866	0.3484554	0.3644676	0.9414597	2.971142	2.956366	2.197529	-3.425469	1.33313	1.775112	2.414143	2.537392	2.365265	1.833612	1.806847	1.168119	2.849051	3.001312	2.599205	-3.469667	-3.830648	-3.561954	9.54136703675979	60.585	1	1	1	2	2	1	1	1	1	3	3	3	2	2	2	3	3	3	0	0	0
O15126	O15126	Secretory carrier-associated membrane protein 1	SCAMP1	38.2	37.92	6.166779	6.002609	6.253429	4.336382	4.236891	4.419744	4.285582	4.828115	4.790144	4.671198	4.387297	4.591484	6.067463	6.019022	6.066679	4.600533	5.219538	4.709345	-1.424385	-7.020809	-2.159258	10.6243336716901	134.81	11	11	11	9	9	9	9	10	9	9	9	9	11	10	11	8	8	9	2	1	2
O15143	O15143	Actin-related protein 2/3 complex subunit 1B	ARPC1B	13.2	40.949	-0.9846439	-1.111423	-0.9091454	-1.787025	-0.8756733	-0.5960236	-0.03515053	-0.6095715	0.006738663	-1.579187	-1.751728	-1.203396	-1.42877	-1.389473	-1.489502	-1.15801	-0.6861706	-0.6445827	-1.337383	-1.37632	-4.635286	8.9297202726052	9.1141	1	1	1	1	1	1	4	2	2	1	1	1	1	1	1	1	2	1	2	2	0
O15144	O15144	Actin-related protein 2/3 complex subunit 2	ARPC2	46.3	34.333	0.5174656	0.3500729	-0.6189041	0.8230648	0.05861473	1.578094	3.184027	1.133923	-0.8721352	-0.6601505	-0.9822083	-0.1551361	-0.1968498	-0.9396877	-0.0515213	-0.277729	-2.337259	-0.0718708	-2.123344	-2.086224	-2.000954	9.381962977656	36.705	4	4	4	6	4	6	11	5	3	3	3	4	3	2	3	3	2	3	1	1	1
O15155	O15155	BET1 homolog	BET1	55.9	13.289	6.713848	6.669085	6.678774	8.129541	8.183992	9.022701	7.573307	7.874411	7.791914	4.8894	6.648766	5.952776	6.996027	7.034683	7.740435	6.997026	8.101597	4.012499	1.452354	1.298187	-4.526487	10.621985932565	44.164	3	2	3	2	2	2	2	2	2	2	2	2	2	2	3	3	2	3	1	1	0
O15173	O15173	Membrane-associated progesterone receptor component 2	PGRMC2	46.6	23.818	4.200205	4.189529	4.684099	7.391018	7.344959	7.834003	4.114946	4.744946	4.227612	6.095751	6.058531	6.065731	5.350222	5.605547	5.359581	6.425308	5.726236	6.909718	-4.534508	-4.942773	-3.658034	10.7284674143082	296.6	7	7	6	10	11	10	6	6	6	10	9	9	9	9	6	10	8	9	0	0	0
O15212	O15212	Prefoldin subunit 6	PFDN6	35.7	14.582	-3.595524	-3.59445	-1.189745	-0.2757053	0.5770931	-0.0413723	0.4433842	-0.02084351	0.5179844	-0.5128326	-5.417678	0.7714596	0.3736496	-0.1017265	-0.6026897	-0.82057	-4.264496	-0.2620564	0.4636707	-1.530355	-2.510494	8.8335614390469	9.5853	0	0	2	1	2	1	3	2	2	1	0	3	2	2	1	1	0	1	2	1	0
O15213	O15213	WD repeat-containing protein 46	WDR46	16.7	68.07	-1.297035	-1.046383	-0.7291069	-1.20483	-0.3653297	-1.014946	-5.429585	-1.331049	-3.268112	-1.633652	-1.361662	-2.137308	0.5922928	-0.7860489	0.8927383	1.908375	-1.315617	-0.7049351	-0.7396908	-0.2777691	-0.5711288	9.24951631580166	106.93	3	3	5	2	3	2	2	2	1	3	4	2	3	4	2	5	3	4	2	2	2
O15226	O15226	NF-kappa-B-repressing factor	NKRF	42.8	77.672	0.7689724	0.4040432	0.6034451	-0.1352024	-0.3100586	-0.08327675	0.2958088	1.016153	0.7171783	0.7031555	0.6144695	0.5892544	1.223486	1.172562	1.415071	1.468807	0.9981918	1.120005	2.245821	2.437452	2.189177	9.95636535566449	148.3	7	7	8	9	9	9	7	11	11	8	9	10	11	10	11	12	12	11	18	19	18
O15235	O15235	28S ribosomal protein S12, mitochondrial	MRPS12	8	15.173	-0.4657021	-0.5824623	-0.6177864	-0.6461868	-0.8909473	-0.7549877	-6.25659	-0.8368683	-5.282865	-3.871763	-6.378207	-1.066069	-1.150497	-0.8571968	-1.012854	-0.5418835	-3.580319	-0.5317726	-1.122726	-1.379276	-3.232952	8.45415858994434	2.8619	1	1	1	1	1	1	0	1	0	0	0	1	1	1	1	1	0	1	1	1	0
O15258	O15258	Protein RER1	RER1	37.2	22.958	7.351444	7.101929	7.087013	5.59119	5.660715	5.987211	4.643715	5.656815	5.271858	5.047174	4.739838	4.699947	6.806231	6.940578	6.428774	6.028545	4.434347	5.949892	-4.426569	-4.830042	-4.373733	10.5931530993768	40.485	7	6	6	6	6	6	6	6	5	6	6	5	6	6	6	6	6	6	0	0	0
O15260	O15260	Surfeit locus protein 4	SURF4	16.4	30.394	5.723082	4.990219	6.084478	5.840893	5.935032	5.732929	3.777407	4.572237	3.788599	5.176901	4.719469	5.122631	5.485197	5.236673	4.726759	5.344721	4.111643	5.599167	-3.564987	-3.930201	-2.570517	10.5259254665135	39.191	3	3	3	2	2	3	2	2	2	2	2	2	2	2	2	2	2	3	0	0	0
O15269	O15269	Serine palmitoyltransferase 1	SPTLC1	34	52.743	2.229992	2.025311	2.300129	4.425926	4.507429	4.686466	1.18503	1.246401	1.28438	3.147165	3.219229	2.562044	2.208378	1.878933	2.451265	3.919783	4.443773	4.058058	-2.426525	-2.741186	-4.05345	10.2320299376201	51.21	6	5	6	9	9	9	4	4	4	8	8	8	4	4	4	8	8	8	0	0	0
O15355	O15355	Protein phosphatase 1G	PPM1G	22	59.271	-2.301073	-6.084517	-1.843956	-0.9220448	-0.357172	-0.30406	-1.603075	-0.7410412	-0.7875042	-0.3254814	-0.0418644	-0.4619675	-2.081371	-1.35183	-1.91625	-0.2832966	-0.7878189	0.17206	1.826698	1.684458	1.794544	9.48002132333105	122.32	3	2	2	2	4	4	4	4	4	3	3	4	3	1	2	3	4	3	6	6	6
O15371	O15371	Eukaryotic translation initiation factor 3 subunit D	EIF3D	46	63.972	2.907854	2.637751	2.755905	2.760365	3.125422	2.960957	1.895958	2.706158	2.227011	2.86809	2.831451	2.810066	2.828526	2.672714	2.737896	2.626759	3.161322	2.801931	2.812813	2.769926	2.70554	10.2289134059947	95.001	9	9	11	11	13	11	8	11	10	10	13	9	10	11	10	9	10	12	11	9	12
O15372	O15372	Eukaryotic translation initiation factor 3 subunit H	EIF3H	16.2	39.93	-2.766954	-3.414276	-3.414005	-1.802114	-1.437981	-1.825146	-1.708809	-2.079353	-3.731993	-0.9650421	-0.7995453	-0.5674763	-3.440434	-2.978561	-3.321499	-1.141737	-2.202784	-2.943214	-1.051031	-2.994425	-1.50593	8.75097098443732	8.8139	1	1	1	2	2	2	3	2	1	3	3	3	1	1	1	2	1	1	2	1	2
O15397	O15397	Importin-8	IPO8	11.7	119.94	-3.702632	-3.700642	-4.159037	-3.880238	-2.121132	-3.326704	-4.970186	-3.778222	-5.233162	-3.736546	-3.96911	-4.151627	-2.811916	-4.858418	-5.11414	-4.998815	-5.22968	-5.35965	-0.4557114	-0.5118084	0.1261959	9.37977672993759	20.648	0	0	0	1	2	2	0	1	1	1	1	1	1	1	0	1	1	1	5	6	5
O15400	O15400	Syntaxin-7	STX7	28	29.815	1.136156	0.9497337	1.273796	-1.438414	-2.553026	-1.742048	-1.187258	0.5923424	0.1999474	-0.8686638	-0.9166164	-0.4039383	0.5498219	0.1672287	0.4971638	-1.50104	-4.245203	-1.579905	-3.143268	-3.489755	-4.90436	8.85807980470808	27.384	3	3	3	2	1	1	2	4	2	3	2	2	2	2	2	1	2	2	0	0	0
O15440	O15440	Multidrug resistance-associated protein 5	ABCC5	13.4	160.66	0.9389362	0.5516758	0.8475323	-2.370876	-2.111767	-1.49122	-1.10387	-0.02290154	-1.117897	-1.053053	-1.793694	-1.556494	1.36158	1.128996	0.8985386	-0.807354	-1.937601	-0.9324169	-4.275023	-4.671766	-4.118853	9.59698174313352	42.35	10	8	9	2	2	4	6	7	5	4	6	3	12	10	10	5	2	4	0	0	0
O15498	O15498	Synaptobrevin homolog YKT6	YKT6	62.6	22.417	3.935526	3.73044	4.064407	4.677216	5.233068	5.288883	2.882257	4.145018	4.012083	4.408741	4.353245	4.450089	4.350618	4.309397	3.837847	4.668884	3.320911	4.45158	-2.486073	-2.803378	-3.932782	10.3861242584003	103.7	9	10	10	11	11	11	8	9	7	11	11	12	11	9	9	11	8	9	0	0	0
O15504	O15504	Nucleoporin-like protein 2	NUPL2	41.4	44.871	1.220535	1.385349	1.605663	3.283358	3.603785	3.736988	2.625034	3.34458	4.101162	4.690546	4.680588	5.037224	1.351126	1.169481	1.626223	3.122538	3.803955	3.058662	1.976152	1.851965	1.785818	10.3289704942369	81.93	5	6	6	6	7	7	6	6	5	8	8	8	5	4	4	6	8	6	5	4	5
O15511	O15511	Actin-related protein 2/3 complex subunit 5	ARPC5	21.2	16.32	-0.2316513	-0.5430222	-3.643471	-0.8745975	-1.011734	-1.287264	2.436502	-5.107169	-2.880785	-0.6372566	-0.6784039	-0.8130436	-0.7062626	-0.3253975	-0.005933762	-0.6378441	-1.045033	-5.84739	-3.957274	-4.339908	-4.99869	8.74920277944777	5.2462	1	1	1	1	1	1	2	1	1	1	1	1	1	1	1	1	1	0	1	0	0
O43143	O43143	Putative pre-mRNA-splicing factor ATP-dependent RNA helicase DHX15	DHX15	33.6	90.932	1.982018	1.999269	1.820862	2.673359	2.62278	2.832123	1.941875	2.870304	2.468916	1.907976	1.762743	1.60956	2.402	2.875755	1.648964	2.637938	0.6757126	1.766443	3.245413	2.987823	3.197754	10.3563127411506	43.211	11	9	10	11	11	11	10	14	13	11	12	12	9	11	10	10	6	12	15	15	16
O43169	O43169	Cytochrome b5 type B	CYB5B	40.7	16.694	0.6222115	0.8560772	0.6003475	3.328442	3.768427	3.083736	-5.121755	-6.021459	1.93894	1.396553	2.243109	1.855986	0.7967224	2.818701	0.8272953	3.629547	2.217899	3.745718	-4.801453	-5.221572	-2.156137	9.44649056645319	38.906	1	1	1	3	3	3	0	0	1	2	2	2	1	1	1	3	1	3	0	0	0
O43172	O43172	U4/U6 small nuclear ribonucleoprotein Prp4	PRPF4	25.5	58.449	0.8712749	-0.3082466	0.04219818	0.5122852	0.4441204	0.5213203	-0.4111748	0.515173	-0.1448059	0.705019	0.2401257	-0.1243229	0.4040546	0.7161922	0.7623501	0.6400204	0.6456642	0.3707848	1.048727	1.589516	0.957016	9.66075167414719	27.99	8	6	7	8	8	8	6	6	6	9	7	8	8	8	8	7	8	8	7	7	7
O43175	O43175	D-3-phosphoglycerate dehydrogenase	PHGDH	17.4	56.65	-1.98892	-5.005546	-2.419411	-1.253889	-1.342686	-1.068169	-0.7917805	-0.1400318	-0.6318817	-0.8818932	-0.8854256	-1.367039	-0.4255047	-0.7351875	-0.5267811	-1.397911	-1.18313	-0.9941158	1.005365	0.3447399	1.26708	9.27002632231229	13.324	1	0	1	2	2	2	3	3	3	2	2	2	3	3	3	2	3	2	6	5	6
O43237	O43237	Cytoplasmic dynein 1 light intermediate chain 2	DYNC1LI2	26.4	54.099	0.2074699	0.03005791	0.1512737	0.5245781	1.110554	0.6791306	0.2069931	0.5483398	-0.4087753	0.7527142	0.8691235	0.6779366	0.6969662	-0.3820877	-0.4917831	0.5042439	0.5896435	-0.02375221	0.9485016	1.501247	1.129089	9.60190796165255	28.812	5	6	7	8	9	8	7	8	5	9	11	8	8	7	6	10	9	7	9	9	9
O43242	O43242	26S proteasome non-ATPase regulatory subunit 3	PSMD3	33.3	60.977	1.889496	2.132723	1.59613	2.378344	2.525829	2.897024	1.265003	1.677664	1.843864	1.910923	1.651646	2.148111	2.561518	2.29072	2.014441	2.595491	1.969721	2.685568	1.319725	1.010931	0.8449059	10.1702910586254	55.212	9	9	8	11	14	13	7	8	10	11	8	11	11	10	9	13	9	15	9	8	7
O43290	O43290	U4/U6.U5 tri-snRNP-associated protein 1	SART1	48.4	90.254	-0.3250637	-0.8066597	-0.5649471	-2.797497	-1.602983	-1.715834	1.590517	2.230555	2.017149	0.3366585	0.667263	-0.03321457	0.8422966	1.367685	1.005671	-1.341253	-1.073753	-1.793377	5.030449	4.869886	4.816427	10.4363694047128	162.35	6	6	6	4	3	4	12	16	13	9	10	8	10	10	8	7	5	4	32	31	32
O43291	O43291	Kunitz-type protease inhibitor 2	SPINT2	23.4	28.228	1.036051	1.518244	1.556768	0.1045647	0.2233257	-0.7698593	-5.81181	-3.066256	-6.114261	-1.665123	-2.133095	-2.623768	1.464474	0.8172188	1.209049	0.6005173	0.4828758	-0.2776699	-4.02216	-4.407675	-3.626529	8.99710229611563	6.0268	3	3	4	3	3	2	0	0	0	1	1	1	3	3	3	3	3	2	0	0	0
O43306	O43306	Adenylate cyclase type 6	ADCY6	5.9	130.61	-2.109795	-1.158108	-1.467188	-3.108849	-3.434139	-3.556944	-4.297764	-2.424139	-4.821028	-3.791304	-3.138893	-5.459089	-1.501875	-0.8472805	-0.5151329	-1.028496	-2.251143	-2.656397	-3.837561	-4.214879	-3.710314	8.78404641580811	63.636	4	3	4	1	2	1	0	3	2	1	1	1	4	4	4	3	1	1	0	0	0
O43390	O43390	Heterogeneous nuclear ribonucleoprotein R	HNRNPR	32.1	70.942	1.49287	1.213675	1.829937	1.298923	1.756414	1.963541	1.106731	1.421366	1.497787	1.123377	1.227488	1.027481	1.630938	2.016438	1.591757	1.088793	1.721338	1.837893	2.355337	2.413851	2.564699	10.0744507189546	63.076	10	11	12	10	11	8	8	11	8	8	9	9	12	12	10	8	10	9	12	11	12
O43395	O43395	U4/U6 small nuclear ribonucleoprotein Prp3	PRPF3	47.6	77.528	-0.08955765	0.5678082	0.2397346	0.1156673	0.2784901	0.7235031	1.704168	2.810127	1.431707	1.166389	1.425636	1.108969	1.859827	1.989431	0.7737064	0.2088528	1.067743	0.3504753	4.886726	4.841814	4.953161	10.4607926375799	146.06	7	7	8	6	9	6	13	15	9	8	8	9	10	11	7	5	6	3	19	20	19
O43396	O43396	Thioredoxin-like protein 1	TXNL1	46	32.251	3.181528	2.988354	3.148157	1.518435	1.294659	1.917006	1.35935	1.88365	-0.04577637	-0.3220863	0.3655949	0.3800621	2.022913	2.753536	1.996246	1.74798	0.8676186	1.451445	0.9912434	0.3815823	0.2494411	9.7039874112122	51.254	9	8	9	4	3	5	3	6	3	3	3	3	7	7	5	4	5	5	5	4	3
O43399	O43399	Tumor protein D54	TPD52L2	76.2	22.237	3.793835	3.665176	4.006624	0.6510944	3.080412	3.649651	2.941137	3.014042	3.411133	1.924719	1.858944	1.520142	4.03438	3.831793	4.378664	1.688244	2.794378	2.691772	2.319345	2.544849	2.366228	9.97351115718735	37.534	9	9	10	6	6	8	9	9	9	7	6	6	9	8	10	8	6	7	6	6	8
O43402	O43402	ER membrane protein complex subunit 8	EMC8	36.7	23.773	-2.537392	-3.781454	-3.637398	0.3012199	2.312162	0.8037796	1.645355	2.713171	1.764872	3.640491	3.613764	3.631323	-3.657547	-4.561844	-6.040595	0.40798	0.7788601	0.9219646	-4.895037	-5.319312	-2.961962	9.72498000273099	46.076	2	2	1	4	6	5	4	5	5	7	6	6	0	2	1	4	4	4	0	0	0
O43491	O43491	Band 4.1-like protein 2	EPB41L2	67.9	112.59	5.493423	5.435883	5.438143	3.6642	3.748669	3.908806	3.456194	3.946455	3.592461	3.36009	3.345463	3.064528	5.528862	5.605547	5.569794	4.148451	4.401077	4.198441	3.00927	2.944412	2.981255	10.9969711157435	323.31	50	51	51	38	38	38	36	36	31	32	31	30	49	50	49	38	37	37	31	27	28
O43493	O43493	Trans-Golgi network integral membrane protein 2	TGOLN2	32.7	45.879	2.581287	2.346582	2.232458	0.06201935	0.8315506	0.8502274	-0.8832703	-0.6983528	-1.293985	-1.250256	-1.476494	-2.529758	2.134382	2.19556	2.199413	1.224991	1.434526	1.114267	-2.074971	-2.374021	-3.978496	9.5489909936468	58.885	11	11	11	10	10	10	6	5	5	3	3	3	10	10	11	10	7	10	0	0	0
O43502	O43502	DNA repair protein RAD51 homolog 3	RAD51C	5.9	42.189	-5.018795	-5.903295	-3.752397	-3.994169	-5.250021	-5.176086	-1.261366	-2.563267	-4.973402	-0.6447163	-3.27355	-0.4745827	-2.290487	-1.006144	-1.785503	-0.7492466	-1.817658	-5.786192	-0.8095703	-0.4520607	-0.4038754	8.68264138719621	4.4973	1	0	0	0	0	0	1	1	0	1	0	1	1	1	1	1	0	0	1	1	1
O43572	O43572	A-kinase anchor protein 10, mitochondrial	AKAP10	22.5	73.817	-1.588224	-3.328957	-0.6176853	-5.394174	-4.38396	-4.310351	-1.412634	-1.206793	-5.66712	-5.811804	-5.690153	-6.05022	-0.786377	-0.3178654	-0.6290302	-2.624813	-0.9415016	-2.122875	-3.533731	-3.897557	-3.256695	8.77523168585537	41.471	4	3	3	0	0	0	3	4	2	1	1	2	4	3	3	2	2	1	0	0	0
O43583	O43583	Density-regulated protein	DENR	17.2	22.092	-1.007799	-1.016552	-1.312786	-0.6741104	-0.9619999	-0.9013252	-1.738356	-1.040348	-4.145037	-0.02655411	-1.146658	-0.915144	-1.023478	-1.086414	-1.089727	-1.025507	-0.7858696	-1.243767	-1.202719	-2.02319	-1.619558	8.61823642456381	200.29	1	1	1	1	1	1	1	1	0	1	1	1	1	1	1	1	1	2	1	1	1
O43615	O43615	Mitochondrial import inner membrane translocase subunit TIM44	TIMM44	24.3	51.355	0.4839077	0.241045	1.207689	2.011379	2.193619	2.23595	-1.62953	0.9381275	0.1194229	0.610178	0.7559433	0.4987259	2.166773	2.547419	1.814077	1.492197	1.613668	1.282305	0.2319565	-0.3611012	-0.7340031	9.89905954732876	23.599	5	5	4	6	7	5	1	3	3	4	4	4	9	9	9	6	7	8	4	3	4
O43670	O43670	BUB3-interacting and GLEBS motif-containing protein ZNF207	ZNF207	9.8	50.75	-5.92429	-0.7135696	-0.7256012	-6.357351	-3.84196	-3.768555	-3.780485	-0.5749149	-3.625013	-0.2460575	-0.4258347	-2.099659	-1.746778	-2.110622	-1.860035	-5.197382	-1.58143	-4.601769	0.8466339	-0.2031937	0.6158504	8.87213295429776	8.4973	0	1	1	0	0	0	0	1	1	1	2	1	1	1	1	0	1	1	3	2	3
O43683	O43683	Mitotic checkpoint serine/threonine-protein kinase BUB1	BUB1	19.6	122.37	-3.606825	-3.665211	-2.614441	-1.563089	-1.104118	-0.9453068	-4.566372	-2.108063	-3.373888	-0.7273064	-0.9778461	-1.085226	-2.669441	-2.047562	-2.465675	-0.9130363	-0.693552	-2.756968	1.498787	0.9015274	1.180302	9.53346700488454	38.947	2	2	2	4	4	5	1	4	2	4	5	4	2	3	2	5	7	3	10	11	11
O43684	O43684	Mitotic checkpoint protein BUB3	BUB3	36	37.154	1.831079	1.967594	1.111706	0.7115917	1.729605	1.725727	0.9549961	1.71595	1.336119	0.8078632	1.668854	1.008699	2.036674	1.743713	1.796316	1.537745	0.1070805	1.878109	2.052671	2.004261	2.30216	9.67031080679295	21.978	3	3	3	2	2	3	3	3	2	2	3	2	4	2	3	3	3	4	3	3	4
O43707;P35609;Q08043	O43707	Alpha-actinin-4	ACTN4	31.5	104.85	-6.243651	-3.001557	-5.217271	-4.945118	-3.956471	-3.532301	3.035896	-4.995855	-3.304491	-3.984226	-5.205345	-4.286648	-3.766432	-4.04308	-3.046072	-5.843048	-2.968882	-3.88459	-3.616853	-3.213047	-2.43527	9.30777406851709	67.207	1	0	1	1	1	2	22	2	3	1	1	1	1	1	0	1	0	0	1	3	4
O43719	O43719	HIV Tat-specific factor 1	HTATSF1	32.5	85.852	-2.701199	-1.969664	-2.968225	-2.549049	-2.461439	-2.507061	-2.593395	-2.546373	-4.001186	-2.418907	-1.807753	-2.319218	-2.350279	-2.281622	-2.72448	-2.718777	-2.270199	-2.728369	1.282486	1.384367	1.683601	9.54084231521158	95.505	2	2	2	3	2	2	2	3	1	2	3	3	2	2	2	2	3	2	9	12	12
O43752	O43752	Syntaxin-6	STX6	49	29.176	3.521746	3.467457	3.865566	1.282013	2.866636	2.164347	3.002041	3.369875	2.824764	1.14806	0.212225	-0.5644131	4.175997	4.095955	3.970131	2.89695	2.992327	2.52351	-1.485565	-0.7569752	-2.919832	9.85700665336341	42.693	8	8	9	6	7	8	7	8	7	6	4	5	9	9	9	7	6	7	1	1	0
O43768;P56211	O43768	Alpha-endosulfine	ENSA	73.6	13.389	2.507051	2.418444	2.133179	3.160637	3.07019	3.219414	1.686808	2.826162	2.527979	3.163237	3.195215	3.157169	-0.2202911	-0.03573799	-0.1625137	2.799927	3.277769	2.665531	3.901175	3.632294	3.644047	9.85605790377875	74.599	4	4	3	7	7	6	4	4	4	4	5	5	2	3	2	6	8	6	7	7	7
O43795	O43795	Unconventional myosin-Ib	MYO1B	5.1	131.98	-4.358675	-4.277138	-4.456146	-2.470621	-2.213758	-3.148466	-5.098907	-4.77751	-5.528208	-3.247778	-2.051971	-3.679834	-5.10442	-3.532822	-4.232153	-2.725771	-2.457872	-2.39246	-4.465405	-4.687805	-4.323135	8.71832727174256	9.2941	2	1	1	4	4	2	1	2	1	2	4	2	0	0	2	2	3	2	2	1	1
O43809	O43809	Cleavage and polyadenylation specificity factor subunit 5	NUDT21	33.9	26.227	-1.741199	-0.5488701	-0.3514061	-3.244135	-5.363604	-3.883023	-0.793251	-0.008073807	-0.6227684	-1.162443	-5.337276	-0.867012	0.3648376	0.6738682	-5.036591	-1.758646	-4.261715	-5.613512	3.632164	1.979809	3.439013	9.44313776739529	15.349	2	2	2	1	1	1	2	2	2	1	1	2	2	2	1	1	0	0	4	5	4
O43815	O43815	Striatin	STRN	32.1	86.131	-2.997516	-4.930399	-5.090902	-5.313551	-6.331685	-5.289627	-1.45981	-3.260986	-2.097176	-5.36618	-4.848295	-6.314817	-2.478251	-3.146555	-1.727844	-4.575329	-6.109254	-4.581545	1.910183	1.444836	1.518208	9.46062726365139	38.914	0	0	0	0	1	0	3	2	2	1	1	0	1	1	1	0	0	0	13	13	11
O43823	O43823	A-kinase anchor protein 8	AKAP8	14	76.107	-2.249695	-5.726344	-2.586506	-6.167503	-3.202619	-6.257344	-5.011247	-2.531958	-4.415071	-6.316939	-6.188881	-4.983736	-0.9831944	-0.5302353	-1.691828	-5.133751	-2.554405	-2.036902	0.9133148	1.397797	1.084496	9.14410697304932	19.984	3	1	2	0	0	0	1	2	1	0	0	0	3	4	2	0	1	0	5	5	5
O43865;Q96HN2	O43865	Putative adenosylhomocysteinase 2	AHCYL1	18.1	58.951	2.116776	1.931976	2.843885	1.942152	1.278215	2.25202	0.9234409	2.077593	1.721632	2.36141	1.902679	1.841389	2.001427	1.998402	2.290651	2.04055	1.837749	1.914486	1.784382	2.044357	2.315943	10.0077477780007	36.932	7	7	7	7	6	7	5	6	6	6	6	5	7	6	6	6	8	6	6	6	6
O43933	O43933	Peroxisome biogenesis factor 1	PEX1	11.3	142.87	-4.943	-4.488255	-6.011768	-2.996014	-2.017658	-0.7707691	-3.551763	-5.030637	-3.681473	-0.2672577	-1.466955	0.06079102	-6.02493	-3.640627	-5.857985	-3.856836	-2.167772	-4.04133	-3.134743	-3.826876	-2.677017	9.03694811219528	16.72	1	0	0	4	5	6	0	2	1	7	5	6	0	0	0	1	2	1	2	2	2
O60216;Q9H4I0	O60216	Double-strand-break repair protein rad21 homolog	RAD21	27.6	71.689	-0.6324577	-0.2403336	-1.317991	-0.7253857	-0.6430588	-1.358311	-5.555779	-1.947107	-3.171089	-3.689077	-3.980087	-1.705603	-2.041382	-2.116484	-1.629267	-0.9113121	-0.02828979	-1.029608	-4.485493	-2.406313	-4.418408	8.92250747775183	51.14	6	3	5	4	5	4	0	2	2	1	5	3	1	2	1	4	4	4	1	1	0
O60231	O60231	Putative pre-mRNA-splicing factor ATP-dependent RNA helicase DHX16	DHX16	9.5	119.26	-3.445181	-4.174484	-2.851053	-4.839184	-4.590944	-3.129454	-5.356994	-3.562099	-4.862308	-3.798042	-4.260908	-5.14057	-3.049622	-4.96535	-4.580309	-4.611799	-4.418327	-3.243658	-0.828537	-1.871231	-0.5485554	8.78697844488042	22.751	1	1	1	1	1	0	0	1	0	2	1	0	0	0	0	1	2	1	5	4	6
O60245	O60245	Protocadherin-7	PCDH7	23.1	116.07	2.045063	1.992743	2.206312	-0.4044838	0.3812695	1.095602	-0.2585278	1.343382	1.041111	1.239977	-0.3916874	0.7105007	2.434431	2.508778	2.450565	1.670614	0.5154438	1.449276	-2.874422	-3.98437	-4.902503	9.93487198581174	43.24	14	14	12	9	10	9	5	7	5	6	6	8	13	10	11	11	7	11	0	0	0
O60256;Q14558	O60256	Phosphoribosyl pyrophosphate synthase-associated protein 2	PRPSAP2	22	40.925	-1.889841	-2.11648	0.1515121	-1.291513	-0.7932873	-0.5345802	-3.806215	-0.5469818	-2.543915	-1.707174	0.1111031	-0.6557522	-1.76264	-1.174303	-1.778427	-1.054537	-1.693167	-1.841734	-2.082668	-2.636122	-3.808316	8.9279654416823	7.5083	2	2	4	3	3	4	1	3	2	2	2	2	2	2	2	4	2	3	1	1	0
O60264	O60264	SWI/SNF-related matrix-associated actin-dependent regulator of chromatin subfamily A member 5	SMARCA5	31.9	121.9	0.6866894	0.3870411	0.3636112	0.4796124	0.5541611	-0.1006718	-1.290567	-0.0286026	-0.7976551	0.09839821	-0.04986954	-0.3802662	0.1836643	0.3327351	0.03397369	0.2554913	0.01041222	0.3111553	2.360872	2.148802	2.204491	9.98872836110696	153.27	14	13	13	17	14	13	5	11	9	11	12	11	11	13	9	13	9	12	21	23	23
O60271;Q9UPT6	O60271	C-Jun-amino-terminal kinase-interacting protein 4	SPAG9	55.3	146.2	3.765903	3.794987	4.041843	3.026091	2.752947	3.05562	3.930717	4.593403	4.231541	3.010958	3.231535	3.331184	4.346598	4.505589	4.448753	2.737516	3.325144	2.576433	3.930548	3.728519	3.834467	10.9374326295353	323.31	37	34	38	28	29	29	42	43	43	31	32	32	41	41	38	29	29	26	46	45	46
O60291	O60291	E3 ubiquitin-protein ligase MGRN1	MGRN1	18.5	60.752	-1.12236	-1.250423	-1.296619	-0.0707283	-0.06841278	0.37323	-3.816489	-3.872889	-3.677546	-1.210796	-1.287319	-1.464012	-0.903532	-1.252947	-0.8459072	0.4023304	-0.8397408	0.07525444	-3.882914	-3.208971	-3.924835	9.10591874028637	68.021	3	3	3	5	6	6	0	1	1	4	3	3	4	3	3	6	2	6	0	0	0
O60333	O60333	Kinesin-like protein KIF1B	KIF1B	5.8	204.47	-4.404278	-4.433226	-3.035311	-4.995692	-4.997969	-5.208624	-4.427049	-5.841247	-3.395077	-3.243862	-4.864213	-5.85459	-4.74865	-5.876733	-3.664766	-4.560106	-4.860741	-4.598855	0.1998196	-2.481478	-3.585522	8.84187856129087	10.184	1	1	1	0	1	1	1	0	0	0	0	0	1	0	1	1	1	1	4	3	3
O60343	O60343	TBC1 domain family member 4	TBC1D4	2.2	146.56	-6.441858	-4.634132	-6.725882	-5.708231	-5.28257	-6.066601	-7.329444	-6.789247	-5.409729	-5.286597	-5.020291	-4.287961	-7.288815	-7.343621	-6.620179	-5.607276	-6.06025	-6.535515	-7.04103	-4.262245	-7.897378	7.57230223369273	5.8211	1	0	1	0	0	0	1	1	0	0	0	0	1	1	1	0	0	0	1	1	1
O60488	O60488	Long-chain-fatty-acid--CoA ligase 4	ACSL4	17.9	79.187	-4.304079	-4.921333	-4.693363	-1.875658	-5.206499	-4.96417	-4.001393	-5.235271	-5.438108	-4.943005	-5.426144	-5.251062	-5.466791	-5.478529	-5.086872	-1.031416	-1.252354	-5.396572	-3.166823	-3.514356	-4.375941	8.3890242507637	11.171	1	1	1	3	4	1	0	1	1	2	2	1	2	1	2	2	3	1	0	0	0
O60493	O60493	Sorting nexin-3	SNX3	45.1	18.762	4.229214	4.270191	4.213036	2.816233	2.742727	3.138008	3.601601	4.50676	4.944698	4.260311	4.189419	4.201168	4.365641	4.479029	4.110029	3.436386	3.68186	3.600109	1.404507	0.5790691	1.250351	10.1428585511134	59.484	9	9	9	7	7	7	8	8	8	9	8	8	9	9	7	9	7	8	4	4	3
O60499	O60499	Syntaxin-10	STX10	32.5	28.114	3.293386	3.439117	3.524536	1.172796	1.324329	1.72187	1.775936	2.362324	1.10264	0.8287792	1.323336	0.405983	2.943115	3.145578	2.550364	2.321213	2.044601	1.912834	-2.832625	-3.165318	-4.496956	9.57915455716245	31.895	8	8	9	5	5	6	5	7	5	5	4	4	8	8	7	5	4	4	0	0	0
O60503	O60503	Adenylate cyclase type 9	ADCY9	11.8	150.7	-3.629587	-3.768433	-2.912355	-4.144852	-6.140871	-6.649018	-1.082369	0.110054	-0.5573997	-0.3000278	-0.2772484	-0.6223888	-3.702972	-2.885702	-2.663918	-4.292797	-4.056147	-6.484146	-4.319346	-4.718057	-5.053205	9.2549828788959	25.31	1	1	2	0	1	2	7	9	8	5	5	6	1	2	2	1	2	1	0	0	0
O60506	O60506	Heterogeneous nuclear ribonucleoprotein Q	SYNCRIP	37.9	69.602	-2.238321	-1.947544	-2.307142	-3.049025	-2.410652	-2.532557	-0.9857826	0.1977253	-0.694252	-1.038752	-0.8412495	-2.558634	-1.094307	-0.4803581	-1.722902	-5.547862	-4.197454	-3.559462	3.043991	3.119732	2.996382	9.75413419409619	64.128	1	1	1	1	1	1	2	4	3	3	2	2	2	3	2	1	1	2	11	11	11
O60563	O60563	Cyclin-T1	CCNT1	28.2	80.684	0.1966381	0.4318981	0.5116444	-0.8344517	-1.126062	-2.986979	-0.4795456	1.252794	0.5262012	0.8521271	0.1237831	-0.9784298	0.6818161	1.195839	0.4958782	0.0352993	1.319363	0.1067181	2.250076	1.813631	2.36783	9.72858101687137	56.755	4	4	5	2	2	1	2	5	5	3	4	1	5	5	4	5	4	4	9	7	9
O60566	O60566	Mitotic checkpoint serine/threonine-protein kinase BUB1 beta	BUB1B	29.5	119.54	-5.745812	-5.298269	-5.013821	-3.610718	-2.491114	-4.73202	-4.64283	-3.320168	-4.967041	-2.741194	-2.001961	-2.581772	-2.632828	-2.43988	-2.531866	-5.430315	-3.617163	-5.123856	1.334566	1.325905	1.399666	9.49287209028309	77.519	1	1	0	1	2	0	2	2	2	2	5	4	4	4	3	3	1	2	16	16	16
O60573	O60573	Eukaryotic translation initiation factor 4E type 2	EIF4E2	51.4	28.362	-2.752802	-3.16655	-5.83026	-4.422212	-4.805788	-4.889266	-6.942448	-2.562857	-2.763666	-6.129539	-5.730871	-3.752718	-1.265314	-1.378061	-4.73085	-4.397961	-4.37656	-4.531494	3.099428	2.855452	3.313868	9.40145223942834	28.083	2	1	1	0	0	0	1	1	2	0	0	0	2	2	0	0	0	0	10	9	10
O60613	O60613	15 kDa selenoprotein	SEP15	17.6	18.092	-1.463669	-1.093683	-0.9209995	0.6709824	0.9759769	-0.7675877	0.6815262	0.7125683	-5.209889	-1.982925	-4.171791	-4.565898	0.6842785	1.386061	-0.03587151	-0.9931774	0.6798439	0.3962917	-4.79961	-5.219647	-4.238894	8.84277768324805	4.6352	1	1	1	1	1	1	1	1	0	1	0	0	1	1	1	1	1	1	0	0	0
O60716	O60716	Catenin delta-1	CTNND1	56.1	108.17	4.374445	4.289822	4.231333	2.813465	3.179667	3.332523	3.515038	4.190628	3.916008	3.456161	3.378569	4.032873	4.769531	4.774534	4.939728	3.104832	3.65642	3.221878	0.6463623	0.7967129	0.9699364	10.7455510045597	292.97	33	32	32	21	20	20	28	29	30	23	24	24	36	35	37	23	25	22	10	10	12
O60725	O60725	Protein-S-isoprenylcysteine O-methyltransferase	ICMT	9.9	31.938	-0.04005432	0.05685806	0.1378632	-4.881583	-4.963093	-5.605164	-1.754732	-1.074987	-0.4052258	0.08866119	0.53936	0.348362	-0.4289627	-0.08460426	-0.7960606	-3.701684	-5.017104	-4.71924	-3.71408	-4.085914	-3.853999	8.7059150038788	3.2759	1	2	1	0	0	0	1	1	1	1	2	2	1	1	1	0	0	0	0	0	0
O60749	O60749	Sorting nexin-2	SNX2	40.3	58.47	2.388399	2.408985	2.389732	0.3653107	0.4507942	0.9384766	2.122051	2.865995	2.205042	1.406284	1.268457	1.100906	2.549446	2.513828	2.42243	0.8749142	1.257938	1.076406	1.796812	1.793293	1.968281	10.0011710149414	80.549	11	11	12	6	6	8	13	13	13	10	12	11	15	14	13	8	6	9	11	11	12
O60762	O60762	Dolichol-phosphate mannosyltransferase subunit 1	DPM1	32.3	29.634	-0.9617805	-0.5824623	-0.928915	0.00717926	-1.335144E-05	0.2491302	-4.290158	-0.456665	-0.8869152	0.4187317	0.5618095	0.4610653	-0.2106705	-0.2592525	-0.3668327	0.6127758	-1.113163	-0.3235435	-3.829677	-4.206644	-1.745888	9.0855759697185	9.9469	1	1	1	2	3	4	0	2	2	5	4	4	2	2	2	4	2	2	0	0	1
O60763;REV__Q5VZ89	O60763	General vesicular transport factor p115	USO1	38.6	107.89	1.463612	1.583487	1.575006	-2.057152	-1.94141	-1.384674	2.605469	2.775103	2.753464	0.05214119	-0.1267509	0.5017319	1.168976	1.680737	1.657253	-0.9404316	-0.4011154	-0.5683022	0.2376938	0.1490955	0.4797421	10.0477420181806	161.36	13	15	16	4	3	3	15	20	21	9	8	10	14	14	13	8	6	7	8	9	10
O60832	O60832	H/ACA ribonucleoprotein complex subunit 4	DKC1	29.2	57.673	-3.008686	-3.841089	-3.964088	-0.3526096	-1.312613	-1.902763	-0.0528698	0.6845665	-0.5710564	-1.417095	0.3882389	-3.679834	-1.001478	0.6654205	-5.416223	-1.316109	-1.289011	-2.973057	2.318829	2.460871	2.295574	9.64452721195195	29.099	1	0	1	3	3	1	4	5	3	4	4	1	4	4	0	4	4	2	11	11	11
O60841	O60841	Eukaryotic translation initiation factor 5B	EIF5B	16	138.83	-4.497042	-3.343239	-4.560292	-5.84874	-3.244133	-3.293131	-5.732943	-5.643374	-3.661208	-5.58946	-5.763975	-5.560795	-5.027368	-2.930925	-3.912449	-5.676117	-5.042885	-5.993631	0.7562218	0.8085804	1.168478	9.18752072083646	39.968	0	0	1	1	2	2	2	1	1	1	1	1	0	0	1	2	1	1	12	11	11
O75027	O75027	ATP-binding cassette sub-family B member 7, mitochondrial	ABCB7	18	82.64	-2.208977	-2.522739	-1.852749	-1.985666	-1.230555	-1.867968	-2.965006	-2.420479	-4.275008	-0.3195438	-0.4303188	-1.252195	-2.206367	-1.670341	-1.723881	-1.058121	-0.8630772	-1.357386	-4.277214	-4.674055	-4.067152	9.03132765776113	15.458	3	3	3	3	3	2	1	2	0	3	2	2	2	2	3	2	2	2	0	0	0
O75122	O75122	CLIP-associating protein 2	CLASP2	23.6	141.06	-3.690958	-3.452042	-4.870831	-3.374544	-4.22014	-4.034416	-5.534452	-2.129047	-4.094437	-3.736736	-2.881657	-3.634184	-2.709778	-2.461365	-3.866915	-4.25499	-4.919552	-4.80414	0.8159904	0.8519497	0.9603348	9.46853932294295	59.652	4	3	1	1	2	1	2	4	3	2	1	3	3	4	3	2	0	1	18	18	18
O75131	O75131	Copine-3	CPNE3	10.1	60.13	0.002277374	-0.001502991	-0.9257698	-0.6768303	-0.8540859	-0.6848412	-2.490345	-2.123528	-2.14142	-1.527014	-0.5699806	-0.7222538	-1.772726	-1.723148	-2.987982	-1.722258	-0.6735935	-1.630936	-4.397272	-4.799443	-4.133352	8.91629072844072	4.9713	3	3	3	2	3	2	2	2	2	2	3	3	2	2	1	2	1	2	0	0	0
O75152	O75152	Zinc finger CCCH domain-containing protein 11A	ZC3H11A	46.9	89.13	-0.4628735	-0.536108	-0.6992531	-2.107512	-2.251339	-2.439306	-0.4053097	0.6946526	-0.8426743	-1.247202	-1.325859	-1.565985	-0.985548	-0.4353886	-1.048061	-1.604845	-0.9499874	-1.108171	3.762751	3.511286	3.449696	10.0154854981545	125.01	7	7	6	3	4	3	7	9	7	6	5	5	7	8	6	4	6	5	26	29	27
O75153	O75153	Clustered mitochondria protein homolog	CLUH	17.7	146.67	-4.644177	-3.350584	-4.709925	-2.1313	-3.030899	-1.760094	-4.426027	-3.021622	-3.847094	-2.234493	-3.568584	-3.214361	-5.843493	-4.808802	-3.39868	-5.380214	-4.841721	-4.536795	-2.871603	-3.0007	-2.094597	8.92419138423589	45.732	1	1	1	3	4	7	1	2	0	4	3	3	0	2	0	2	0	3	3	2	4
O75167	O75167	Phosphatase and actin regulator 2	PHACTR2	11.4	69.699	-5.314044	-4.099608	-5.391163	-5.443857	-5.67926	-3.497766	-7.734487	-7.655744	-4.137391	-7.485011	-8.225028	-5.026224	-7.318457	-7.001208	-6.612404	-3.901566	-5.100308	-5.390682	-2.356064	-2.799889	-2.018867	7.98548485514605	8.2487	0	0	0	0	1	0	1	2	0	1	1	1	1	2	1	1	0	0	2	2	4
O75179	O75179	Ankyrin repeat domain-containing protein 17	ANKRD17	16.2	274.25	-1.783466	-2.066971	-2.15377	-3.444626	-2.439653	-1.42403	-2.557707	-2.686165	-3.858294	-2.448792	-3.643307	-5.869907	-2.017643	-2.017778	-4.179235	-1.970222	-5.093147	-1.593075	1.392092	1.613356	1.936762	9.75434833571102	79.018	6	5	5	3	4	6	3	3	1	4	5	3	5	4	0	2	2	2	23	20	23
O75367	O75367	Core histone macro-H2A.1	H2AFY	35.8	39.617	1.910362	1.739666	1.810768	1.710402	2.421654	1.437105	2.106041	2.511211	1.099239	1.633287	1.575155	1.491085	2.106234	2.212687	2.0275	1.600155	2.67148	2.081945	0.6498737	1.05019	1.704613	9.77366213415822	17.039	5	4	6	4	4	4	5	4	4	5	5	6	6	6	6	3	3	3	2	2	2
O75379	O75379	Vesicle-associated membrane protein 4	VAMP4	37.6	16.397	2.44994	2.300863	2.341976	1.613937	2.021212	1.67626	2.618313	2.261698	2.687639	-0.3372974	-3.639126	-3.516052	2.643293	2.939146	2.537592	3.22229	1.509146	2.337872	-4.949121	-5.375797	-3.850919	9.28941056088599	19.298	3	3	2	2	3	2	3	2	3	1	2	0	3	3	3	3	3	3	0	0	0
O75387	O75387	Large neutral amino acids transporter small subunit 3	SLC43A1	6.8	61.476	1.186127	0.3605099	0.3498135	-1.560844	-0.3928852	-0.1917133	-0.0483284	-0.6103859	-5.681474	0.4817581	0.113245	0.317564	-0.4469624	-0.497345	0.6971741	-0.4090672	-5.773956	-1.01738	-4.141252	-4.532054	-3.492083	9.08192310435106	9.2072	2	1	1	1	2	2	2	1	2	2	2	2	1	1	2	2	0	2	0	0	0
O75390	O75390	Citrate synthase, mitochondrial	CS	13.5	51.712	-3.844292	-2.913729	-2.725821	-0.7266941	-4.338753	-4.313084	1.102768	-0.08859062	-1.996347	-4.818346	-4.448388	-5.589666	-2.61064	-1.969595	-0.7461948	-4.378325	-1.199511	-5.288424	-2.437532	-2.777069	-3.049419	8.75293151165052	6.6079	2	1	2	2	2	2	3	2	2	1	1	2	2	2	2	1	2	0	1	1	1
O75396	O75396	Vesicle-trafficking protein SEC22b	SEC22B	47.4	24.593	7.649921	7.533785	7.747702	7.18502	7.363707	7.576494	7.514412	7.988268	7.771223	8.110294	8.13936	7.983492	8.228802	8.4174	7.712685	7.589338	8.230795	7.829554	2.9809	2.456089	2.7409	11.4417422536432	94.551	12	12	12	12	11	12	11	12	11	10	11	11	12	12	12	11	12	12	4	4	4
O75400;Q6NWY9	O75400	Pre-mRNA-processing factor 40 homolog A	PRPF40A	25.8	108.8	-0.7453461	-1.119577	-0.3353691	-1.021646	-0.02326393	-0.6239605	0.002439499	0.8348007	0.7665596	-0.112915	1.227112	0.4402943	1.222364	1.824976	1.695406	-0.2219639	-4.955282	-0.8142242	4.042398	3.800856	3.792665	10.1146776910109	103.42	5	3	5	3	3	4	5	5	6	3	4	4	7	8	7	3	0	3	21	19	20
O75410	O75410	Transforming acidic coiled-coil-containing protein 1	TACC1	44.3	87.793	1.444674	0.9338341	1.256258	2.97718	3.250221	3.209553	1.540213	2.046942	1.416769	3.291988	3.240808	3.450983	0.4231453	1.090776	0.2970772	3.058838	3.541502	3.083101	-0.6505909	-0.3639221	-1.031345	10.4025364918039	179.76	14	14	14	21	23	21	16	19	12	23	22	23	12	13	7	22	25	22	7	6	6
O75436	O75436	Vacuolar protein sorting-associated protein 26A	VPS26A	30.3	38.169	0.6778355	1.06382	1.290964	0.4507294	-0.0009899139	0.8609982	-0.1482506	0.4950657	-0.6006489	0.6280537	-0.3471718	-0.01427841	0.6614571	0.2353096	0.6668186	-0.2986393	-1.247519	0.3858986	-3.759402	-4.133248	-2.277458	9.32750197254008	13.802	5	5	6	5	5	7	3	4	2	5	4	4	4	4	4	3	1	4	3	1	1
O75439	O75439	Mitochondrial-processing peptidase subunit beta	PMPCB	10.4	54.366	-1.705256	-2.739445	-1.676228	-2.539557	-0.9430904	-1.964424	-5.826089	-1.148283	-5.464067	-1.386063	-1.628887	-1.602888	-0.4228859	-0.9346828	-2.423645	-0.8648262	-3.040123	-1.465914	-3.970868	-4.354105	-3.900494	8.86538235526055	6.8889	2	2	2	2	3	2	0	2	1	2	2	2	3	3	1	3	1	2	1	0	1
O75460	O75460	Serine/threonine-protein kinase/endoribonuclease IRE1;Serine/threonine-protein kinase;Endoribonuclease	ERN1	23.7	109.73	-2.248142	-2.327866	-1.705196	1.046804	1.225527	0.7132244	-5.60983	-4.580347	-2.936146	-1.409771	-0.02923965	-1.419939	-4.574014	-2.017542	-1.491112	1.639408	0.4798412	1.488031	-4.036545	-4.422698	-3.451365	9.48343038063416	67.548	2	2	2	8	11	9	1	1	1	4	6	5	1	1	1	11	7	8	0	0	0
O75475;Q9Y3E1	O75475	PC4 and SFRS1-interacting protein	PSIP1	33	60.103	0.3348465	-0.2768707	0.09160042	0.6753883	0.9638996	0.9956093	-1.105011	0.804306	0.2830887	0.9824734	1.513315	0.9652405	-0.97962	-0.509819	-0.7662754	1.013105	1.738739	1.29516	1.831781	1.377501	1.967144	9.76155950874984	31.759	7	4	5	7	8	8	3	6	5	6	7	6	2	3	3	6	9	7	9	8	8
O75533	O75533	Splicing factor 3B subunit 1	SF3B1	60.4	145.83	2.72805	2.366671	2.54373	0.8120193	0.9399738	0.8400707	3.467493	3.834822	3.822874	1.599873	1.857395	2.011269	2.765491	2.947948	2.569633	1.456568	1.644508	1.161528	6.385801	6.058784	6.140676	11.0837175638989	323.31	20	19	20	12	13	13	29	31	30	17	17	18	22	24	22	14	14	15	57	57	59
O75534	O75534	Cold shock domain-containing protein E1	CSDE1	43	88.884	-0.1447601	-0.7231808	-0.04618835	-0.6158543	-0.1730652	-0.1479988	-0.1321945	0.7243023	-0.01596069	0.7876949	0.4438095	0.6035175	0.468214	0.4264183	-0.1560631	-1.311188	-1.299261	-1.487436	3.572113	3.613401	3.291815	10.1327398382609	92.864	5	5	4	6	6	6	6	8	5	8	9	8	6	7	5	4	4	3	25	26	22
O75575	O75575	DNA-directed RNA polymerase III subunit RPC9	CRCP	39.9	16.871	0.9819202	0.4467297	0.3103333	1.622162	0.7370453	2.143648	-2.45808	-2.067814	-4.329936	2.196722	2.351114	1.769215	0.299593	1.952572	0.2602768	2.434216	3.096832	0.6085625	-2.355293	-0.7661152	-2.164803	9.26140562707414	15.201	2	2	2	3	2	3	1	1	0	5	5	4	2	3	2	4	4	3	2	2	1
O75592	O75592	E3 ubiquitin-protein ligase MYCBP2	MYCBP2	2.5	513.63	-7.422701	-4.527775	-7.806059	-5.22065	-5.547422	-5.52898	-4.481686	-4.728911	-4.7636	-4.972836	-4.906497	-5.383978	-7.811153	-7.604354	-7.498631	-8.395077	-4.125486	-5.206839	-5.080353	-4.388327	-4.206808	8.37639444203727	10.959	1	0	1	1	1	1	0	0	0	1	0	0	1	1	1	1	0	0	4	3	3
O75616	O75616	GTPase Era, mitochondrial	ERAL1	10.3	48.349	-2.453812	-2.280149	-2.350224	-1.602631	-1.671446	-1.448315	-4.913061	-5.405285	-5.363481	-4.660353	-4.896814	-4.747042	-4.146254	-4.17334	-4.357897	-2.290894	-1.786453	-5.477899	-3.756346	-4.130057	-3.187297	8.44174225364325	11.323	1	1	1	2	2	1	1	1	1	1	1	1	1	1	1	1	1	1	0	0	0
O75643	O75643	U5 small nuclear ribonucleoprotein 200 kDa helicase	SNRNP200	30.3	244.5	-0.2887878	-0.7078342	-0.8854809	-0.3921375	-0.4577961	-0.5551491	-0.6624546	0.3449593	0.04256248	-0.3889103	-0.7601414	-0.8836346	-0.1873283	-0.2745857	-1.297359	-0.509367	-1.179033	-0.4309788	2.998978	2.800117	2.973711	10.3634991614782	213.01	15	10	12	13	12	11	11	16	14	13	11	10	12	10	8	9	6	9	42	42	41
O75663	O75663	TIP41-like protein	TIPRL	37.5	31.444	2.01218	0.0751133	1.775366	2.245855	1.943321	2.421764	1.237715	0.8729858	1.430412	2.439837	2.241699	2.141977	2.225586	2.127874	1.064039	2.385714	1.811182	1.428619	2.267954	1.361244	2.488228	9.81712225575271	23.298	4	3	4	5	5	5	3	3	4	4	4	4	4	4	3	5	4	4	5	5	7
O75694	O75694	Nuclear pore complex protein Nup155	NUP155	24.6	155.2	0.859684	1.052521	1.157101	2.290369	2.466494	2.496782	0.09454346	1.779181	1.275253	3.246403	2.627258	2.755985	0.7501144	1.180817	0.0852356	2.429798	1.161169	2.453934	-2.793413	-4.822155	-4.274875	10.3009431280806	97.965	9	10	10	15	18	15	7	13	10	16	17	19	10	9	5	14	10	15	1	1	0
O75717	O75717	WD repeat and HMG-box DNA-binding protein 1	WDHD1	37	125.97	-4.014261	-4.31492	-5.299141	-5.14423	-5.085709	-4.966021	-2.852385	-1.289646	-4.502926	-4.42672	-2.830263	-4.909353	-4.824207	-3.936111	-5.075333	-5.381805	-5.289366	-4.921185	2.532787	2.582294	2.381308	9.81125318704749	125.54	1	1	2	2	1	2	4	6	1	2	3	3	2	4	2	1	1	2	24	26	24
O75821	O75821	Eukaryotic translation initiation factor 3 subunit G	EIF3G	55	35.611	3.079262	3.26482	3.048498	2.4223	2.774828	2.940075	2.774801	3.02627	2.619616	2.618654	2.605803	2.783705	3.565626	3.269144	3.187777	3.434624	3.192484	2.832829	4.461502	4.436352	4.392878	10.2882939497862	119.1	10	11	11	9	9	8	10	10	11	10	10	11	12	11	12	9	11	9	13	13	14
O75832	O75832	26S proteasome non-ATPase regulatory subunit 10	PSMD10	19.9	24.428	-1.052261	-1.767979	-1.588276	-5.238595	-6.258547	-5.568493	-1.77977	-1.860382	-4.176764	-1.628012	-0.4708405	-0.8410778	-5.744686	-4.311565	-4.94792	-4.816341	-4.665939	-4.872978	-0.1965942	0.6247177	-0.5510674	8.79690027860805	5.3281	1	1	1	0	1	1	1	1	1	2	2	2	1	1	1	1	1	1	2	2	2
O75844	O75844	CAAX prenyl protease 1 homolog	ZMPSTE24	40.6	54.812	5.598261	5.498207	5.670807	8.050409	8.05805	7.719641	1.642075	1.449371	1.073431	2.730419	2.796167	2.999811	5.067392	5.263298	4.542437	7.752085	7.229855	7.376476	-3.400348	-3.758251	-4.347413	11.1158101414098	99.661	15	15	15	18	18	17	6	6	5	8	9	9	13	12	12	18	17	17	0	0	0
O75915	O75915	PRA1 family protein 3	ARL6IP5	21.3	21.614	4.758682	5.068075	4.991871	6.086147	6.051107	6.113346	3.640572	4.538366	3.633629	6.071428	5.973238	6.575327	4.920933	5.053457	4.88089	6.135166	5.127159	5.984186	-3.805529	-4.181424	-2.769251	10.2980229775547	11.279	2	3	3	3	3	3	3	3	2	3	3	3	3	3	3	3	3	3	0	0	0
O75947	O75947	ATP synthase subunit d, mitochondrial	ATP5H	16.1	18.491	-3.342146	-3.123107	0.1117668	0.09963417	0.28722	0.1014938	-0.4244976	-0.03651237	-0.1075745	-5.676188	-3.403601	0.02324867	-4.723589	-4.889062	-1.277431	0.4038563	0.8086052	0.6030331	-3.359952	-3.716062	-4.283143	8.83994916781299	3.2549	0	1	1	1	1	1	2	1	1	0	1	1	1	1	1	1	2	1	0	0	0
O75955	O75955	Flotillin-1	FLOT1	14.5	47.355	-3.245869	-2.50572	-1.163626	-2.575184	-2.314146	-1.94445	-5.509774	-3.921257	-5.415768	-4.132966	-2.524912	-3.057486	-2.401644	-1.368944	-4.621092	-1.978363	-1.596792	-6.184042	-3.097973	-3.442449	-4.269397	8.5292121256054	6.4098	2	2	2	1	1	1	0	1	0	1	1	1	2	1	0	2	1	0	0	0	0
O75964	O75964	ATP synthase subunit g, mitochondrial	ATP5L	36.9	11.428	2.411615	1.821577	1.91815	2.23472	1.824642	1.946352	0.04789352	1.103241	1.655909	1.90111	0.9365902	2.197849	1.25886	1.125286	2.094545	1.961596	1.308731	2.658743	-0.04498482	-0.2773418	-0.365591	9.2517598545288	9.2253	3	2	3	2	2	2	1	2	1	2	1	2	1	2	3	2	2	2	1	1	1
O75976	O75976	Carboxypeptidase D	CPD	43	152.93	4.0037	3.878944	4.213358	2.043976	2.202696	2.052839	2.080935	2.392199	2.209579	1.839693	1.866663	1.448681	3.904873	4.006651	3.73657	2.82374	2.35294	2.701874	-4.176948	-4.569336	-4.951292	10.5852576352575	203.5	42	40	39	20	20	22	24	24	25	23	22	20	41	41	36	26	21	26	0	0	0
O76003	O76003	Glutaredoxin-3	GLRX3	16.7	37.432	-0.6348152	-0.4588375	-0.2554646	-0.5931492	-0.4772091	-0.1796207	-2.788712	-0.5884857	-5.85047	-3.605719	-2.423008	-1.987164	-1.314686	0.4790535	-2.914827	-0.05919075	-0.5445023	-0.851059	-4.248912	-4.644496	-0.9406204	8.93899978544855	5.3419	2	2	3	3	4	3	1	2	0	1	1	1	2	2	1	5	2	2	1	0	2
O76021	O76021	Ribosomal L1 domain-containing protein 1	RSL1D1	37.3	54.972	3.827509	3.378225	3.639606	3.489128	3.412239	3.488651	2.066231	3.131538	2.370733	3.300348	2.991974	2.638998	4.524069	4.457153	3.70686	3.478939	3.955448	3.313219	3.548161	3.338898	1.741945	10.3368198287917	232.47	10	9	9	8	9	8	7	6	6	8	7	7	9	9	9	7	12	8	7	7	5
O76024	O76024	Wolframin	WFS1	21.3	100.29	0.2874546	0.07606316	0.5655804	2.57123	2.125128	2.369991	0.2818851	0.8327656	0.9597816	1.720812	1.90127	1.729536	0.8291149	0.7688427	-0.1192951	2.146879	1.90144	2.100029	-2.683235	-3.009294	-1.581107	9.94540949342727	47.461	6	6	5	8	9	10	5	7	6	8	8	8	6	6	5	10	11	11	0	0	0
O76082	O76082	Solute carrier family 22 member 5	SLC22A5	4.1	62.751	1.019281	1.188705	1.680923	1.643053	2.088898	2.508228	3.075449	3.578255	3.771168	2.434166	2.907084	2.845402	1.784969	2.235174	3.280024	3.030352	1.476496	1.342552	-4.185151	-4.577903	-2.991072	9.8957097705438	10.396	2	2	2	2	1	2	2	2	2	2	2	2	2	2	2	2	2	1	0	0	0
O76094	O76094	Signal recognition particle subunit SRP72	SRP72	29.2	74.605	-4.06753	-2.919399	-2.529497	-0.9816971	-0.6414547	-0.5425835	-5.561786	-1.248133	-1.551018	0.3371391	0.5999088	0.113369	-0.9776497	-2.402355	-3.17151	-0.6843452	0.0899353	-0.04811668	-0.07411385	-0.9070606	-0.108572	9.36757953442591	39.378	1	1	1	4	4	4	0	3	3	6	8	7	1	2	1	4	3	4	5	7	7
O94804	O94804	Serine/threonine-protein kinase 10	STK10	18.1	112.13	-1.291445	-2.816296	-1.986702	-4.905291	-4.107922	-4.035284	-1.877867	-1.949453	-4.16702	-4.40675	-3.409	-3.789973	-0.3511524	0.0300808	-1.453489	-3.128738	-2.416517	-3.954563	-1.985708	-4.56366	-4.745443	8.96100796189132	17.244	3	5	3	1	1	1	2	3	1	2	2	1	4	4	3	4	4	1	1	1	0
O94806;Q15139	O94806	Serine/threonine-protein kinase D3	PRKD3	10	100.47	0.4901943	0.06685066	0.9526482	-1.993397	-1.476028	-1.717003	-1.720415	-0.2980156	-0.9618912	-2.723141	-2.269308	-2.517376	0.5445423	0.6598282	-0.3178635	-3.027166	-5.171389	-2.844711	-4.171513	-5.2702	-2.798651	9.13424087594659	15.838	7	5	7	2	3	4	2	6	3	2	2	2	6	6	6	2	1	1	1	0	2
O94898	O94898	Leucine-rich repeats and immunoglobulin-like domains protein 2	LRIG2	6.9	118.96	-1.349869	-2.409615	-1.032722	-0.6151085	-0.3267326	-0.2185173	-5.994193	-3.414234	-4.939281	-4.125145	-0.7568188	-4.356316	-1.258005	-1.087208	-5.161928	-0.6154804	-1.150541	-1.420708	-4.848013	-1.778208	-3.018979	9.12936759572299	11.51	3	2	3	4	3	4	0	1	1	1	3	1	3	3	0	4	2	1	0	0	0
O94901	O94901	SUN domain-containing protein 1	SUN1	38.8	90.063	2.393801	2.443956	2.483118	3.785948	3.716305	3.582453	0.4460869	1.999842	1.532278	2.640348	3.230301	3.001348	2.425594	2.317497	2.411343	3.575575	3.420225	3.791739	-1.504491	-3.239132	-4.999206	10.3949942099185	222.36	16	16	17	21	22	20	10	13	10	17	18	18	13	14	16	20	16	21	0	0	0
O94905	O94905	Erlin-2	ERLIN2	30.4	37.839	0.0008354187	-1.398197	-0.5377922	-0.6754704	-1.843481	-1.883074	-0.3802376	0.5395966	1.117867	-0.02132607	-0.05248833	-0.3041515	-0.8841534	-1.107517	-0.4574814	-1.170256	-4.229672	-0.1393929	-2.903301	-5.056912	-4.174414	9.15800042914647	19.497	3	2	3	3	3	3	4	5	5	4	4	4	4	3	2	2	1	3	0	0	1
O94925	O94925	Glutaminase kidney isoform, mitochondrial	GLS	15.5	73.46	-2.105669	-2.084524	-3.672237	-3.389242	-3.571069	-4.77462	-2.087681	-2.828339	-3.865013	-4.860198	-3.97109	-4.421736	-2.807842	-1.08551	-2.990938	-4.304487	-1.546183	-3.167439	-4.643794	-3.268048	-4.720177	8.78460302985411	17.683	3	3	2	3	2	0	1	3	0	2	1	2	3	4	2	3	2	1	0	1	0
O94979	O94979	Protein transport protein Sec31A	SEC31A	22	133.01	0.2207642	0.08718109	-0.1707878	-3.647896	-4.386693	-1.894371	0.9051075	1.776085	1.56321	0.2467175	0.2473564	-0.2856236	-0.8293934	-0.1079197	-1.432846	-1.907849	-2.985324	-5.325877	-1.375032	-2.153948	-1.942879	9.61119206086843	63.302	8	7	8	0	1	3	14	17	18	9	9	8	6	9	5	0	0	1	4	3	4
O94986	O94986	Centrosomal protein of 152 kDa	CEP152	13.9	195.62	-3.3412	-4.061457	-4.363342	-3.571112	-2.746145	-3.260478	-6.395161	-5.051832	-4.235185	-4.99102	-5.467224	-3.981298	-2.648956	-2.929758	-3.24468	-2.845985	-3.768729	-2.462921	-2.116673	-2.170074	-1.904905	8.97870993292072	23.525	2	3	2	3	2	1	1	2	0	2	0	1	3	3	2	4	0	3	7	5	8
O94991;Q9H5Y7	O94991	SLIT and NTRK-like protein 5	SLITRK5	23.4	107.48	1.644423	1.525072	1.456287	-1.227228	-0.9803486	-0.2327862	1.619003	1.951843	1.50956	1.895075	1.9254	1.99115	1.754807	1.806511	1.247021	-0.272625	-0.7023468	-0.7420216	-3.729046	-4.249973	-5.181566	9.94106896235797	57.451	10	8	7	4	5	5	11	10	10	14	12	12	10	10	8	8	8	4	1	1	1
O95070	O95070	Protein YIF1A	YIF1A	8.2	32.011	2.187677	2.433767	2.377687	2.725519	2.642597	2.479359	-0.1000366	1.831911	2.315979	2.159084	1.992723	2.509867	2.765072	2.689178	1.386101	2.391386	2.252567	2.492935	-2.930987	-5.319846	-3.36771	9.50502781581696	5.3858	2	2	2	2	2	2	1	2	2	2	2	2	2	2	2	2	2	2	0	0	0
O95163	O95163	Elongator complex protein 1	IKBKAP	22.6	150.25	-4.105042	-5.051854	-3.896461	-4.278349	-4.848403	-4.762262	-5.419338	-3.107327	-4.457453	-1.946688	-1.202579	-2.048086	-5.404565	-5.697094	-4.964493	-2.54261	-2.22263	-1.759373	0.9956722	1.103243	1.341431	9.46423611021303	50.785	0	1	0	1	1	2	2	4	1	5	5	5	0	1	1	2	2	4	15	14	16
O95197	O95197	Reticulon-3	RTN3	37	112.61	-0.7462368	-0.8839664	-1.534128	0.3709888	0.9030495	0.7510967	-0.1150112	-0.008182526	0.5528755	2.362104	2.251091	1.812298	-1.390064	-1.270336	-1.207951	1.093405	1.078482	1.143667	-4.167288	-4.465244	-5.111193	9.83574128905431	92.76	2	2	3	8	11	10	7	8	8	16	15	13	2	2	2	11	10	11	2	0	1
O95208	O95208	Epsin-2	EPN2	30.3	68.481	0.6466808	1.31082	1.988161	0.3775826	0.1512718	1.155199	-0.6208572	-2.471336	-0.8422565	-2.122002	-1.36022	-2.74226	0.6399822	1.953123	2.219133	-1.748507	-0.6156731	1.781864	-4.895549	-2.376883	-2.329861	9.40886720338682	62.274	7	6	7	3	3	4	3	2	4	1	2	3	6	7	5	1	3	4	3	3	1
O95210	O95210	Starch-binding domain-containing protein 1	STBD1	60.9	39.007	3.110561	2.794386	3.004564	3.877939	3.925053	3.955984	2.467972	3.679264	3.289391	3.859285	3.965036	3.667542	2.570604	2.4489	2.069283	3.792614	3.223291	3.49054	-1.473692	-5.030732	-1.134983	10.4307843184668	69.626	8	9	8	10	10	10	7	9	8	10	10	10	8	8	6	9	6	8	2	0	2
O95218	O95218	Zinc finger Ran-binding domain-containing protein 2	ZRANB2	27.3	37.404	-1.015903	-0.9130859	-0.5292683	-0.07482147	0.2597771	0.3493652	-1.561356	-0.6455822	-0.8736992	-0.2611694	-0.1391792	-0.6129494	-0.4492359	-0.7327938	-0.06015587	0.6689301	0.6304951	0.6504517	2.121485	1.806522	2.043114	9.43949059038968	42.266	1	2	2	2	2	2	1	2	1	2	2	2	1	2	2	3	3	4	4	6	7
O95249	O95249	Golgi SNAP receptor complex member 1	GOSR1	57.2	28.612	5.893919	5.85861	5.990498	3.928413	4.050943	4.077576	4.411131	5.082512	4.486631	4.372381	3.925537	3.60313	6.009655	6.135555	5.9937	5.030397	4.817558	5.06864	-4.077281	-5.508797	-4.419183	10.6147179798728	121.26	13	14	11	8	9	7	10	12	9	6	7	6	14	13	12	11	11	9	0	0	0
O95292	O95292	Vesicle-associated membrane protein-associated protein B/C	VAPB	49	27.228	4.300499	4.464323	4.506685	5.772045	6.404222	6.354712	4.188261	4.909822	4.791124	6.356869	6.492294	6.312304	3.994213	3.563881	3.814892	6.313618	6.408291	6.359959	-0.1853046	0.250948	0.1870995	10.8461019602979	79.594	11	10	11	11	11	12	9	10	10	12	13	11	10	10	10	12	11	13	2	2	2
O95297	O95297	Myelin protein zero-like protein 1	MPZL1	16.7	29.082	2.585342	2.560076	2.29137	0.06082535	-0.5132351	-0.5239372	1.504639	2.24165	-0.4187546	-0.8880253	-1.157654	-4.280091	1.911629	2.01314	2.071444	-0.1948071	-0.3967228	-0.6021767	-4.618727	-3.629383	-3.300221	9.20787662159197	9.4609	5	5	5	2	2	2	4	4	3	1	1	1	4	4	4	2	1	2	0	0	0
O95347	O95347	Structural maintenance of chromosomes protein 2	SMC2	16.4	135.65	-3.764112	-4.117174	-2.697426	-1.579721	-1.50325	-1.605726	-2.976372	-2.494595	-2.739931	-3.355188	-3.692274	-2.340307	-0.627491	-4.361115	-3.436666	-2.694956	-1.091938	-3.000658	-2.74588	-1.847439	-2.592115	9.14245204006634	24.731	4	2	2	6	7	7	3	4	5	4	2	4	6	4	5	7	5	7	3	4	2
O95359	O95359	Transforming acidic coiled-coil-containing protein 2	TACC2	12.4	309.42	-5.319377	-3.628523	-7.226532	-2.269526	-2.260674	-2.140896	-5.039433	-3.437656	-3.752769	-1.948479	-2.110779	-1.492767	-5.422186	-5.672996	-5.091049	-1.474712	-1.670858	-1.434818	-2.571114	-2.255344	-2.090803	9.45342537127167	88.604	3	2	1	6	7	7	2	6	3	9	7	10	2	2	2	7	7	6	8	6	8
O95372	O95372	Acyl-protein thioesterase 2	LYPLA2	33.8	24.737	4.577568	3.999977	4.77273	5.364132	5.222294	5.120644	4.479336	4.11017	4.133474	5.169479	4.890118	4.829338	4.711405	4.752428	3.403378	5.219517	2.739279	4.387756	5.419399	4.581028	5.185846	10.554513387751	15.474	4	3	4	4	5	5	3	3	4	4	4	4	3	3	4	4	4	4	3	3	3
O95373	O95373	Importin-7	IPO7	23.2	119.52	-4.536902	-4.860535	-3.385792	-1.833965	-0.7824554	-1.730995	-1.439526	0.02940941	-2.911526	1.499773	0.9754257	1.605982	-3.91044	-2.465982	-3.43444	-1.196655	-5.005747	-1.827255	3.32708	2.684963	3.244831	9.97917492123132	41.573	0	0	0	1	3	3	3	6	3	7	6	8	0	1	0	3	1	3	13	13	12
O95391	O95391	Pre-mRNA-splicing factor SLU7	SLU7	32.1	68.386	-3.120116	-3.377891	-4.161637	-3.838825	-3.333692	-5.339544	-3.639433	-1.661135	-3.82337	-3.37259	-2.205053	-5.869365	-4.457176	-1.334915	-4.040857	-3.20808	-3.79421	-1.713366	1.693577	1.551291	1.768206	9.34812955186921	25.832	0	0	1	0	0	0	1	2	1	1	1	0	1	2	0	2	1	3	11	11	11
O95427	O95427	GPI ethanolamine phosphate transferase 1	PIGN	2.5	105.81	-3.1322	-4.172857	-3.939411	-3.501221	-3.4757	-3.58934	-4.31963	-4.429646	-5.140071	-4.099211	-4.828018	-4.903732	-3.851101	-4.0128	-4.131817	-3.880674	-4.251331	-3.394421	-5.076466	-4.71886	-2.953976	8.09106873150001	3.3969	1	1	1	2	1	1	0	1	0	1	1	1	1	1	1	1	1	1	0	0	0
O95433	O95433	Activator of 90 kDa heat shock protein ATPase homolog 1	AHSA1	63.6	38.274	3.75548	3.403759	3.516926	3.630486	3.48934	3.999727	2.868233	2.928492	3.233461	3.38662	3.574921	4.186834	2.969072	3.670706	2.864248	3.456568	2.107029	3.521549	3.978992	3.665152	3.799643	10.3774337517034	64.888	11	10	12	13	12	13	11	10	11	9	9	10	11	11	9	10	7	10	11	12	11
O95456	O95456	Proteasome assembly chaperone 1	PSMG1	13.9	32.854	-2.077339	-2.315643	-1.623669	-1.776567	-1.835108	-1.904095	-3.19315	-2.204136	-2.339283	-1.784523	-0.9697838	-2.099779	-1.377512	-1.257275	-1.628824	-2.049442	-1.627876	-1.818659	-3.667101	-3.559456	-3.210927	8.57588031568065	4.4768	1	1	1	1	1	1	1	1	1	1	1	1	1	1	1	1	2	1	1	0	0
O95470	O95470	Sphingosine-1-phosphate lyase 1	SGPL1	25	63.523	-0.7195969	-0.8661671	-0.8060436	1.30509	1.467981	1.684486	-1.811817	-1.809164	-1.373003	0.2686081	0.227232	0.8441334	-1.585869	-1.547838	-2.04221	1.289341	1.095524	1.030827	-3.276959	-3.200696	-3.9317	9.443294286834	31.383	4	4	6	12	12	12	2	2	2	8	8	7	2	2	2	11	7	10	0	0	0
O95478	O95478	Ribosome biogenesis protein NSA2 homolog	NSA2	16.2	30.065	2.509323	2.352215	2.476118	2.308533	2.365129	2.312002	0.6874447	1.433008	1.509695	2.214909	2.581207	0.8498554	-1.701113	-1.335993	-1.555052	2.85347	2.652382	2.908894	-4.320114	0.713995	-4.122315	9.59491162530719	8.5224	2	2	2	2	2	2	1	1	1	3	3	3	1	1	1	5	6	5	0	1	0
O95486	O95486	Protein transport protein Sec24A	SEC24A	20.4	119.75	3.717867	3.4564	3.811165	2.013491	2.335836	2.268526	3.643433	4.364086	4.505344	3.419292	3.321266	3.412233	4.25469	4.421589	4.322811	2.420103	1.977057	2.291109	-3.210005	-3.466934	-1.958229	10.5528871329354	69.627	15	14	15	12	11	13	14	16	16	16	15	14	17	17	16	13	10	12	2	0	3
O95487	O95487	Protein transport protein Sec24B	SEC24B	23.8	137.42	4.962872	4.937248	4.966972	3.275745	3.934923	4.166574	4.506023	5.509457	5.416904	4.309956	4.301025	4.340878	4.713947	4.719046	4.631098	3.601183	3.35537	4.004028	1.008169	0.8352356	1.024368	10.8367733717181	132.98	21	21	21	19	20	19	21	22	23	22	22	19	22	21	19	19	14	20	6	8	7
O95573	O95573	Long-chain-fatty-acid--CoA ligase 3	ACSL3	43.5	80.419	1.614143	1.599491	2.207029	2.973623	3.452938	3.333082	0.7821808	2.288149	1.713846	3.681448	3.849871	3.951927	1.581593	1.809221	1.439571	3.316767	2.474079	3.751186	-1.253588	-0.8919487	-0.8081093	10.3241589416745	80.599	15	11	15	16	18	14	7	13	12	19	20	20	9	11	8	16	16	15	1	1	2
O95602	O95602	DNA-directed RNA polymerase I subunit RPA1	POLR1A	8.4	194.81	-3.414236	-4.780858	-4.954126	-3.637842	-4.263832	-5.951687	-5.087814	-4.184539	-5.048628	-5.415223	-4.846476	-5.645595	-5.39514	-2.818596	-3.412926	-5.898346	-3.689573	-4.006765	-2.866498	-4.213758	-5.483885	8.50795027327905	23.217	4	2	3	2	1	2	0	0	0	0	1	0	3	5	3	2	3	3	0	1	1
O95674	O95674	Phosphatidate cytidylyltransferase 2	CDS2	4.7	51.417	-5.065503	-3.06942	-2.714916	-0.1767464	-5.41354	-0.2708035	-4.019218	-1.60783	-0.838295	-0.9730091	-0.371254	-0.6382351	-1.222456	-0.5473557	-3.61809	-2.416546	-3.05041	-0.83675	-3.121417	-4.411262	-4.576873	8.75944875395819	2.5724	0	1	1	1	0	1	0	1	1	1	1	1	1	1	0	1	0	1	0	0	0
O95707	O95707	Ribonuclease P protein subunit p29	POP4	15.9	25.424	-0.1655712	0.07637978	-0.4809017	-0.319212	-0.1195126	-0.2514572	-0.5094891	0.7700596	0.4071579	0.3212242	0.06105423	-0.2384701	-0.3237762	-0.348362	-0.37257	0.2536163	1.208155	0.09683228	2.461267	2.13505	2.189804	9.24897809589265	15.381	1	2	1	2	2	2	2	2	2	2	2	2	2	1	2	2	2	3	3	3	3
O95716	O95716	Ras-related protein Rab-3D	RAB3D	42.5	24.267	1.176546	0.7906284	2.092686	1.245663	3.095501	2.288004	-0.08323097	-0.5304775	-0.9597759	2.175301	1.291578	2.207388	0.9998093	0.6458206	-0.2468548	2.252077	0.1082859	2.905062	-3.836488	-4.882249	-3.232934	9.54307423503353	16.097	5	4	5	6	5	6	4	3	1	4	5	4	4	3	2	5	4	5	0	1	0
O95721	O95721	Synaptosomal-associated protein 29	SNAP29	63.2	28.97	4.745573	4.621639	4.536961	5.028515	5.099947	5.224586	3.943991	4.340927	4.419083	5.807682	5.396574	5.444126	4.888727	4.708662	4.626545	5.103359	5.497696	5.077003	3.074224	2.755634	3.054401	10.559834834891	81.392	9	10	9	8	8	8	9	9	9	10	11	11	10	10	10	8	11	8	8	8	8
O95747;Q9UEW8	O95747	Serine/threonine-protein kinase OSR1	OXSR1	11.8	58.022	-4.614824	-4.791403	-4.986654	-1.413651	-0.4465046	-0.5082226	-1.785732	-3.342825	-3.80378	-0.4738808	-1.017151	-1.01425	-3.488102	-3.881334	-3.681759	-1.053623	-4.366728	-4.794651	-0.05723763	-0.5714779	0.08647156	8.92588424043312	10.376	1	1	1	3	4	4	4	2	2	3	3	3	2	2	2	3	2	2	3	2	1
O95757	O95757	Heat shock 70 kDa protein 4L	HSPA4L	23.2	94.511	-1.00728	-0.910902	-1.098793	0.1901226	-0.82934	0.4082012	-2.353642	-1.628923	-1.555687	-1.800976	-1.476788	-0.8847694	-1.532406	-1.527573	-1.42757	-0.6718483	-0.5754757	-0.442812	-2.046423	-6.491564	-4.403019	9.3932241163613	24.149	6	6	7	9	7	10	5	5	3	5	4	4	5	4	3	6	6	6	3	1	3
O95758	O95758	Polypyrimidine tract-binding protein 3	PTBP3	18.7	59.689	-0.02266312	0.08364296	0.54105	0.9608345	0.01411057	0.9486103	-1.859785	1.49029	1.008842	1.206238	1.484886	1.131994	1.668036	1.224739	1.110134	0.8885651	0.27948	0.7144241	1.667147	1.519886	1.543604	9.56627246429778	16.04	2	2	2	2	3	3	1	3	3	3	3	3	3	2	2	2	2	2	3	2	4
O95793	O95793	Double-stranded RNA-binding protein Staufen homolog 1	STAU1	48	63.182	0.736557	1.072617	1.186998	2.593925	2.532379	2.915474	0.8352146	1.427387	1.120655	2.766809	2.695805	2.823799	1.824497	1.757168	1.091299	2.859648	2.875505	2.25494	3.658829	3.277128	3.624834	10.2870175013221	76.491	8	10	10	13	14	13	9	9	7	13	13	15	11	11	8	14	13	10	17	17	17
O95817	O95817	BAG family molecular chaperone regulator 3	BAG3	25.6	61.594	-3.499136	-2.590935	-2.676588	-4.136998	-5.207233	-5.133315	-3.428728	-2.693117	-4.728611	-5.212608	-5.262527	-4.478271	-1.74325	-1.639511	-2.08989	-3.079432	-4.658445	-4.456055	-4.101664	0.5138836	-2.859005	8.67310388540802	8.6296	1	2	1	0	0	0	1	1	0	0	0	0	3	3	2	0	0	0	2	3	4
O95819	O95819	Mitogen-activated protein kinase kinase kinase kinase 4	MAP4K4	19.9	142.1	1.067457	1.048693	0.9007454	-1.016037	-1.330671	-0.7003994	-1.151232	0.2993088	-0.7485771	-0.4122887	-0.6097507	-1.312325	0.7744293	1.015699	1.080254	-0.5834789	-0.3784714	-0.5284786	-0.3409195	-0.003744125	-0.08944893	9.70083346702854	45.777	15	16	16	7	9	9	6	11	7	9	9	7	17	18	16	10	8	10	8	10	12
O95831	O95831	Apoptosis-inducing factor 1, mitochondrial	AIFM1	28.2	66.9	0.2143612	-0.2161903	0.6294727	-0.9173832	-1.918774	-0.3582726	-1.305349	-0.7849388	-0.5998249	-1.564539	-1.458733	-0.9959507	-1.377636	-0.8215141	-2.1791	0.04151154	0.1215858	-0.8897915	-2.999605	-2.977573	-3.473543	9.20590776262739	24.301	6	4	7	3	3	5	3	4	5	3	3	3	2	3	2	6	6	3	1	1	2
O95861	O95861	3(2),5-bisphosphate nucleotidase 1	BPNT1	17.9	33.392	-1.468182	-1.530024	-1.733721	-2.022511	-2.169823	-1.473017	-2.853458	-2.046593	-2.271774	-1.740192	-1.87451	-2.630196	-1.839636	-1.936316	-1.717335	-1.517849	-1.807474	-2.141449	-3.50128	-2.934742	-3.240791	8.69058588375922	5.9424	2	2	3	1	1	1	1	1	1	1	1	1	1	1	1	1	1	1	1	2	2
O95864	O95864	Fatty acid desaturase 2	FADS2	21.8	52.259	1.57518	-0.1740627	1.531603	2.668009	2.121174	1.224016	-4.387436	-2.426172	-4.533247	0.6556492	0.4480343	0.4542027	-2.39662	-2.006422	-3.904895	0.8832874	1.956903	0.7754555	-4.025595	-3.489737	-4.582091	9.36400661370567	18.807	3	2	4	7	6	7	0	1	0	2	3	3	1	1	0	5	4	4	0	0	0
O95873	O95873	Uncharacterized protein C6orf47	C6orf47	7.1	31.71	-0.4616165	0.1225643	-0.6169758	0.9569855	0.7090206	0.955759	-0.9494076	-1.00502	-1.029366	0.9320908	0.940361	0.5923557	-1.134098	-1.138409	-0.7278118	1.078047	2.227579	0.9030266	-4.476557	-4.887655	-3.964817	9.13059105196337	16.286	1	1	1	1	1	1	1	1	1	1	1	1	1	1	1	1	1	1	0	0	0
O96005	O96005	Cleft lip and palate transmembrane protein 1	CLPTM1	11.2	76.096	-1.455271	-1.63307	-1.457378	0.4066906	0.4705639	0.5810471	-5.287544	-0.7839279	-3.792343	-0.2242889	0.7805023	0.7836475	-1.055782	-0.4184704	-0.7024956	1.279888	1.588217	0.5083199	-3.14325	-4.248072	-3.015698	9.38978606231693	97.288	1	1	1	1	1	1	1	1	0	3	2	1	1	1	1	2	3	2	0	0	0
O96008	O96008	Mitochondrial import receptor subunit TOM40 homolog	TOMM40	35.2	37.893	3.890182	3.729246	3.480631	3.756702	3.333082	3.695868	2.567137	3.025158	3.843378	3.245008	3.094995	3.493273	3.413488	3.5163	1.533722	3.531891	3.578661	3.551857	2.653131	2.291229	2.213972	9.99609118367669	38.528	5	4	5	5	4	5	4	5	5	5	4	5	5	4	3	4	3	4	3	4	3
P00338	P00338	L-lactate dehydrogenase A chain	LDHA	50.6	36.688	4.853312	4.507189	4.679483	4.534376	4.728966	5.199415	5.062744	5.235914	5.181385	4.677908	4.692986	4.852854	4.520441	4.754721	4.362787	4.971189	3.735977	4.425064	3.440308	2.664597	3.335463	10.6379897807847	47.518	14	15	14	13	13	14	15	15	15	13	15	14	13	14	12	15	11	13	11	9	10
P00367;P49448	P00367;P49448	Glutamate dehydrogenase 1, mitochondrial;Glutamate dehydrogenase 2, mitochondrial	GLUD1;GLUD2	17.9	61.397	0.01721954	-0.229435	-0.4799786	-0.1413956	-0.2873497	-1.736017	-0.2274342	0.02716064	-0.580719	-0.8922615	-1.189075	-1.424963	0.2394676	-0.1045895	-0.326519	0.169487	0.2925892	-0.4729691	-2.640099	-3.424379	-2.993546	9.3440580724513	17.3	4	5	5	7	7	2	5	7	5	5	5	4	6	7	6	6	6	4	1	1	1
P00374	P00374	Dihydrofolate reductase	DHFR	36.9	21.452	0.641674	0.7328033	1.157694	1.162506	1.682638	1.886248	0.08960152	0.3216743	1.086283	1.14464	0.645668	1.083063	1.218338	1.55644	1.365198	1.321184	1.500568	1.503687	-0.4283142	-0.08122826	0.1379375	9.42337696191906	16.23	3	3	3	4	4	4	2	2	2	3	2	2	4	3	4	4	2	3	2	2	2
P00387	P00387	NADH-cytochrome b5 reductase 3;NADH-cytochrome b5 reductase 3 membrane-bound form;NADH-cytochrome b5 reductase 3 soluble form	CYB5R3	28.2	34.234	2.007238	1.756557	2.043482	2.962975	3.197239	1.779776	0.8974209	1.653284	0.7114773	2.223803	1.627657	1.997116	1.76465	2.267319	0.8820782	2.328312	1.502983	2.215033	-4.481733	-3.264649	-4.279209	9.70336877023912	14.367	4	4	3	3	3	3	3	4	3	2	3	2	4	4	3	4	4	3	0	1	0
P00533	P00533	Epidermal growth factor receptor	EGFR	4.5	134.28	-1.228764	-0.4312344	-1.56045	-5.722975	-3.608435	-3.535118	-3.780378	-5.131092	-2.66787	-3.642417	-3.676201	-2.616375	-0.7848988	-3.200729	-1.912848	-4.39513	-3.560621	-5.676077	-0.1715336	-3.426563	-0.4150162	8.9880949860686	5.8354	2	2	2	0	1	1	1	1	1	0	1	1	2	1	1	0	1	1	1	1	1
P00558;P07205	P00558	Phosphoglycerate kinase 1	PGK1	46.3	44.614	2.71977	2.664715	2.820095	2.803436	2.90064	3.227152	4.846617	3.49588	2.89782	3.035378	2.779501	2.514034	2.654682	2.55179	2.100679	2.290735	2.366365	2.469587	0.09255791	0.5343456	0.8205929	10.2709814560623	82.909	11	11	11	14	13	13	15	13	13	12	13	12	10	10	8	12	8	8	5	6	6
P00846	P00846	ATP synthase subunit a	MT-ATP6	8.4	24.817	5.69611	5.202551	5.553682	4.948824	4.944958	5.037498	3.335165	4.844007	4.741079	4.790302	4.655048	5.052391	5.026424	5.086319	4.546835	5.169144	3.092203	4.749666	3.773167	3.639616	-5.091286	9.72603406648707	5.0097	2	2	2	1	1	1	1	1	1	1	1	1	1	1	1	1	1	1	1	1	0
P01834;P0DOX7	P01834;P0DOX7	Ig kappa chain C region	IGKC	35.5	11.765	-0.3439369	-0.5516796	-1.185598	-5.49967	-4.242099	-4.168543	2.808355	-4.620595	-1.325541	-4.264742	-4.304921	-4.924628	-1.030075	-0.9912262	-0.4458599	-6.275344	-5.58114	-5.552409	-0.593092	2.051369	-1.334772	8.59289813087863	60.402	1	1	1	0	0	0	2	0	1	0	0	0	1	1	1	0	0	0	1	1	1
P0DOX5;P01857;P01861;P01860	P0DOX5;P01857	Ig gamma-1 chain C region	IGHG1	14.7	49.328	-4.872534	-3.965518	-4.600829	-3.455061	-4.030039	-3.726947	0.6745625	-3.04904	-2.067883	-2.72307	-3.934521	-5.542064	-3.308891	-2.660683	-2.03932	-6.225473	-4.729366	-4.565266	-3.047436	0.9644775	-3.241934	8.74137223690663	12.378	0	0	1	1	1	0	3	1	1	2	1	1	1	1	1	0	0	0	1	5	1
P01889	P01889	HLA class I histocompatibility antigen, B-7 alpha chain	HLA-B	22.9	40.46	-0.0702858	-0.2756577	-1.361538	-1.682287	-2.073059	-1.942627	-5.196584	-3.190046	-5.339168	-3.830885	-2.664509	-3.039415	0.1863022	-0.2330685	-0.9485054	-1.189028	-0.2985649	-2.098684	-3.869343	-4.573827	-5.218944	8.67871863639735	8.5923	2	2	2	2	2	2	0	0	0	0	1	1	3	3	2	3	3	2	0	0	0
P02545	P02545	Prelamin-A/C;Lamin-A/C	LMNA	41.1	74.139	0.120203	0.4027176	0.3414803	1.795835	1.446819	1.28083	0.07547379	0.315815	0.15028	0.8295422	1.016317	1.005081	0.4146309	0.5057011	-0.4874249	1.865545	2.337936	2.050388	-2.927733	-5.415254	-3.751248	9.85134397580889	101.34	9	9	9	18	15	14	9	8	8	12	13	12	9	10	5	18	19	18	2	0	0
P02701	P02701			63.2	16.768	10.10025	9.339685	10.21657	8.848343	8.536764	8.546991	8.933384	8.655386	9.566151	8.628983	8.678122	8.423208	9.57366	9.789797	9.490425	9.073656	8.666107	8.805981	9.266661	9.270962	9.017828	11.703721159927	146.34	10	10	10	10	10	10	10	9	11	10	10	9	11	10	11	10	9	9	9	9	9
P02786	P02786	Transferrin receptor protein 1;Transferrin receptor protein 1, serum form	TFRC	33.4	84.87	2.90765	2.871666	3.207458	1.581682	1.432981	1.935011	0.8801556	1.591122	1.988585	1.002857	1.178001	0.580471	3.225534	3.095177	2.88534	1.602331	0.7137127	1.456852	-0.7763424	-2.076136	-0.5586739	10.1063609088068	71.525	17	18	17	12	13	14	10	14	14	7	7	3	17	17	15	12	10	12	7	3	5
P03886	P03886	NADH-ubiquinone oxidoreductase chain 1	MT-ND1	6	35.66	2.536682	2.442238	3.304558	3.428951	3.560984	3.307581	-4.878257	-5.154329	-5.344089	2.615686	3.206474	2.765434	3.001724	3.450071	3.468275	3.783749	-4.527597	3.307394	-4.181248	-5.547525	-3.421615	9.5388249889379	2.8305	1	1	1	1	1	1	0	0	0	1	1	1	1	1	1	1	0	1	0	0	0
P03891	P03891	NADH-ubiquinone oxidoreductase chain 2	MT-ND2	2.6	38.96	1.006292	1.051756	1.273085	1.026552	0.7829285	1.113918	-0.2427921	1.646297	0.5755024	0.994297	0.6259289	0.6474953	1.08041	0.6000462	0.665163	1.333254	-5.683427	0.9271641	-4.9869	-4.026783	-3.370994	9.05857784913323	2.2549	1	1	1	1	1	1	1	1	1	1	1	1	1	1	1	1	0	1	0	0	0
P04035	P04035	3-hydroxy-3-methylglutaryl-coenzyme A reductase	HMGCR	10.8	97.475	-4.213234	-2.721611	-2.088455	1.279634	1.701735	1.466341	-4.683924	-4.959486	-4.169813	0.3709393	0.01432228	0.9226875	-2.349161	-2.28916	-2.057253	0.7704449	0.4446659	0.7857361	-5.113548	-3.685237	-4.697222	9.55188895026328	12.873	1	2	4	6	7	7	0	0	0	5	4	4	2	1	2	6	5	6	0	0	0
P04075	P04075	Fructose-bisphosphate aldolase A	ALDOA	61	39.42	0.3326168	-0.08180046	-0.4894238	0.3098335	0.6908646	0.7570667	4.613207	1.638111	0.1271553	0.1180401	0.3251305	0.350687	-0.1189709	0.3123531	0.1138439	0.5327091	1.308229	0.5647812	-0.4904499	-0.9382362	-0.4770756	9.70962607212676	60.101	2	2	2	4	5	3	19	9	4	3	3	2	4	3	4	3	5	5	2	2	3
P04150	P04150	Glucocorticoid receptor	NR3C1	30.8	85.658	-2.378363	-3.685036	-4.757967	-3.3356	-3.109945	-2.538292	-2.154566	-1.489208	-2.165524	-1.419481	-2.13191	-2.533415	-2.028482	-2.788441	-2.666523	-1.776501	-1.650076	-1.500542	0.8299923	0.3300495	1.0516	9.30291507956886	48.335	4	3	2	3	3	3	4	4	3	5	4	4	4	4	4	5	4	5	11	8	14
P04259	P04259	Keratin, type II cytoskeletal 6B	KRT6B	60.8	60.066	1.351614	3.336374	-2.156483	5.538244	0.09212112	-0.8758278	3.279476	2.135429	5.419718	1.029634	2.645489	6.023531	1.932737	1.661684	4.488964	1.509045	2.163591	-2.339323	1.994398	1.436852	1.74052	10.5504485029	114.45	8	14	2	19	7	5	13	8	14	8	13	19	11	10	16	7	5	2	7	8	7
P04350	P04350	Tubulin beta-4A chain	TUBB4A	57.2	49.585	0.09531593	-0.1520138	-0.4709625	-0.7706928	-0.1686363	-0.1202736	-1.414894	-2.231279	-1.12389	-0.4613895	0.04722977	3.22098	-0.6447353	-0.8631001	-0.01613426	-0.5219498	-2.601072	-3.260893	-3.657463	-3.077072	-1.587505	9.28795840586015	12.095	3	2	2	2	1	2	1	1	1	2	2	2	2	2	2	1	0	1	1	1	2
P04406;O14556	P04406	Glyceraldehyde-3-phosphate dehydrogenase	GAPDH	69.9	36.053	1.033195	1.701971	1.662062	3.053019	2.33441	0.9738331	7.363569	2.448687	4.213873	1.593616	1.680834	2.95615	1.997019	1.937338	2.838247	2.314005	3.588131	1.299501	1.436506	1.795246	1.300484	10.2939809562344	70.611	4	6	5	5	5	4	18	8	12	5	6	6	6	6	7	6	9	6	5	6	5
P04792	P04792	Heat shock protein beta-1	HSPB1	57.6	22.782	-3.377097	-3.55585	-3.159992	-4.092051	-4.184967	-4.026525	4.56818	-3.449524	1.053263	-3.394749	-1.163774	-1.650913	-3.724779	-4.498398	-0.2577744	-4.329733	-4.195509	-4.082088	-4.162197	-0.423254	-0.2847633	9.22768107275287	35.861	0	0	0	2	2	0	10	0	3	1	1	2	1	1	2	0	0	0	1	2	2
P04843	P04843	Dolichyl-diphosphooligosaccharide--protein glycosyltransferase subunit 1	RPN1	57.5	68.569	3.720346	3.482765	3.678682	4.056532	4.239752	4.023453	3.15938	3.719622	3.475422	3.69132	3.913595	3.752918	3.846977	4.017162	3.478764	4.048061	4.000324	3.741892	1.843691	1.432844	1.702858	10.6517914962067	175.07	23	21	23	23	24	23	22	21	19	24	21	20	19	19	19	22	21	21	15	13	15
P04844	P04844	Dolichyl-diphosphooligosaccharide--protein glycosyltransferase subunit 2	RPN2	50.7	69.283	3.585913	3.609385	3.607445	3.568592	4.143503	4.098215	2.091593	2.734486	2.439957	2.649426	3.21027	3.038553	3.477606	3.213263	3.052174	3.814959	2.871189	4.188139	0.9541721	0.9166203	0.9424591	10.3139726188606	107.11	9	8	10	11	12	12	7	6	7	7	9	9	10	10	9	10	7	11	4	4	4
P04920	P04920	Anion exchange protein 2	SLC4A2	20.4	137.01	1.999926	1.739491	1.886444	0.8039761	0.8297863	0.8113956	0.8855057	1.917521	1.065683	1.051521	0.9010448	0.7378769	1.534845	1.58452	1.602945	1.306433	0.9880333	1.371471	-3.330438	-3.632787	-3.373316	9.97043056517547	156.56	13	13	12	11	11	9	10	11	9	12	13	10	13	13	12	12	8	11	0	0	0
P05023;P13637;P50993;P20648	P05023	Sodium/potassium-transporting ATPase subunit alpha-1	ATP1A1	35.2	112.89	4.956646	4.770828	4.854881	4.511223	4.802128	4.566341	3.73777	3.629536	3.721338	4.288612	4.161589	4.375784	4.871765	4.844563	4.904308	4.58061	4.63612	4.34483	-1.465357	-1.56786	-1.576473	10.8845801451771	128.37	28	26	26	24	24	26	20	21	22	21	22	21	24	26	24	24	26	23	3	2	2
P05067	P05067	Amyloid beta A4 protein;N-APP;Soluble APP-alpha;Soluble APP-beta;C99;Beta-amyloid protein 42;Beta-amyloid protein 40;C83;P3(42);P3(40);C80;Gamma-secretase C-terminal fragment 59;Gamma-secretase C-terminal fragment 57;Gamma-secretase C-terminal fragment 50;C31	APP	29.2	86.942	3.288963	3.496508	3.43944	0.6369057	0.6444588	0.9170208	-1.361488	-0.214632	-2.598766	0.4277306	-0.08677292	-0.0664196	3.124096	3.14588	3.199621	1.111914	1.310349	0.8139725	-3.280218	-5.006948	-3.537123	9.91327859898712	67.831	16	17	17	9	7	8	3	4	3	7	5	5	15	16	17	8	8	7	0	0	0
P05091;P47895	P05091	Aldehyde dehydrogenase, mitochondrial	ALDH2	16.6	56.381	-1.457293	-3.587721	-1.45956	-4.334767	-2.764706	-2.484259	-3.946932	-2.668865	-2.420811	-2.222731	-2.080421	-2.001875	-0.5729885	-0.917963	-1.74341	-1.130375	-0.4521294	-1.998549	-4.595953	-3.635192	-4.291023	8.66063784046119	10.843	3	2	2	2	3	2	1	2	3	1	3	3	3	2	3	3	3	3	0	0	0
P05141	P05141	ADP/ATP translocase 2;ADP/ATP translocase 2, N-terminally processed	SLC25A5	43.3	32.852	4.970137	4.81715	5.326855	5.244877	5.267521	5.09392	4.030344	4.703255	4.712202	4.88711	5.003857	4.625986	5.16725	5.220602	5.184734	5.446276	6.346333	5.588491	3.786907	3.721861	3.604162	10.788536021882	18.431	4	4	5	5	5	4	4	5	5	5	5	5	5	5	5	5	4	5	5	5	5
P05165	P05165	Propionyl-CoA carboxylase alpha chain, mitochondrial	PCCA	56.2	80.058	6.320599	6.243347	6.423817	5.099339	4.981636	5.041193	5.138088	5.731798	5.60256	5.004322	5.058689	4.645561	5.972292	5.925962	5.830029	5.003214	5.149912	5.035593	5.198078	5.025064	5.070223	11.3339709334448	230.83	35	35	36	31	32	32	33	34	31	29	31	28	35	35	35	32	32	34	33	31	32
P05166	P05166	Propionyl-CoA carboxylase beta chain, mitochondrial	PCCB	59.7	58.215	5.501244	5.511257	5.788021	4.700914	4.495396	4.680124	4.916315	5.598454	5.391611	4.724031	4.80719	4.275806	5.531851	5.631594	5.66584	4.797213	4.322634	4.650154	5.146564	5.132395	5.273386	11.0664004759556	254.03	19	17	20	16	16	17	17	19	17	18	18	16	15	17	18	17	16	15	17	21	18
P05198	P05198	Eukaryotic translation initiation factor 2 subunit 1	EIF2S1	50.8	36.112	3.339973	3.241539	3.546904	4.040634	4.193422	4.404303	3.784225	3.884821	3.861088	3.597307	4.80028	3.409025	3.650251	3.985666	3.712225	4.598778	3.072935	3.751867	2.965569	2.483238	2.849356	10.4809263282847	99.91	14	14	14	15	14	14	13	14	13	13	13	12	14	12	13	14	13	14	12	12	11
P05386	P05386	60S acidic ribosomal protein P1	RPLP1	14	11.514	1.868824	2.028996	2.47171	2.800732	2.638721	2.737898	2.366842	2.037878	2.056587	2.577557	3.009598	2.811779	2.657703	2.620777	2.586426	3.315956	4.6077	3.552488	2.153057	1.942158	2.144606	9.32537196939671	3.3601	1	1	1	1	1	1	1	1	1	1	1	1	1	1	1	1	1	1	1	1	1
P05387	P05387	60S acidic ribosomal protein P2	RPLP2	70.4	11.665	-0.6644917	-0.6236534	0.1184273	2.653437	2.862259	2.314564	1.855682	0.5945339	1.69503	2.077604	2.808393	2.541533	-3.399967	1.320383	-5.430405	2.382271	3.664682	1.924669	2.308363	2.568613	2.240973	9.40995002162051	25.983	1	1	2	4	4	3	2	2	2	3	3	3	1	1	1	3	4	4	2	2	2
P05388;Q8NHW5	P05388;Q8NHW5	60S acidic ribosomal protein P0;60S acidic ribosomal protein P0-like	RPLP0;RPLP0P6	34.4	34.273	1.375324	1.514626	2.217169	2.396595	2.546576	2.471531	1.01322	2.829243	-0.1044006	2.670441	2.899578	0.2107391	2.846977	4.003298	2.650486	2.789568	2.980854	2.306646	3.106834	3.244593	3.409508	9.91987269947878	26.964	2	2	2	4	5	4	4	3	2	3	3	3	3	4	3	4	4	5	4	5	5
P05412	P05412	Transcription factor AP-1	JUN	30.8	35.675	-3.969794	-3.833769	-5.138402	0.2853603	0.452713	0.9348545	-5.48559	1.20517	-4.06739	0.2388115	1.50456	0.2332802	-4.175513	-4.440203	-5.215613	0.8970776	2.742912	0.2681274	3.415455	3.295485	3.235584	9.42094540592197	40.82	1	1	0	3	3	4	0	2	0	2	3	2	1	2	1	3	5	4	5	5	5
P05556	P05556	Integrin beta-1	ITGB1	26.7	88.414	5.994816	6.168407	6.286613	5.985191	6.148928	5.829166	4.594519	4.929752	5.043091	5.601652	5.644634	5.434198	6.017101	6.123217	5.82296	6.416407	6.120047	6.42844	-3.282521	-3.804919	-4.098373	11.1918979344754	129.35	17	17	18	13	14	14	11	14	13	16	15	16	16	16	15	16	15	16	0	0	0
P06454	P06454	Prothymosin alpha;Prothymosin alpha, N-terminally processed;Thymosin alpha-1	PTMA	26.1	12.203	-2.639872	-1.454853	-2.876049	-0.8624916	-0.6198769	-1.821688	1.844599	-1.390915	-1.064243	-2.162891	-1.15234	-2.073877	-3.961906	-3.282633	-3.204119	-1.231016	3.816597	-2.33733	0.3407097	-0.2640705	-0.05560684	8.51144216101165	24.258	1	2	1	2	2	2	4	2	2	1	2	2	1	1	1	2	5	2	2	2	2
P06493;Q00526;Q96Q40;Q00536;Q00537	P06493	Cyclin-dependent kinase 1	CDK1	40.4	34.095	1.224247	0.8125534	0.9190598	1.61334	1.762489	1.896307	-0.38554	1.174093	0.09807968	1.601168	1.140339	1.234921	1.339714	2.158655	0.5373955	2.040728	1.893587	1.639803	-0.696125	-1.445847	-1.306051	9.63261923661912	50.623	4	4	4	5	6	6	3	3	3	5	5	5	3	4	2	5	4	5	1	1	1
P06576	P06576	ATP synthase subunit beta, mitochondrial	ATP5B	37.2	56.559	1.150328	0.465826	0.8560009	1.351599	2.030745	1.575811	1.80588	0.6188431	1.790676	0.7864952	1.061642	1.263859	1.066698	1.331041	0.0328064	1.408754	1.857462	1.082436	-0.8963127	-0.7139397	-0.7059021	9.82675488069819	49.937	6	5	7	7	6	5	10	5	6	6	6	5	6	6	4	6	9	4	3	3	4
P06702	P06702	Protein S100-A9	S100A9	55.3	13.242	-2.287731	-1.117783	-1.867741	-0.0464344	1.194855	-1.873383	5.965813	0.5493984	-0.1832447	0.476429	-0.1633415	1.090437	-0.5176048	-0.04913712	0.5678959	-0.6804619	-4.286362	-5.378778	0.8190403	2.742455	-0.0393219	9.49843462020436	30.345	2	1	2	2	2	2	5	3	1	2	2	2	2	2	2	2	1	0	1	3	2
P06730	P06730	Eukaryotic translation initiation factor 4E	EIF4E	30.9	25.097	1.871441	1.737965	1.755415	1.441463	1.388004	1.417723	0.6032372	1.314938	0.7276688	1.418892	1.514175	1.478996	2.32188	2.084402	1.919819	1.543039	1.174294	1.352333	-0.08606911	-0.8610077	-1.180559	9.449848510266	35.318	3	2	2	3	4	3	2	3	3	3	3	3	4	4	3	2	3	2	1	1	2
P06733;P13929	P06733	Alpha-enolase	ENO1	70	47.168	5.780462	5.658813	5.96805	6.597736	6.684034	6.511232	7.788652	6.151094	6.282618	5.714134	6.17355	5.979973	6.114752	6.099926	6.541422	6.051559	7.253847	6.311161	4.741848	4.865152	4.961649	11.2272695167098	132.54	16	16	16	17	16	17	24	19	19	14	17	16	17	17	17	17	21	16	16	16	16
P06737	P06737	Glycogen phosphorylase, liver form	PYGL	35.2	97.147	0.8360043	0.2282085	0.1603622	0.125988	0.4978962	0.8912544	0.8328133	0.8065338	0.1970062	0.4611053	0.4753246	0.09371567	-0.4815178	-0.03530121	-1.18943	0.1365089	0.2632408	0.2840576	-2.166321	-2.661783	-2.317867	9.74451985250386	52.174	13	9	8	10	9	10	15	13	9	10	12	9	7	5	2	8	6	5	3	1	3
P06748	P06748	Nucleophosmin	NPM1	42.5	32.575	2.833597	2.917669	3.087013	3.383774	3.599188	3.246349	3.713552	4.006794	4.214291	3.675591	4.072687	3.619993	3.253468	3.42338	3.662111	3.746313	4.719843	3.652985	6.973179	7.071451	6.905487	10.6274375502355	180.72	5	7	6	5	5	5	6	7	7	5	6	4	6	5	5	5	6	5	8	8	8
P07195	P07195	L-lactate dehydrogenase B chain	LDHB	27.8	36.638	2.603333	2.352051	2.674387	3.22912	3.21908	2.28363	2.605412	3.065536	1.80785	2.790586	2.947176	2.760242	3.566992	2.422087	1.928247	3.315184	2.692865	1.509943	1.345573	1.513447	1.7234	9.98197707988977	27.661	4	5	5	8	7	8	4	4	2	6	7	7	4	4	3	6	6	4	3	3	3
P07196	P07196	Neurofilament light polypeptide	NEFL	36.1	61.516	-2.312273	-2.033686	-4.942158	-4.227926	-2.528889	-2.572399	-3.876776	-1.324354	-1.910124	-2.496632	-2.382389	-2.228737	-3.953176	-4.224258	-3.241741	-1.552601	-2.261099	-2.893816	1.384701	1.540897	1.029808	9.38286318211126	37.239	3	2	2	2	4	3	2	5	3	3	3	3	2	3	2	5	2	2	13	13	12
P07197;Q16352	P07197	Neurofilament medium polypeptide	NEFM	53.2	102.47	-0.7241077	-0.9804249	-1.686842	1.037737	-0.2521954	0.1326275	1.217419	2.217999	0.5984707	0.9122314	1.443165	1.476084	-0.5766773	-0.6525631	-0.7210274	0.8657074	0.6491261	0.6171074	4.363361	4.678101	4.619442	10.469527479187	255.12	7	8	5	8	9	9	10	11	8	10	13	11	8	7	7	10	9	9	32	32	31
P07237	P07237	Protein disulfide-isomerase	P4HB	61.8	57.116	2.459087	2.437023	2.569042	0.8432083	1.060022	1.381689	3.711962	1.85766	1.576283	0.6500397	0.3166466	0.3043747	1.844791	2.391417	1.626471	1.281097	1.339945	1.050173	-3.445032	-4.586068	-3.53854	9.96380198889125	94.734	16	16	19	12	11	10	20	14	15	9	7	9	18	19	13	12	11	10	0	0	0
P07355;A6NMY6	P07355;A6NMY6	Annexin A2;Putative annexin A2-like protein	ANXA2;ANXA2P2	51	38.604	2.289522	2.19322	1.663483	2.941597	2.655714	2.588375	0.7954865	1.499224	2.095974	2.326244	2.169432	2.111818	2.379938	1.785767	2.321735	2.580427	2.206074	2.78195	3.223944	3.150297	3.04188	10.1048625181411	50.882	11	9	8	14	14	13	8	9	11	12	13	10	8	8	8	12	12	14	13	11	11
P07437	P07437	Tubulin beta chain	TUBB	59	49.67	5.962286	6.216892	6.245338	6.663601	6.978153	6.58009	5.634134	6.03339	5.997044	6.202677	6.342464	5.96711	6.426834	6.557781	6.65929	6.634125	6.330347	6.87961	5.211021	5.236681	5.188984	11.1940145463747	48.407	5	4	5	4	5	5	4	5	4	5	5	4	5	5	4	5	5	5	5	5	5
P07737;CON__P02584	P07737	Profilin-1	PFN1	85	15.054	6.031979	5.815802	5.949646	5.869682	5.751717	6.119535	7.374926	5.997023	5.83971	6.02322	6.136271	5.705156	6.268074	5.954447	6.060753	6.14934	6.664438	6.43033	4.848385	4.909912	4.953367	10.7644675575648	60.671	9	8	8	8	8	8	10	9	8	8	7	7	9	9	9	8	9	10	7	7	7
P07741	P07741	Adenine phosphoribosyltransferase	APRT	13.3	19.608	-1.07225	0.2161198	-0.02065659	0.1844864	1.017342	-5.619978	0.6933403	0.3124695	-0.6435356	-0.1590519	0.6118526	-5.595882	-0.2618256	0.1956291	-4.095124	-0.7241344	-3.474878	-0.5734081	-4.192968	-4.386455	-4.833787	8.89680720548646	5.3091	1	1	1	1	2	2	1	1	1	1	1	2	1	1	1	2	0	1	0	0	0
P07814	P07814	Bifunctional glutamate/proline--tRNA ligase;Glutamate--tRNA ligase;Proline--tRNA ligase	EPRS	32.1	170.59	0.9742451	1.200047	0.8603096	0.8547077	0.8858967	1.18038	0.7360687	0.7342453	0.5735722	0.7342663	0.6434689	0.5118504	1.135315	0.6433315	1.096958	0.8666515	1.211914	0.7871113	0.8446484	0.85396	0.8318806	10.2074997233073	111.31	18	18	16	17	20	20	15	15	16	15	15	16	16	16	16	18	21	16	22	21	21
P07900;Q14568;Q58FG0	P07900	Heat shock protein HSP 90-alpha	HSP90AA1	55.2	84.659	4.671785	4.682859	4.516376	4.968775	4.534643	5.20569	4.584427	4.988882	4.346289	4.862774	4.742331	4.829338	4.768553	4.619432	4.602179	4.664337	4.727581	4.579782	3.421768	3.491186	3.500771	10.906378145818	208.25	14	14	14	16	15	16	16	15	16	14	16	14	14	13	13	14	19	13	13	14	13
P07910;P0DMR1;B7ZW38;O60812	P07910	Heterogeneous nuclear ribonucleoproteins C1/C2	HNRNPC	69.6	33.67	6.386374	6.156876	6.261215	6.533884	6.550558	6.472631	5.536028	6.540098	5.963043	5.678047	5.92392	5.708263	5.917723	6.672056	5.970512	6.480722	6.255512	6.725843	4.656939	4.749542	4.654177	11.0534626049255	119.5	17	18	18	15	14	14	12	14	14	13	14	13	14	13	11	14	15	13	9	11	10
P07947	P07947	Tyrosine-protein kinase Yes	YES1	35.4	60.801	2.320789	2.156801	2.140192	0.1491032	0.3636913	0.2059498	0.2178898	0.9304523	0.5270901	-0.2088966	-0.7216721	0.8800449	3.35288	3.238398	3.113094	0.4637909	0.207983	1.089556	-4.001842	-3.806388	-2.676472	9.70829339771703	39.543	11	10	8	7	6	6	4	6	5	4	3	5	13	13	12	7	4	7	0	0	0
P07948	P07948	Tyrosine-protein kinase Lyn	LYN	17.4	58.573	0.2146893	-1.281427	-0.7720833	-1.034735	-2.367418	-1.031803	-1.324705	-2.816566	-3.496122	-2.068245	-3.275446	-2.802877	-0.9675579	-1.782558	-2.324629	-4.512007	-1.953527	-3.329119	-3.446438	-5.148448	-4.761932	8.74119888787224	12.551	5	3	2	2	2	2	1	1	1	2	1	2	1	2	1	1	1	0	0	0	0
P08195	P08195	4F2 cell-surface antigen heavy chain	SLC3A2	47.6	67.993	6.405499	6.227398	6.317144	4.263319	4.197632	4.732204	5.151583	5.776466	5.544704	4.886505	4.630465	4.636707	6.23134	6.245626	6.428663	4.982718	4.462545	4.964201	-0.6277542	-0.9531631	-0.6824112	10.973645002827	257.33	23	22	22	16	15	16	19	19	19	18	19	17	19	21	21	19	24	17	5	4	5
P08237	P08237	ATP-dependent 6-phosphofructokinase, muscle type	PFKM	11.8	85.182	-2.868488	-5.312012	-2.279152	-1.478703	-0.716959	-0.918129	-1.43235	-2.08362	-1.827028	-1.85046	-1.252289	-1.622389	-0.937149	-2.294382	-1.755789	-1.179111	-0.5316257	-1.006086	-2.954073	-3.582294	-3.038651	9.04186620272129	19.325	1	1	1	3	4	4	2	1	2	3	3	3	4	2	2	3	3	3	1	1	1
P08238;Q58FF7	P08238	Heat shock protein HSP 90-beta	HSP90AB1	63.3	83.263	6.767759	6.761045	6.713175	6.597862	6.694624	6.97061	6.196733	7.226828	6.515137	6.666389	6.546347	6.418295	6.633389	6.550859	6.756464	6.697607	6.691467	6.80541	5.652517	5.466202	5.471626	11.4929279301394	323.31	26	27	29	28	29	28	24	29	28	23	28	27	26	26	27	27	31	27	26	27	28
P08240	P08240	Signal recognition particle receptor subunit alpha	SRPR	56.9	69.81	6.089228	6.066383	6.434338	7.684612	7.686632	7.731535	5.590986	6.434845	6.237139	7.505938	7.627769	7.30484	5.970926	5.87998	5.761358	8.099754	7.56337	7.621309	3.94968	3.737587	3.907145	11.6595834619839	245.07	24	23	24	30	29	29	23	25	25	27	28	29	25	25	22	28	27	28	17	16	16
P08243	P08243	Asparagine synthetase [glutamine-hydrolyzing]	ASNS	35.8	64.369	0.9208736	0.4466057	0.9389763	0.9460564	1.141888	1.556808	-0.6214008	0.5089645	-0.07262611	0.4080887	0.7590981	-0.7814522	0.8182182	0.4701118	0.6266251	1.444761	1.083874	1.411901	0.1774063	-0.4847507	0.3147812	9.69464029201927	28.112	6	5	7	8	8	9	4	7	5	6	7	4	6	3	3	8	8	7	5	3	5
P08559;P29803	P08559	Pyruvate dehydrogenase E1 component subunit alpha, somatic form, mitochondrial	PDHA1	31.5	43.295	3.315456	2.922741	2.838808	2.271784	2.346392	2.169294	0.2739792	2.374306	1.768976	2.113773	1.849821	1.905577	2.897573	2.709131	1.388126	2.672686	2.409208	1.525879	1.949903	0.3410645	0.963026	10.010427172717	39.881	9	9	7	5	4	6	3	6	5	5	5	4	7	7	5	7	9	7	5	3	4
P08579	P08579	U2 small nuclear ribonucleoprotein B	SNRPB2	44	25.486	-2.397728	-3.077639	-3.158255	-4.325167	-4.463224	-4.523792	-1.930817	-1.660444	-1.658159	-2.630154	-3.044584	-3.432629	-3.011927	-3.046459	-2.826355	-5.10548	-5.000286	-5.12179	3.602415	3.682392	3.200556	9.54660434865427	21.481	1	1	1	1	1	1	1	3	1	1	1	1	1	1	1	1	1	1	7	7	6
P08621	P08621	U1 small nuclear ribonucleoprotein 70 kDa	SNRNP70	29.1	51.556	-2.155806	-0.6214695	-1.154921	-2.997326	-2.648838	-3.973818	-1.523653	-0.6280003	-0.2229156	-0.003929138	-1.336365	-2.939396	-3.520033	-1.306677	-1.918053	-0.9191952	-0.05368233	-5.014722	2.354496	1.774487	2.206764	9.30681089561863	33.529	2	3	2	1	1	1	4	4	2	3	4	1	1	2	2	4	3	0	8	7	7
P08648	P08648	Integrin alpha-5;Integrin alpha-5 heavy chain;Integrin alpha-5 light chain	ITGA5	7.1	114.54	-0.2848034	0.06653214	0.005685806	-2.583763	-2.31389	-1.796055	-3.343517	-2.371161	-2.587759	-2.623451	-2.621246	-2.720881	0.04933929	-0.4832611	-0.2652149	-1.887033	-3.139898	-1.467388	-4.731438	-2.913162	-2.478491	9.02485494830502	8.5802	3	3	3	1	1	1	1	1	1	1	1	1	3	2	2	1	1	1	0	0	1
P08670;P17661;P41219	P08670	Vimentin	VIM	82.2	53.651	6.635706	6.47271	6.668076	6.801083	6.770609	6.911928	6.904675	7.132931	6.87674	7.095829	7.196173	6.823547	6.691952	6.687296	6.729721	7.074377	7.079573	6.895252	7.730129	7.858465	7.869829	11.67424553063	323.31	35	35	36	37	36	38	42	38	36	40	38	39	39	39	35	38	42	34	43	42	43
P08708	P08708	40S ribosomal protein S17	RPS17	46.7	15.55	4.095486	4.117323	4.19606	3.872614	3.644634	3.985735	4.178041	4.465492	4.357105	3.413942	3.086758	2.025698	3.466061	2.937963	4.974953	3.778896	4.856663	4.753517	3.04748	2.618572	2.430994	9.88722896200775	11.104	4	4	4	4	3	4	4	4	4	4	3	3	3	3	4	3	4	4	3	3	3
P08865	P08865	40S ribosomal protein SA	RPSA	27.8	32.854	-2.589344	-2.394573	-1.977655	-1.102148	-1.098106	-1.349152	0.219532	-1.65353	-2.381491	-4.125214	-1.500818	-6.043306	-2.813723	-4.588295	-4.523572	-1.062555	-4.577169	-1.201584	1.209446	1.616453	1.396532	9.02238712568644	15.173	1	1	1	1	1	1	2	2	1	0	2	0	1	0	1	1	0	1	3	4	4
P09001	P09001	39S ribosomal protein L3, mitochondrial	MRPL3	32.2	38.632	1.622211	1.195536	1.903772	1.404371	1.719959	1.256365	0.3125343	2.317122	1.413101	-0.8171768	0.1121426	-1.796335	1.909475	2.318459	1.358305	1.510717	1.257063	0.8586807	-1.132122	-1.529417	-1.43206	9.57657168406529	20.042	6	7	7	7	6	5	5	8	9	3	4	2	5	6	4	5	3	4	1	1	1
P09211	P09211	Glutathione S-transferase P	GSTP1	64.8	23.356	1.301579	1.690952	1.873734	1.991018	2.855133	1.914179	5.866755	2.669403	0.9760704	1.688166	1.721518	1.943954	1.976837	1.998535	1.970892	3.13924	2.778004	2.136272	-2.59119	-5.073997	1.29376	9.82072020045207	42.329	4	3	3	4	4	3	10	5	4	3	4	3	3	3	2	5	4	3	0	2	2
P09234	P09234	U1 small nuclear ribonucleoprotein C	SNRPC	7.5	17.394	1.745783	1.984541	1.873011	1.628077	1.393789	1.15799	1.760155	1.505529	2.050137	1.514593	1.391399	2.126944	1.449923	1.563799	1.792049	1.622597	1.725443	1.547125	1.689316	1.727804	1.310381	9.27394989255001	5.7667	1	1	1	1	1	1	1	1	1	1	1	1	1	1	1	1	1	1	1	1	1
P09496	P09496	Clathrin light chain A	CLTA	7.3	27.076	-3.556592	-5.103875	-3.421336	-2.422884	-1.364237	-2.09601	-0.812748	-1.893509	-2.707348	-1.933399	-2.228987	-2.399462	-4.614535	-5.262518	-5.116236	-5.163879	-3.794475	-5.981925	-1.709986	-2.455385	-2.375359	8.07393819063525	2.1864	0	0	0	1	2	2	2	1	1	1	1	1	0	0	0	0	1	1	2	1	2
P09543	P09543	2,3-cyclic-nucleotide 3-phosphodiesterase	CNP	12.6	47.578	-0.5967464	-0.3859329	-0.9688988	-1.568132	-3.080805	-0.7450733	-1.824913	-0.9982929	-0.7464275	-1.902636	-1.199272	-1.793425	-0.5097179	-0.4425449	-0.4688034	-0.2149258	-2.930437	-2.241453	-4.660152	-2.708026	-5.485755	8.95667257271268	13.589	3	3	2	2	2	3	2	2	2	1	2	2	3	3	3	3	1	3	0	0	0
P09601	P09601	Heme oxygenase 1	HMOX1	30.6	32.818	0.2318039	-0.7021217	-4.024094	2.996632	3.062517	3.136021	-5.490485	-4.047978	-4.205277	1.904261	2.144091	2.781307	-3.174255	-3.783208	-5.167895	2.538754	2.049248	2.637947	-1.797487	-5.823981	-2.027779	9.57897139265779	19.431	2	1	0	5	6	5	0	0	0	4	5	4	0	0	0	5	3	4	1	0	1
P09622	P09622	Dihydrolipoyl dehydrogenase, mitochondrial	DLD	20.4	54.177	-0.5198994	-1.674423	-1.311932	0.3693657	0.6462822	-0.4721527	-0.5502319	-0.7721291	-0.5037518	-0.8820915	-1.406448	-2.796938	0.9614391	0.9962635	0.6543751	0.4374142	-2.508944	0.1745567	-3.252296	-0.8806782	-1.092426	9.4140704137518	23.828	3	2	3	4	5	5	3	2	2	3	2	2	5	3	3	3	3	3	1	1	1
P09651;Q32P51	P09651;Q32P51	Heterogeneous nuclear ribonucleoprotein A1;Heterogeneous nuclear ribonucleoprotein A1, N-terminally processed;Heterogeneous nuclear ribonucleoprotein A1-like 2	HNRNPA1;HNRNPA1L2	51.1	38.746	5.8251	5.927958	6.191395	6.291168	6.812183	6.59466	6.58882	6.697161	7.088482	6.478373	6.827879	6.774523	6.96743	7.145193	7.171183	6.964453	6.153915	6.830986	8.749542	8.737736	8.659498	11.4856646522503	323.31	17	17	19	18	19	17	18	17	16	16	17	15	19	20	19	21	20	17	23	22	23
P09661	P09661	U2 small nuclear ribonucleoprotein A	SNRPA1	54.5	28.415	0.6210251	0.3352661	-0.5607433	-0.9909763	-0.3567104	-0.1739292	1.607096	2.537172	2.644035	1.426882	1.839956	0.9201183	1.455334	1.272095	1.585344	0.6130867	1.093567	0.04610443	4.279181	4.253683	4.174965	9.90874230234702	72.28	4	3	2	1	2	3	5	7	8	4	7	5	5	6	4	4	3	2	9	9	10
P09874	P09874	Poly [ADP-ribose] polymerase 1	PARP1	51.8	113.08	5.292553	5.056362	5.285732	5.31913	5.26585	5.504787	4.518822	5.138006	4.752197	5.078577	5.255251	5.121828	5.377855	5.354097	4.959229	5.645487	5.516697	5.267134	4.571533	4.390322	4.623056	11.2720505749886	272.84	32	33	34	34	36	34	30	34	33	33	33	33	32	31	32	37	38	35	30	29	31
P09936	P09936	Ubiquitin carboxyl-terminal hydrolase isozyme L1	UCHL1	28.7	24.824	1.11042	1.156239	1.53476	-0.2422943	0.9901562	0.5248451	0.1056633	0.8143196	-5.281564	1.441416	1.267321	-0.1338654	-0.1636658	-3.277797	-1.641251	0.9716721	0.1288357	1.062286	0.1093979	-1.148651	-0.6607037	9.1552752927301	8.9535	2	2	3	2	2	1	2	2	0	2	3	2	1	0	1	2	1	2	2	1	2
P09958	P09958	Furin	FURIN	13.7	86.677	0.2638588	0.8109379	0.8306999	-0.4467621	-1.141012	-1.380657	-4.322409	-3.630762	-3.19165	-1.059811	-0.09271049	0.2648849	-0.3720798	0.5567303	0.4356937	0.3504124	-0.1842861	-0.269825	-2.394775	-4.786239	-4.484212	9.31304423308202	19.976	4	5	5	3	3	2	0	0	1	4	4	4	4	5	4	4	4	3	0	0	0
P09960	P09960	Leukotriene A-4 hydrolase	LTA4H	36.7	69.284	-1.174839	-4.232109	-2.353975	-2.962439	-1.730974	-2.589056	2.50495	-0.479166	-0.6102142	-3.754601	-3.866605	-1.909458	-1.939575	-2.424942	-3.26409	-1.807484	-1.452993	-0.07317924	-3.974749	-2.949276	-2.448771	9.22706359234283	35.065	2	3	2	1	1	2	15	3	4	2	1	1	1	1	2	3	2	4	1	1	1
P62987;P62979;P0CG47;P0CG48	P62987;P62979;P0CG47;P0CG48	Ubiquitin-60S ribosomal protein L40;Ubiquitin;60S ribosomal protein L40;Ubiquitin-40S ribosomal protein S27a;Ubiquitin;40S ribosomal protein S27a;Polyubiquitin-B;Ubiquitin;Polyubiquitin-C;Ubiquitin	UBA52;RPS27A;UBB;UBC	33.6	14.728	9.077435	9.027479	9.508787	8.147779	8.158211	8.503336	8.437447	8.882797	9.093792	8.162941	8.124598	8.150085	9.47419	9.426357	9.624521	7.873264	5.805834	9.250572	6.263237	5.465219	5.319862	11.4172557378652	20.908	4	4	4	4	4	4	3	4	4	4	4	4	4	4	4	4	4	4	4	4	4
P0DMV9;P0DMV8	P0DMV9;P0DMV8			79.7	70.051	7.574169	7.660242	7.790743	8.274096	8.48517	8.402781	6.947163	7.319267	7.019562	7.739149	7.708874	7.456553	8.099972	8.325991	8.311682	8.207138	8.521454	8.309761	7.508551	7.457842	7.395853	11.9002906423902	323.31	26	25	27	29	31	29	27	25	27	24	24	23	30	29	27	30	32	29	29	26	28
P0DN79;P35520	P0DN79;P35520	Cystathionine beta-synthase	CBS	22.9	60.586	-0.7213497	-0.7098808	-0.5156746	-0.9819965	-1.052914	-0.66959	-2.104708	-1.490452	-1.349472	-0.9197578	-1.357521	-1.418144	-0.8566437	-0.8472805	-1.342293	-1.238525	-2.276861	-1.892208	-1.464882	-1.36051	-1.551394	9.07276442105075	13.761	4	5	4	3	4	5	3	5	5	6	5	4	5	5	5	4	3	3	2	3	2
P0DTC4_Cterm	P0DTC4_Cterm			81.7	45.186	3.908308	3.740215	3.81789	3.482342	3.530376	3.726755	1.66868	4.127119	3.441278	4.775257	4.79637	3.599096	3.95517	3.76429	3.9258	4.64032	-3.429194	4.497429	-5.378249	-2.952636	-2.714569	10.7376696273566	10.804	1	1	1	1	1	1	1	1	1	1	1	1	1	1	1	1	1	1	0	0	0
P10155	P10155	60 kDa SS-A/Ro ribonucleoprotein	TROVE2	18.2	60.67	-1.934124	-1.827209	-2.217222	-2.429817	-1.735676	-1.659822	-4.220527	-2.033037	-3.346825	-3.660309	-1.913242	-1.833632	-1.578028	-0.8252888	-5.597368	-1.802103	-2.12425	-2.902607	-4.384629	-4.37554	-4.192562	8.6672100536531	13.817	1	2	2	2	3	6	0	2	1	2	3	3	1	2	1	2	2	1	0	0	1
P10321;P01893	P10321	HLA class I histocompatibility antigen, Cw-7 alpha chain	HLA-C	35.5	40.648	3.111	3.119341	3.252735	2.822006	3.140898	3.201302	-0.5263004	0.0442276	0.8940353	2.467148	2.278763	2.71619	3.169262	3.15303	3.988716	3.109894	3.411333	3.391602	-2.628986	-4.729654	-4.08784	9.96090818142404	265.95	8	8	8	8	8	9	2	2	3	8	7	9	9	10	7	8	8	8	0	0	0
P10398;P04049	P10398	Serine/threonine-protein kinase A-Raf	ARAF	19.8	67.585	-0.3694229	-0.4152336	-1.084829	-0.5266628	0.06835938	0.07887268	-3.107386	-1.9422	-1.963631	-2.48653	-2.950274	-2.941328	-0.2973175	-0.2817001	-0.1911736	-0.3548355	-0.4047756	-1.760477	-1.021749	-0.8200111	-1.144714	9.23681427517127	25.237	5	5	4	5	5	4	1	2	2	1	2	1	3	4	4	4	4	3	3	2	2
P10515	P10515	Dihydrolipoyllysine-residue acetyltransferase component of pyruvate dehydrogenase complex, mitochondrial	DLAT	13.1	68.996	-0.07708168	-1.053432	0.430788	1.266926	0.6549149	0.4263668	-1.518375	-0.5014935	-0.5842056	-1.584425	-0.7744179	-0.03335762	-0.3602333	-0.3365974	-1.445663	-0.4893589	-0.5639915	-0.2404022	-3.368689	-2.922815	-2.663771	9.42476733356898	22.409	5	3	5	3	4	4	1	3	2	2	1	2	3	3	2	4	3	3	1	1	1
P10599	P10599	Thioredoxin	TXN	62.9	11.737	6.607857	6.571035	6.632566	6.639214	6.924656	7.344524	6.823603	6.900852	6.925797	7.504484	7.144156	7.466642	6.269249	6.270016	6.371681	6.821861	5.12245	7.357052	8.139978	7.991749	7.856869	11.0524630774833	29.651	4	4	4	4	5	5	5	5	5	5	6	6	4	4	4	4	4	4	5	5	5
P10620	P10620	Microsomal glutathione S-transferase 1	MGST1	32.3	17.598	2.802246	0.741663	1.358898	3.225677	3.176855	2.766474	0.3903561	1.065536	0.5752144	2.214216	2.874676	1.924192	2.142818	0.7589817	-1.934494	2.624561	-0.6382637	2.954639	-3.991392	-2.971797	-4.429601	9.27932466544261	15.053	2	1	3	3	3	3	1	3	2	2	3	3	2	3	3	3	1	3	0	0	0
P10809	P10809	60 kDa heat shock protein, mitochondrial	HSPD1	58.6	61.054	3.079891	3.046776	3.44133	3.303675	3.486797	2.899645	3.113375	3.716177	3.187426	2.991112	3.35187	2.86841	3.306416	3.533901	3.212196	3.849558	4.414675	3.436907	2.850325	2.250925	2.49827	10.5149194664903	168.58	17	18	18	17	16	14	17	18	17	16	17	15	16	18	18	20	21	16	16	14	13
P11021	P11021	78 kDa glucose-regulated protein	HSPA5	59	72.332	6.03256	6.096329	6.076069	5.900661	6.078342	5.838514	5.175068	5.426435	5.046148	5.739149	5.654909	5.424202	6.343433	6.373522	6.475773	6.27725	6.439278	6.018555	2.714758	2.367086	2.612186	11.1863063842699	261.13	27	27	27	27	27	26	26	24	23	26	28	27	26	27	27	29	38	27	15	14	12
P11142	P11142	Heat shock cognate 71 kDa protein	HSPA8	81.3	70.897	8.006947	7.993765	8.063408	8.382603	8.404905	8.290529	7.11776	7.643059	7.540165	7.95536	7.934286	7.738359	8.290348	8.399841	8.489893	8.350529	8.670134	8.424427	7.53195	7.510502	7.487434	11.9496290467985	323.31	33	31	35	36	37	34	30	32	30	35	34	31	34	34	32	32	36	29	32	32	33
P11166	P11166	Solute carrier family 2, facilitated glucose transporter member 1	SLC2A1	6.9	54.083	2.508923	2.454088	2.329391	-0.7595272	-0.4879513	-0.3074284	0.4283791	0.8474236	0.3962002	1.171644	1.349323	0.9827538	1.719423	1.861166	1.527359	1.341337	-0.4592552	0.01655769	-4.33045	-4.024079	-2.733061	9.32143271664786	19.68	2	2	2	1	1	1	1	1	1	2	2	2	2	2	2	2	1	1	0	0	0
P11171	P11171	Protein 4.1	EPB41	42	97.016	2.032509	2.339624	2.10463	0.7839966	0.6020412	1.024538	0.370224	0.8153515	0.5831127	0.2545815	0.2418175	0.1604252	2.348118	2.58532	2.176678	1.135323	1.628706	0.3714027	1.149242	0.851965	0.7411861	9.99280085828088	134.93	19	17	18	13	14	14	11	12	10	12	11	10	19	19	15	15	15	10	12	14	14
P11177	P11177	Pyruvate dehydrogenase E1 component subunit beta, mitochondrial	PDHB	32.9	39.233	2.582809	2.541563	2.076805	1.731621	1.726034	1.72501	0.5852928	1.653334	2.214605	1.794401	1.835537	1.422312	2.017159	1.928959	1.864248	1.517265	2.258953	1.773481	0.5119648	-0.6355324	-0.3045197	9.8196294699708	24.766	8	8	6	6	6	6	4	6	6	5	6	5	7	7	5	5	5	6	5	3	3
P11216;P11217	P11216;P11217	Glycogen phosphorylase, brain form;Glycogen phosphorylase, muscle form	PYGB;PYGM	11.4	96.695	-3.591816	-2.883734	-1.875174	-2.279325	-3.45125	-5.395619	-2.813356	-0.6959305	-2.501015	-5.073977	-4.296738	-3.971262	-3.17448	-3.776115	-3.511141	-5.064601	-5.054193	-5.089064	-4.143305	-3.48501	-3.748637	8.65962150209886	9.1953	1	1	2	2	1	1	2	3	1	1	2	1	1	1	1	0	0	0	1	0	0
P11234	P11234	Ras-related protein Ral-B	RALB	27.2	23.408	0.7974014	0.6616325	0.9037552	-0.2659817	0.5285244	-0.03942299	-1.329496	0.7395248	-0.9839058	1.160635	0.5857639	0.9102421	0.8216991	0.7360821	0.1296864	1.306671	1.177492	0.4405022	-2.647331	-5.894727	-3.228372	9.04391216710125	6.6957	2	2	2	3	3	3	1	2	2	3	4	4	2	2	2	3	3	3	1	0	0
P11387;Q969P6	P11387	DNA topoisomerase 1	TOP1	9.5	90.725	-2.965498	-4.018104	-2.402098	-4.780198	-5.093325	-4.225227	-4.357686	-3.000425	-5.851204	-5.690742	-4.163959	-4.310587	-5.151902	-2.486576	-3.934167	-2.469442	-1.906311	-2.681042	-2.244083	-1.384218	-2.744654	8.52927632191923	6.7892	1	0	1	0	2	1	0	1	0	0	3	1	2	1	1	3	4	2	2	4	1
P11388	P11388	DNA topoisomerase 2-alpha	TOP2A	33.2	174.38	-0.2946472	-0.4827766	-0.1639519	-0.01877785	-0.3704395	-0.2945824	-1.423122	0.1614151	-0.8936043	-0.01824951	0.07534599	-0.362215	-0.665205	-0.1391125	-0.4751606	0.05269051	-0.19841	0.4004745	3.244234	3.124805	2.921997	10.2288621285306	97.104	11	9	10	14	12	9	8	11	10	10	14	13	9	12	9	13	12	10	38	37	33
P11413	P11413	Glucose-6-phosphate 1-dehydrogenase	G6PD	28.9	59.256	-3.124826	-5.319911	-5.937544	-2.498692	-1.004545	-1.489555	1.469952	-1.450281	-2.461359	-0.3452587	-0.7853222	-1.013741	-3.144863	-3.179607	-3.210646	-2.230793	-2.139027	-0.8831081	0.269434	-0.3208122	0.1428089	9.34672450895882	25.313	2	1	1	2	5	3	11	4	4	4	4	5	2	3	2	3	1	2	8	7	8
P11498	P11498	Pyruvate carboxylase, mitochondrial	PC	62.9	129.63	8.265993	8.275265	8.710825	7.76683	7.605909	7.797192	7.867861	8.288021	8.372883	7.596533	7.822945	7.456059	8.55409	8.572535	8.226173	7.96702	7.627554	7.696604	7.956743	7.609304	7.668131	12.2175365827791	323.31	47	48	48	47	47	46	48	49	49	45	46	44	51	50	50	47	47	46	49	48	48
P11586	P11586	C-1-tetrahydrofolate synthase, cytoplasmic;Methylenetetrahydrofolate dehydrogenase;Methenyltetrahydrofolate cyclohydrolase;Formyltetrahydrofolate synthetase;C-1-tetrahydrofolate synthase, cytoplasmic, N-terminally processed	MTHFD1	39.4	101.56	1.736784	1.82127	1.786669	1.812384	1.698887	2.222368	1.498518	1.469196	0.9600811	1.613237	1.385637	0.8315048	1.440672	1.636435	1.665285	0.8821335	1.673395	1.65362	-0.04232597	0.4727135	1.172712	10.1631315460349	55.446	15	17	18	17	18	20	14	16	11	11	14	13	14	13	12	13	15	13	9	12	13
P11717	P11717	Cation-independent mannose-6-phosphate receptor	IGF2R	24.3	274.37	4.086346	3.808748	3.986977	2.342512	2.543051	2.68734	2.946056	3.1483	2.838015	2.195787	2.102287	1.901239	3.908556	4.271133	4.075924	3.046598	3.127337	3.501438	-2.699333	-4.372414	-4.43792	10.9756661264353	323.31	46	43	46	31	31	31	28	31	27	27	24	24	41	36	37	35	26	35	3	2	2
P11908	P11908	Ribose-phosphate pyrophosphokinase 2	PRPS2	34.3	34.769	0.3683662	-0.4228191	0.3648453	1.170906	0.2788086	1.350668	-0.1343651	0.6663647	-0.325882	0.222044	-0.05347061	-0.02627563	0.8890743	1.031307	-0.3047714	1.022034	0.6689434	-0.3782234	-1.209166	-4.671888	-0.5222645	9.32596696370143	21.018	3	2	2	5	3	4	2	3	2	3	3	2	4	3	3	4	4	2	2	2	4
P11940;Q4VXU2;Q5JQF8;Q96DU9	P11940	Polyadenylate-binding protein 1	PABPC1	47.8	70.67	3.456251	3.29591	3.715721	3.221378	3.289278	3.593512	2.604713	3.052416	2.58853	3.338226	3.190226	3.637426	3.416479	3.479437	3.438639	3.444221	3.735554	3.494461	3.313345	2.721985	3.167877	10.5823134081569	106.51	18	16	17	16	18	16	15	15	11	14	16	17	18	16	15	15	17	15	15	14	15
P12004	P12004	Proliferating cell nuclear antigen	PCNA	26.1	28.768	0.900425	0.01889992	0.7071228	-0.6753731	0.8197708	0.8461132	-5.42829	0.1931133	0.8072281	0.2107658	0.5599308	-0.1470909	-0.329689	1.183496	-0.4217377	0.7197571	0.7088833	1.198538	-1.008799	-0.5751877	-5.554034	9.27708178212565	12.187	3	2	3	2	2	2	1	2	2	1	2	1	1	3	1	2	2	1	1	1	0
P12235	P12235	ADP/ATP translocase 1	SLC25A4	33.2	33.064	0.3845196	0.4980888	0.6447487	1.430109	0.02279282	1.678854	-0.663126	-0.3808804	0.3856926	-0.1072502	-0.4577694	-0.02579117	-0.0478344	0.1213932	-0.7227612	1.508915	1.420563	1.646917	-3.654873	-4.542998	-4.37385	9.41675696916875	3.4295	1	2	2	2	1	2	1	1	1	1	1	1	1	1	1	2	2	2	0	0	0
P12236;Q9H0C2	P12236	ADP/ATP translocase 3;ADP/ATP translocase 3, N-terminally processed	SLC25A6	47.3	32.866	6.727892	6.657888	6.84836	6.833364	6.881668	6.895876	5.349998	6.661985	6.287096	6.706291	6.823671	6.388727	6.641424	6.921923	6.504665	7.168686	7.042221	7.03014	5.002953	4.805262	4.971302	11.2638253655212	70.323	14	13	14	12	12	12	11	12	11	12	14	13	13	12	13	15	10	15	8	9	8
P12268	P12268	Inosine-5-monophosphate dehydrogenase 2	IMPDH2	24.5	55.804	-1.113159	-1.798161	-1.486065	0.04570007	0.5357971	0.7166882	-5.994923	-2.118332	-1.311699	-5.470315	-5.745575	-5.10545	-4.955733	-4.045653	-4.697139	0.9402943	-0.03684044	0.8769321	-0.9632339	-1.000299	-0.6634178	9.10513533761257	23.656	3	1	2	7	7	8	0	1	2	1	0	0	0	0	0	6	5	6	3	6	5
P12273	P12273	Prolactin-inducible protein	PIP	47.9	16.572	0.1360531	1.295433	0.3718681	2.11899	0.6740417	0.04168892	6.402151	0.9239178	1.88826	-0.2138577	0.3928432	0.8554764	0.2171097	0.234766	1.314978	0.367424	-0.2625484	-0.3410034	1.596384	1.096416	0.8570766	9.68093350311548	13.975	2	2	2	2	2	2	7	4	2	2	1	1	2	2	2	1	1	1	3	2	3
P12277	P12277	Creatine kinase B-type	CKB	35.7	42.644	-3.836908	-4.433276	-3.603877	-2.279768	-0.3735352	-1.356035	-3.404634	-3.913801	-5.225916	-4.320433	-2.408012	-3.999742	-3.435498	-1.609636	-3.635794	0.1967468	1.216223	-0.834425	-1.905161	-3.240057	-2.383078	8.68575069303535	13.542	0	0	0	3	3	3	1	0	0	0	1	0	0	2	0	3	5	2	1	1	1
P12694	P12694	2-oxoisovalerate dehydrogenase subunit alpha, mitochondrial	BCKDHA	17.1	50.47	-1.064634	-1.031553	-1.720903	-0.7253857	-1.128197	-0.6149502	-2.27236	-3.135595	-1.764774	-1.810587	-1.366089	-1.864157	-1.936018	-1.877901	-4.26125	-0.9501743	-1.897951	-2.207251	-3.138724	-5.394597	-3.553015	8.81077672569207	9.9654	3	3	3	4	4	4	3	2	3	4	4	3	2	1	1	4	3	2	0	0	1
P12956	P12956	X-ray repair cross-complementing protein 6	XRCC6	49.8	69.842	2.882322	3.228512	3.09996	3.214449	2.858114	3.237394	2.712393	3.348251	2.982018	3.091913	2.250355	3.211288	3.445532	3.500933	2.886826	3.213224	3.410803	3.423656	3.233988	3.020781	3.166958	10.467563712056	137.67	16	16	16	16	15	17	14	15	14	15	14	16	15	15	15	18	13	14	15	16	16
P13010	P13010	X-ray repair cross-complementing protein 5	XRCC5	55.5	82.704	3.148838	3.032467	3.367336	3.349064	3.923782	3.809719	2.865519	3.49029	2.907215	3.312403	3.175386	3.344545	3.517782	3.419746	3.41855	3.966835	3.797348	3.866171	4.143818	3.1646	3.724627	10.6684791029326	295.47	18	16	17	20	20	19	13	17	13	19	16	18	16	16	16	17	19	19	19	16	17
P13591	P13591	Neural cell adhesion molecule 1	NCAM1	15.3	94.573	0.259676	0.0413723	0.1629658	-3.558514	-4.094994	-4.285543	-3.080154	-1.963074	-3.450987	-2.880381	-4.107191	-4.312977	-0.2380428	0.1442528	-0.3068962	-4.045033	-3.11512	-2.800276	-3.359039	-4.873016	-3.670307	8.96592100811074	29.932	8	6	9	2	2	2	3	3	2	2	2	1	6	8	7	1	1	2	3	1	2
P13639	P13639	Elongation factor 2	EEF2	58.3	95.337	5.511557	5.359037	5.531248	5.595663	5.543436	5.985435	4.814426	5.242834	5.238426	5.685074	5.649046	5.62627	5.579435	5.506035	5.203903	5.900023	4.742132	5.594759	5.491041	4.916119	5.387529	11.3234583668495	210.25	29	30	31	36	38	36	32	32	30	32	34	29	28	30	35	36	32	36	29	30	32
P13667	P13667	Protein disulfide-isomerase A4	PDIA4	30.5	72.932	0.5100689	0.2469635	-0.1027679	-0.138546	0.938364	0.9074669	-1.317902	-0.2096901	-1.141249	0.03757095	-0.09368515	-0.7780914	0.427578	0.1309223	0.7414837	1.252508	0.7289238	0.2268181	-2.626598	-3.174839	-4.249456	9.5324231190671	58.576	12	8	8	8	12	11	4	7	4	11	8	6	10	10	10	10	9	9	1	1	0
P13747	P13747	HLA class I histocompatibility antigen, alpha chain E	HLA-E	11.7	40.057	-1.342163	-0.821167	-1.082445	-0.7507496	-0.7608147	-0.3850212	-5.372936	-5.419281	-3.159599	-1.657219	-1.881605	-4.380748	-1.380486	-1.159933	-0.3213806	-0.3726711	-0.8854389	-0.3292656	-5.445987	-4.22517	-5.07135	8.76213066217665	9.2805	1	1	1	1	1	1	0	0	1	1	1	1	1	1	1	2	2	2	0	0	0
P13796	P13796	Plastin-2	LCP1	51.2	70.288	-2.979391	-2.802258	-1.704851	-5.396354	-3.571127	-2.899048	4.945644	-2.498297	-4.446229	-2.927383	-2.765215	-2.078596	-3.0951	-3.201073	-4.001513	-3.218897	-5.579125	-4.877563	-0.7342453	-0.8170948	-0.7817078	9.72548692633238	69.785	1	1	1	1	1	1	26	2	0	1	1	1	1	1	0	1	0	0	2	2	2
P13797;Q14651	P13797	Plastin-3	PLS3	27	70.81	-5.327905	-3.585215	-3.888952	-5.45006	-3.873241	-3.207243	-1.84256	-1.556677	-5.234616	-3.731226	-5.522883	-5.312117	-4.038023	-4.480322	-4.895514	-2.133701	-2.748781	-2.127657	-0.6096611	-2.306969	-0.7695789	8.75868484988244	16.785	1	1	0	0	1	1	2	2	0	3	0	0	0	1	0	1	1	1	5	4	5
P14209	P14209	CD99 antigen	CD99	32.4	18.848	6.213697	6.319818	6.221769	3.656237	4.685059	4.753883	5.004225	5.325233	5.734301	5.364082	5.095385	5.360004	6.306427	6.148167	6.44837	5.127792	3.247341	5.189764	-4.27514	-4.379308	-3.942714	10.1304302676581	30.513	2	2	2	1	2	2	2	2	2	2	2	2	2	2	2	2	2	2	0	0	1
P14314	P14314	Glucosidase 2 subunit beta	PRKCSH	14.8	59.425	-0.6675053	-1.393719	-0.4152756	-1.938971	-3.800336	-2.225496	0.03345299	0.2101822	-5.602037	-4.76012	-4.361184	-5.217997	0.2691326	0.5268402	0.3416538	-4.985394	-0.9763031	-6.089147	-4.15173	-4.714502	-4.091475	8.99592901165337	14.113	2	2	2	2	1	1	5	3	1	0	0	1	4	4	3	1	3	1	0	0	0
P14406	P14406	Cytochrome c oxidase subunit 7A2, mitochondrial	COX7A2	15.7	9.3959	0.8179302	0.3943615	0.899292	1.745295	1.634752	-4.672757	-4.597365	-5.207309	-4.072534	1.115356	1.753302	0.6951923	2.122839	1.268337	0.498415	1.427416	1.439095	1.800697	-4.967122	-4.733125	-4.414978	8.79549766994246	3.4333	1	1	1	1	1	1	0	0	0	1	1	1	1	1	1	1	1	1	0	0	0
P14618;P30613	P14618	Pyruvate kinase PKM	PKM	64.4	57.936	5.647058	5.668592	5.864862	6.61183	6.76021	6.588762	6.689318	6.808035	6.642576	6.100546	6.211218	6.310015	6.224287	6.127645	6.246597	6.358149	6.639614	7.226397	4.864712	4.733133	4.989317	11.4102034170895	323.31	22	21	22	21	22	22	24	20	19	21	22	22	23	21	22	21	17	22	17	18	19
P14625;Q58FF3	P14625	Endoplasmin	HSP90B1	45.2	92.468	3.932842	3.990244	4.214855	3.806461	3.904734	3.885426	4.095963	4.404692	3.852461	3.407597	3.712364	3.474701	4.001904	4.169216	3.793909	3.823299	3.243292	3.644075	0.6753826	0.8755779	0.845171	10.7042020111562	214.08	26	25	27	26	24	25	22	26	24	23	25	22	27	26	26	25	18	23	9	9	9
P14635	P14635	G2/mitotic-specific cyclin-B1	CCNB1	25.6	48.337	-0.6162968	-0.3723679	-0.4406471	1.065977	2.054956	1.69541	1.502768	0.9005928	1.440027	1.456715	2.176512	2.217405	0.6235695	1.284056	0.8893909	1.270906	1.664459	1.282183	1.389206	1.782621	1.603378	9.69432435211631	30.648	3	4	2	6	6	6	4	4	4	4	5	6	3	4	3	5	4	4	4	4	5
P63162;P14678	P63162;P14678	Small nuclear ribonucleoprotein-associated protein N;Small nuclear ribonucleoprotein-associated proteins B and B	SNRPN;SNRPB	12.9	24.614	0.9367962	0.6033955	1.114887	-1.513012	-1.440002	-1.240044	-0.9440231	0.8757515	0.8813229	0.468195	0.5451202	0.5269527	1.092163	0.954113	-0.04126549	0.6600475	-0.115242	-1.310255	1.744387	1.201944	1.594252	9.41693991754104	7.7663	2	2	2	1	1	1	3	2	2	2	2	2	2	2	2	2	2	1	3	3	3
P14866	P14866	Heterogeneous nuclear ribonucleoprotein L	HNRNPL	57.4	64.132	5.538742	5.377182	5.503378	5.72308	5.689749	5.744301	4.617159	5.339531	4.975986	5.347429	5.638096	5.196262	5.979933	5.789652	5.486835	6.057629	5.806236	5.750822	4.931055	4.870996	4.731674	10.9502479881203	184.07	16	16	16	16	16	16	14	15	13	15	14	14	17	16	15	15	17	16	11	14	12
P14868	P14868	Aspartate--tRNA ligase, cytoplasmic	DARS	31.5	57.136	-0.5542946	-0.224453	-0.8871918	-0.8058319	-0.8461132	-0.5636616	-0.56073	-0.281908	-0.6970177	0.3352718	-0.3725243	-0.1254826	-1.016621	-0.5345535	-0.1602726	-0.4768028	-0.07821846	-0.1760826	-1.507526	-2.195789	-2.265799	9.40720388811203	61.889	5	6	4	6	7	7	6	6	4	6	6	6	5	6	6	7	7	8	5	3	3
P14923	P14923	Junction plakoglobin	JUP	37.9	81.744	-2.169821	-1.700575	-2.04324	2.221933	-4.100028	-3.941103	-1.912594	-1.83407	4.062057	-0.6044235	-1.164324	0.079916	-0.5619793	-1.913918	1.390587	-1.166628	-1.721981	-2.858106	-3.847415	-3.677298	-1.995241	9.78590613858292	76.329	2	4	2	16	0	1	2	2	23	5	4	5	3	2	10	2	2	0	0	1	3
P15153	P15153	Ras-related C3 botulinum toxin substrate 2	RAC2	22.4	21.429	1.983131	2.052641	2.018482	-5.896556	-5.694079	-5.291817	2.74272	0.1845036	-0.3318768	-5.368332	-4.80539	-4.888615	1.806231	1.678223	1.782227	0.6438046	1.143202	0.4453201	-3.994999	-3.561923	-4.432951	9.00779043744598	3.8457	2	2	2	0	0	0	3	1	2	0	1	0	2	2	2	2	2	1	0	0	0
P15170	P15170	Eukaryotic peptide chain release factor GTP-binding subunit ERF3A	GSPT1	55.3	55.755	3.224588	3.215815	3.505259	4.33581	4.640289	4.872885	5.224522	5.289812	5.432446	5.002428	5.858292	5.201288	4.068216	3.797073	4.937719	3.98007	4.02298	4.092684	7.170761	7.293797	7.225321	11.1262937906933	282.51	12	12	12	13	14	16	15	17	18	17	18	17	12	12	12	14	13	12	23	22	23
P15260	P15260	Interferon gamma receptor 1	IFNGR1	29.4	54.404	3.883558	3.909863	3.797285	2.261038	2.617804	2.369877	2.511477	2.889435	2.602528	2.180824	2.709068	1.702034	3.734379	4.230097	4.019249	3.065556	1.890497	2.784575	-4.315942	-6.157818	-3.302603	10.0426936181786	62.108	7	7	7	4	5	4	3	3	3	4	5	5	5	6	6	5	5	5	0	0	0
P15311	P15311	Ezrin	EZR	44.2	69.412	2.641577	2.584627	2.77807	1.734093	2.19721	2.367296	1.096762	1.058077	1.766241	1.510965	1.539867	1.315004	2.940699	2.879818	3.032177	2.139658	2.460699	1.784447	3.178738	2.625877	3.018507	10.2011785563833	85.672	13	13	12	10	13	13	13	9	9	10	9	8	18	14	17	12	12	11	16	16	15
P15531;O60361	P15531	Nucleoside diphosphate kinase A	NME1	59.2	17.149	-0.07044601	0.4617119	0.6093559	1.131329	1.034515	0.5103416	2.97621	2.166653	1.180576	0.3950882	0.4157524	1.431362	-0.5150166	-0.5657063	-0.9836693	1.932783	1.401682	0.741457	2.094654	1.972301	1.937923	9.3849802956513	34.828	3	3	3	3	3	4	7	6	5	2	3	4	1	1	1	4	3	3	5	6	5
P15880	P15880	40S ribosomal protein S2	RPS2	45.1	31.324	5.361881	5.495287	5.407709	6.399618	6.237606	6.594414	5.316048	5.828266	6.242172	6.070631	6.268421	6.296698	6.065687	6.189816	5.748362	6.56621	6.618214	6.179783	5.149837	4.854046	4.991917	11.0799767236326	58.177	8	6	8	10	10	11	7	9	9	9	11	10	9	9	10	10	9	10	9	11	10
P15924	P15924	Desmoplakin	DSP	34.6	331.77	-2.890009	-0.7345219	-6.153866	1.252956	-2.268333	-4.645575	0.4135876	-2.019415	3.474548	-1.127935	-1.128899	1.940315	-1.525671	-3.243523	0.5742264	-2.833281	-5.274164	-4.529455	-0.9560413	-1.163019	-1.220942	10.2561643052796	238.62	6	16	1	47	10	3	45	13	74	21	25	58	17	6	31	5	3	1	15	12	14
P16152	P16152	Carbonyl reductase [NADPH] 1	CBR1	27.8	30.375	-0.6268158	-1.178211	-0.6415405	0.4884415	-2.225374	-3.327179	-5.38159	0.04464149	-0.8040791	-5.421346	-5.419851	-4.687532	0.5487804	-3.054322	-4.805171	1.42687	1.282919	-1.546629	-4.333773	-4.492905	-5.807948	8.90801293628847	14.425	1	2	1	1	1	2	1	1	1	0	1	0	2	1	0	2	1	1	0	0	0
P16333	P16333	Cytoplasmic protein NCK1	NCK1	53.6	42.864	-0.4364166	-0.7302227	-0.5756569	-0.6773663	-0.1658649	0.3613586	0.8448353	1.42592	0.9192905	1.137094	2.06604	2.336538	-1.705191	-0.9755173	-1.199923	-1.184437	-0.3390732	-1.814484	1.703117	0.7076225	1.287268	9.53543337582805	32.408	2	2	2	2	2	3	8	9	8	5	6	9	4	4	2	3	3	2	8	5	7
P16403	P16403	Histone H1.2	HIST1H1C	18.3	21.364	2.590145	3.248405	1.989494	1.887218	0.5279179	1.804237	3.303028	1.301453	1.699577	1.301762	2.176125	0.5642204	2.063126	1.948847	2.543255	2.431568	3.4074	1.789684	1.757036	1.852264	1.426273	9.64521588130914	7.2898	3	3	3	2	2	2	2	3	3	2	3	2	3	3	3	3	3	3	2	1	1
P16435	P16435	NADPH--cytochrome P450 reductase	POR	47.7	76.689	4.003225	3.814928	4.257759	6.278765	6.463961	6.486736	0.851553	1.526159	-0.001707077	3.540018	3.721571	3.765785	3.449417	3.382906	3.387909	6.460461	6.255955	6.503876	-3.212368	-4.175468	-4.20111	11.0174924464773	139.88	18	16	18	26	27	26	9	10	8	15	16	18	16	16	16	25	23	25	0	0	0
P16591;P07332	P16591	Tyrosine-protein kinase Fer	FER	18.6	94.637	-0.4473553	0.2346058	-0.08272552	0.5219326	0.5582352	1.188459	-1.485823	-1.084909	-2.040754	0.6097088	0.3367081	1.099209	0.2100449	0.1847401	-0.7721348	0.7868824	-0.5729542	0.2863674	1.385572	1.044027	1.469017	9.79916127981556	25.669	2	4	3	7	6	7	3	3	2	4	6	5	3	4	2	5	3	5	9	8	10
P16615	P16615	Sarcoplasmic/endoplasmic reticulum calcium ATPase 2	ATP2A2	22.4	114.76	2.127941	1.75099	1.595627	2.257544	2.197716	2.338655	0.5834541	1.142357	0.7567863	2.201698	2.337708	1.52141	2.474226	1.378677	2.646526	2.778496	3.300304	2.744678	-1.621588	-0.9338303	-1.178976	10.2394996840316	79.154	13	12	12	14	15	11	9	10	7	11	13	7	11	9	10	16	13	17	2	3	2
P16949	P16949	Stathmin	STMN1	36.9	17.302	-1.840849	-2.991962	-2.704052	0.06629562	-1.960897	0.9166126	1.624174	0.3933563	-0.9744949	-0.6269646	-1.075785	-2.540426	-2.91116	-3.012714	-3.372211	-1.649588	-0.5727863	-3.289579	2.236635	2.350658	2.861734	9.20620501176327	11.609	1	1	1	4	2	4	4	2	3	3	2	3	1	1	1	3	4	1	4	5	5
P17066	P17066	Heat shock 70 kDa protein 6	HSPA6	24.6	71.027	3.294704	3.303282	3.339888	3.43166	3.585737	3.612696	2.302059	2.900692	2.424931	2.997608	2.980015	2.814566	3.377878	3.446848	3.450172	3.662035	4.025446	3.398306	2.828817	2.495974	2.635994	10.5460241618037	6.2763	1	1	1	2	2	2	1	1	1	1	1	1	2	1	1	1	1	1	1	1	1
P17301	P17301	Integrin alpha-2	ITGA2	8.2	129.29	1.106932	1.095758	0.9166794	-3.357067	-2.091351	-1.496058	-3.013529	-0.8795071	-5.161102	-5.862085	-5.47341	-3.924946	0.03518677	0.5293922	0.7057476	-1.429861	-2.901407	-0.3325462	-5.697893	-3.433684	-3.894746	9.24454924289789	16.432	4	5	4	2	2	3	2	2	1	0	0	0	3	4	3	2	2	2	0	0	0
P17302	P17302	Gap junction alpha-1 protein	GJA1	30.6	43.008	5.144657	5.205584	5.012438	2.979303	3.294346	3.113953	2.843958	4.120419	3.865007	4.044601	3.766487	3.06476	4.840294	4.935978	4.459536	3.678396	4.158287	3.407215	-4.103766	-4.057483	-3.178837	10.3703650304539	115.79	9	10	9	7	7	7	6	6	6	7	6	7	9	9	8	7	8	8	0	0	0
P17706	P17706	Tyrosine-protein phosphatase non-receptor type 2	PTPN2	26.7	48.473	-1.512577	-1.922117	-1.1049	0.4810505	1.38121	1.405476	-1.789028	-1.078699	-1.119583	1.563854	0.7464771	1.176847	-1.436871	-2.683762	-4.489004	1.216574	0.5472527	0.508131	-3.799826	-3.452548	-3.780877	9.43496788842781	22.554	3	2	3	8	8	6	4	3	3	9	8	8	2	1	0	6	5	5	0	0	0
P17812;Q9NRF8	P17812	CTP synthase 1	CTPS1	19.1	66.69	0.2527428	-0.4511738	-0.1848621	0.03600311	0.8188515	0.6160412	-0.7223396	-0.3573189	-1.19488	-0.298357	-0.3424911	-0.5225105	0.2043953	-0.05560684	0.2396812	0.1767387	-0.9558907	0.1959267	0.4933605	0.02079391	-0.115509	9.47379342272828	18.585	4	3	4	5	7	6	5	5	3	3	4	3	5	5	5	5	3	4	5	5	4
P17844	P17844	Probable ATP-dependent RNA helicase DDX5	DDX5	44	69.147	2.364079	2.710819	2.619019	2.425869	2.450258	2.579235	1.963526	3.050615	2.754097	2.606747	2.486326	2.340851	3.386284	3.423429	3.331066	2.559679	2.625633	2.56966	5.183004	5.129225	4.836359	10.5575192320571	71.326	12	13	12	13	13	13	14	16	16	12	12	11	19	19	19	13	14	10	23	24	20
P17980	P17980	26S protease regulatory subunit 6A	PSMC3	62.4	49.203	3.024483	3.231712	3.606359	1.432251	1.618767	1.243036	3.253456	3.411726	3.529425	2.949703	3.448318	3.47304	3.44076	3.434521	3.662565	1.820473	2.008841	1.708597	2.374039	2.269983	2.561689	10.6546866104671	155.2	10	10	10	6	5	5	12	11	11	11	12	12	12	13	9	5	6	5	8	8	8
P17987	P17987	T-complex protein 1 subunit alpha	TCP1	68.5	60.343	5.20002	5.184122	5.543077	5.837866	6.628565	6.316462	5.299171	5.108286	5.637751	5.181631	5.803173	5.530346	6.896694	6.254244	7.260365	6.311865	6.488794	6.941069	4.558308	5.113501	5.064064	11.2839792842385	195.23	24	24	24	23	26	27	21	24	24	23	23	23	25	25	27	24	23	24	20	21	22
P18031	P18031	Tyrosine-protein phosphatase non-receptor type 1	PTPN1	42.3	49.966	3.748148	3.729813	3.692005	5.422314	5.585171	5.709969	3.454905	4.345053	3.871943	5.536913	5.346998	5.399302	3.305403	3.059546	3.208429	5.533491	5.130873	5.681845	-1.013218	-1.394083	-1.047869	10.8874710107191	95.168	11	10	11	15	16	14	9	11	10	16	17	16	11	9	10	16	13	16	3	2	2
P18077	P18077	60S ribosomal protein L35a	RPL35A	38.2	12.538	5.039251	4.917973	4.777008	4.894846	4.71953	5.01129	3.284601	4.538597	4.535027	4.549425	4.803047	4.533609	4.682247	4.640837	4.7787	4.968382	3.883488	5.21176	3.638014	3.311321	3.396412	10.2236257166938	9.4634	6	5	5	6	6	6	5	6	6	4	4	5	6	6	6	5	5	6	6	6	6
P18084	P18084	Integrin beta-5	ITGB5	9	88.053	-0.03047943	-0.7442722	0.132803	-2.205812	1.983734	1.686695	-5.747072	-4.101532	-4.772652	0.359045	-5.918678	-5.51704	-3.297844	1.706961	0.9207516	0.4808388	-4.392632	2.08593	-3.089581	-3.184607	-3.197043	9.69018721678538	13.566	2	2	2	2	1	2	0	0	0	1	0	0	1	2	2	2	0	1	0	0	0
P18085	P18085	ADP-ribosylation factor 4	ARF4	56.7	20.511	4.100809	4.143764	4.330544	4.815628	4.905609	4.453934	4.151283	3.932096	4.933437	4.265686	5.147402	4.93277	4.237223	4.187738	4.383591	4.558638	0.3263168	4.583742	4.089384	3.664063	3.054897	10.3714188521101	41.922	6	7	7	6	7	7	7	7	8	4	8	7	7	7	5	7	2	6	6	4	4
P18124	P18124	60S ribosomal protein L7	RPL7	45.6	29.225	6.002657	5.994909	6.218842	6.543797	5.962425	6.948574	5.776608	6.282978	6.111988	6.781534	6.295256	6.321705	5.993153	6.28903	6.257746	6.590042	5.888531	6.572859	3.974649	3.88146	3.7794	10.9213326544499	43.359	12	12	12	11	12	12	8	12	10	10	9	10	12	12	12	12	10	12	8	8	7
P18583	P18583	Protein SON	SON	20.4	263.83	-3.920401	-4.314737	-5.405259	-4.167431	-3.99407	-5.345776	-1.954744	-1.294741	-0.5205784	-2.638889	-3.666468	-2.958662	-2.82094	-3.551991	-2.543177	-3.970884	-4.388567	-4.62469	3.09042	3.515984	3.337633	10.1842086131115	146.98	1	2	2	1	1	1	4	8	7	2	1	2	2	2	2	1	2	1	30	30	30
P18621	P18621	60S ribosomal protein L17	RPL17	37	21.397	3.565203	3.449238	3.444677	4.38998	3.835922	4.305979	2.66333	3.591679	3.435694	3.546265	3.84194	3.488522	4.103382	3.460621	3.962862	3.604322	4.084167	4.414822	2.030949	2.476973	2.62285	10.0498380006226	24.064	7	5	7	6	5	5	6	4	5	5	5	5	5	6	5	4	6	5	4	3	4
P18669;Q8N0Y7	P18669	Phosphoglycerate mutase 1	PGAM1	67.3	28.804	-5.117973	-5.007577	-5.191763	-1.740652	-1.865894	-2.09956	5.653866	-2.17061	-1.603594	-6.175558	-6.456594	-7.071261	-3.617969	-1.576481	-2.140274	-1.481556	1.391556	-1.824104	1.775366	1.365772	1.548609	9.56518643240987	38.566	0	0	0	1	1	1	13	1	1	1	1	1	0	1	1	1	3	1	5	5	5
P18754	P18754	Regulator of chromosome condensation	RCC1	33.7	44.969	2.775089	2.216084	2.699768	3.093668	3.437902	3.835384	1.965338	2.362532	2.866552	2.881041	3.488735	3.657003	3.446449	3.378504	3.807169	3.445972	4.86804	4.178253	1.378115	1.62956	1.387695	10.2146849307506	64.648	7	6	7	8	8	8	7	7	7	8	7	8	8	8	8	9	8	8	5	6	6
P18850	P18850	Cyclic AMP-dependent transcription factor ATF-6 alpha;Processed cyclic AMP-dependent transcription factor ATF-6 alpha	ATF6	13.3	74.584	-1.229637	-1.015877	-1.280935	0.2506561	0.2011986	-0.030653	-3.61492	-3.468204	-3.893373	-0.4201965	-0.7967987	-1.119576	-1.665705	-1.679399	-1.647968	0.4859791	0.23559	0.5299263	-3.686857	-1.849461	-2.938448	9.1957059747471	39.062	2	2	2	5	5	5	1	1	0	5	4	3	2	2	2	6	7	6	0	0	0
P19338	P19338	Nucleolin	NCL	32.4	76.613	1.526566	1.373096	1.398546	1.807178	1.77276	1.387928	2.146299	2.41448	2.3944	1.758022	2.52055	1.6446	1.687756	1.702543	2.427498	1.977606	3.148003	1.664036	5.688648	5.528812	5.4289	10.6368588440272	67.615	12	12	12	12	14	11	12	14	12	13	13	11	10	10	11	11	13	10	23	23	22
P19367;P52789	P19367	Hexokinase-1	HK1	11.9	102.48	-1.736635	-2.023472	-3.130346	-4.960645	-5.469636	-4.250675	-1.797609	-4.524355	-4.834313	-4.683287	-4.194308	-5.522105	-2.528856	-4.369467	-3.235117	-3.571049	-2.864002	-2.855051	-3.107643	-4.316411	-1.649875	8.46269740810172	11.571	4	3	2	1	2	4	2	0	0	1	0	1	2	3	3	2	2	3	0	0	0
P19623	P19623	Spermidine synthase	SRM	33.8	33.824	1.645346	1.493858	1.825388	3.012472	3.213242	3.822315	-0.4039516	1.048361	-1.85203	2.49971	2.877209	2.866724	2.51462	1.217007	0.4606457	2.928263	1.296894	3.318457	-2.851094	-3.774697	-4.030773	9.8289561981971	110.78	4	3	4	6	6	6	2	4	1	5	6	6	5	4	4	5	4	6	0	0	1
P19634	P19634	Sodium/hydrogen exchanger 1	SLC9A1	13.3	90.762	-0.4341564	-0.5144901	-0.9044304	0.6529903	-0.9431381	-0.7523403	-1.791229	0.4292507	-0.1688614	-0.7116108	-1.290577	-0.0406456	0.1460285	0.4762192	0.9764843	-1.154987	-1.156069	-1.291637	-1.572714	-3.969242	-3.507955	9.204364204621	25.423	2	3	2	4	3	3	2	3	3	3	2	4	4	3	3	2	3	2	0	0	0
P20020	P20020	Plasma membrane calcium-transporting ATPase 1	ATP2B1	30.5	134.68	3.590208	3.636343	3.866838	2.741796	2.404222	2.651018	1.394211	2.195118	2.033358	1.629484	2.498674	0.8069363	4.485622	4.715437	4.4431	2.881855	2.841948	3.208958	-3.836502	-3.54513	-3.933552	10.4837013823395	93.106	21	23	23	16	18	19	9	13	10	11	13	11	21	25	24	18	18	19	2	2	2
P20042	P20042	Eukaryotic translation initiation factor 2 subunit 2	EIF2S2	43.2	38.388	2.380468	1.958261	2.170424	2.264648	2.404028	2.841246	1.55196	2.456871	1.62755	2.205729	1.957829	2.089188	2.066425	1.892511	2.173189	2.109554	2.613134	2.3248	2.501463	2.114111	2.578276	9.98217169581506	151.55	12	10	10	12	12	11	8	9	7	12	10	9	9	10	11	10	9	10	11	11	10
P20290	P20290	Transcription factor BTF3	BTF3	44.2	22.168	0.2733803	-0.5823383	-0.627058	0.3188343	1.386726	0.03068352	0.5688667	1.643141	2.034117	-0.9544163	0.1771183	0.2981567	1.651791	2.337048	2.813807	2.219379	0.890192	2.386568	2.253687	2.680914	2.920656	9.52641682305238	27.523	3	3	3	3	3	1	2	2	3	1	2	2	3	4	4	4	2	4	3	3	4
P20336	P20336	Ras-related protein Rab-3A	RAB3A	33.6	24.984	0.4994144	1.099384	1.257032	1.760365	1.895329	1.900757	-0.3362236	-0.2921257	-4.964503	1.293146	0.8645058	0.6269779	1.143011	1.632433	1.05101	1.687334	0.5710964	2.180021	-3.934777	-4.40271	-3.695714	9.37416156060497	7.2835	1	2	2	3	3	3	1	1	0	2	1	2	1	2	1	3	2	3	0	0	0
P20340;Q14964	P20340	Ras-related protein Rab-6A	RAB6A	54.3	23.593	3.164343	3.894066	3.947716	2.583155	2.280334	2.337191	0.6115227	0.507576	-0.3687363	-0.2104664	-0.6277485	-1.238403	1.210066	1.203131	1.724897	2.213066	1.234653	2.03232	-3.416095	-5.105187	-4.114062	9.53670991422867	23.105	3	4	3	3	3	3	2	1	2	1	1	1	1	1	1	3	3	2	0	0	0
P20585	P20585	DNA mismatch repair protein Msh3	MSH3	8.1	127.41	-3.736712	-3.278206	-3.553188	-3.455095	-3.128197	-3.577271	-4.225644	-3.305433	-2.807199	-3.076866	-4.985341	-3.150583	-3.515343	-2.712484	-5.609324	-2.425678	-3.129282	-2.970407	-1.636885	-1.578341	-1.909433	8.89364526898832	12.893	1	1	1	1	2	1	0	1	1	1	0	1	1	2	1	2	1	2	5	3	3
P20700	P20700	Lamin-B1	LMNB1	71.2	66.408	2.741972	2.732828	2.945141	4.649128	4.667864	4.707136	3.418722	3.5424	3.134581	4.9347	4.841499	4.718126	1.581911	1.616314	1.910069	4.832518	4.826742	5.024256	-3.602369	-6.239445	-4.792035	10.7243578042264	192.06	22	22	24	35	35	37	26	26	25	36	36	36	14	14	13	36	39	34	0	0	1
P20929	P20929	Nebulin	NEB	1.1	772.91	-7.282924	-7.159779	-7.947874	-3.857231	-4.298804	-5.794376	-4.304703	-3.24431	-2.980577	-3.189484	-3.495129	-3.166819	-3.902934	-5.012361	-4.295989	-5.248554	-4.51898	-3.774063	-4.017406	-5.042595	-4.710085	9.17516377449195	3.9028	1	1	2	0	0	0	1	1	1	2	1	1	0	0	0	0	0	0	0	1	1
P21333	P21333	Filamin-A	FLNA	57.3	280.74	1.858805	2.03536	1.781809	0.896431	0.8227253	1.16223	3.199392	3.672544	3.100687	2.288813	2.256462	2.361134	2.281996	2.430618	2.102905	1.16637	1.451889	1.06044	5.869501	5.764423	5.831793	11.3309816377008	323.31	41	41	38	29	28	30	67	70	58	46	47	43	43	45	39	26	25	27	102	103	104
P21796	P21796	Voltage-dependent anion-selective channel protein 1	VDAC1	65.4	30.772	5.622211	5.556072	5.81048	6.187527	5.908394	5.972805	4.874611	6.517979	5.351583	5.437927	5.708504	5.253544	6.224606	5.929029	5.65081	6.363056	6.224804	6.783064	4.044668	4.627369	4.563169	10.953566414257	293.67	14	14	14	11	11	12	12	12	12	12	14	13	13	13	11	14	16	14	13	12	13
P22059;Q969R2	P22059	Oxysterol-binding protein 1	OSBP	8.1	89.42	-3.543713	-4.233805	-3.159023	-1.834398	-2.029261	-2.591446	-5.489115	-2.698439	-2.57295	-3.422005	-3.223028	-3.298595	-2.820536	-3.698397	-2.939779	-3.314922	-5.008142	-3.442675	-4.690016	-4.417476	-5.886728	8.61741974673718	6.0978	1	1	1	2	2	2	1	3	2	1	1	1	1	1	1	1	0	1	0	0	0
P22061	P22061	Protein-L-isoaspartate(D-aspartate) O-methyltransferase	PCMT1	63.4	24.636	3.866888	3.735649	4.180706	3.767059	3.610664	4.170462	3.636112	4.161951	3.803686	3.957701	3.849262	3.616554	3.921122	4.496758	3.427588	3.599882	3.535767	3.974192	4.166338	3.783468	4.331459	10.3019410577952	34.49	8	8	8	9	8	9	7	7	8	9	9	8	7	7	4	8	6	7	10	10	11
P22087	P22087	rRNA 2-O-methyltransferase fibrillarin	FBL	34.9	33.784	4.495951	3.802841	4.325932	4.049423	4.099842	3.899944	2.802994	4.534229	3.805853	3.542685	4.148867	3.687607	4.341133	4.509012	3.432459	4.416948	4.917639	4.265532	3.137602	2.797274	2.855602	10.4715264014088	82.829	9	7	8	8	8	8	8	9	9	8	9	8	8	8	7	9	8	9	7	6	6
P22102	P22102	Trifunctional purine biosynthetic protein adenosine-3;Phosphoribosylamine--glycine ligase;Phosphoribosylformylglycinamidine cyclo-ligase;Phosphoribosylglycinamide formyltransferase	GART	30.9	107.77	1.792015	1.557327	1.573807	1.915552	1.417856	1.614534	1.319664	1.812088	1.673656	1.449413	1.705898	1.286623	1.78054	1.698673	1.303165	2.131647	2.177143	1.48761	0.9725208	0.9051781	0.6586819	10.1775076421949	42.323	12	12	11	14	14	12	12	12	10	12	10	10	14	12	13	15	14	14	8	8	8
P22234	P22234	Multifunctional protein ADE2;Phosphoribosylaminoimidazole-succinocarboxamide synthase;Phosphoribosylaminoimidazole carboxylase	PAICS	35.5	47.079	1.026237	1.021616	1.118761	1.813509	1.956963	2.374281	2.53467	2.919285	2.842567	2.211597	3.114292	2.43157	1.415703	1.707924	1.351566	1.887913	0.7294674	2.020172	5.455811	5.313299	5.362032	10.3702169208159	57.898	4	4	4	6	6	6	9	10	9	8	9	8	4	4	4	7	5	7	13	12	12
P22314	P22314	Ubiquitin-like modifier-activating enzyme 1	UBA1	32.1	117.85	-1.954561	-0.9668884	-0.7497673	1.131468	1.098957	1.343449	0.08803749	0.2218456	-0.2383537	0.6491756	1.203232	0.4477158	-1.120575	-0.210125	-0.5090733	0.3521652	1.377495	0.7613831	-1.576773	0.03551483	-3.529417	9.83828224991469	66.068	3	5	6	13	9	13	9	7	6	8	10	8	2	4	3	10	9	8	3	4	3
P22626	P22626	Heterogeneous nuclear ribonucleoproteins A2/B1	HNRNPA2B1	64	37.429	5.196564	5.06805	5.011803	4.821447	4.706194	4.81724	4.944725	5.288311	4.950609	4.602476	4.724787	4.623945	5.149246	5.336388	4.922388	5.510509	5.53545	5.003252	5.637737	5.74798	5.489628	10.8592704276575	213.17	16	16	16	16	16	16	18	17	17	16	17	15	17	17	16	19	21	19	19	19	19
P22694;P17612;P22612	P22694;P17612	cAMP-dependent protein kinase catalytic subunit beta;cAMP-dependent protein kinase catalytic subunit alpha	PRKACB;PRKACA	12.3	40.622	-1.640583	-5.057635	-2.221382	-4.237446	-1.133659	-0.2059574	-5.308464	-5.109237	-5.267389	-4.155254	-2.634455	-2.856237	-2.096384	-2.440401	-2.654297	-3.290319	0.1075535	-0.2033901	-5.776049	-4.046975	-4.128312	8.61117079746018	3.5693	1	0	1	1	2	3	1	0	0	1	1	1	1	1	1	2	4	4	0	0	0
P22695	P22695	Cytochrome b-c1 complex subunit 2, mitochondrial	UQCRC2	48.6	48.442	2.442411	2.464315	2.191395	2.175222	1.766727	1.808979	1.362242	2.454927	2.263597	3.370346	1.664875	1.402771	2.430195	2.16711	2.135	2.390547	3.87908	2.320061	1.030443	-0.1085148	0.1844444	9.91781523432446	51.687	9	9	11	7	9	9	9	9	7	9	7	6	10	9	9	8	9	8	6	4	4
P23229	P23229	Integrin alpha-6;Integrin alpha-6 heavy chain;Integrin alpha-6 light chain;Processed integrin alpha-6	ITGA6	27.7	126.6	1.466061	1.075706	1.319403	-2.855837	-1.823412	-0.9450207	-0.06576729	0.7937908	0.8430862	0.1767082	-0.2451591	-0.1890087	1.341068	1.943451	0.9958401	-0.09685135	-0.3157558	-0.3922729	-4.031544	-4.117974	-3.770735	9.78036052337166	58.777	14	14	13	4	4	2	8	13	9	8	7	8	15	18	12	6	5	5	0	0	0
P23246	P23246	Splicing factor, proline- and glutamine-rich	SFPQ	35.2	76.149	1.440006	1.640778	1.655039	1.424	1.745413	1.224905	1.318388	2.204523	1.17378	0.4678841	1.569729	0.6877098	2.314144	1.878296	1.007832	0.7291222	2.340614	0.5113792	3.745573	3.598961	3.422455	10.1250255868199	69.606	9	9	8	8	7	6	7	9	7	6	6	7	9	10	10	7	9	7	13	14	14
P23284	P23284	Peptidyl-prolyl cis-trans isomerase B	PPIB	53.7	23.742	4.041422	3.623129	3.793472	2.742615	2.735447	2.929655	2.008076	2.941605	2.747581	2.53968	2.509438	2.126175	3.358046	3.409145	2.926428	3.483044	3.768585	2.940271	-0.7595005	-0.591753	-0.6399593	9.88931290996123	36.361	8	7	7	7	7	6	6	6	6	5	6	5	6	6	5	8	8	8	2	1	1
P23381	P23381	Tryptophan--tRNA ligase, cytoplasmic;T1-TrpRS;T2-TrpRS	WARS	19.5	53.165	0.4623432	1.491488	1.20594	1.180735	1.421125	1.831791	1.532778	1.760866	-0.241745	0.6118126	0.3152924	0.1695557	0.2703953	0.02133369	0.09907722	0.5931225	0.03012657	0.8072491	0.1362915	0.3337727	1.074862	9.7051621193593	24.372	4	4	4	6	6	6	5	5	4	3	3	5	3	4	3	4	3	4	3	4	4
P23396	P23396	40S ribosomal protein S3	RPS3	65.4	26.688	6.393259	6.380871	6.48575	6.528591	6.762058	6.831093	5.952969	6.72031	6.065922	6.313759	6.36529	6.14975	6.591484	6.367722	6.849411	6.788017	6.60371	6.958733	5.341469	5.247562	5.248781	11.2082263059356	108.76	14	14	14	14	14	14	14	14	14	13	13	14	14	13	14	14	13	15	15	13	15
P23526	P23526	Adenosylhomocysteinase	AHCY	28.7	47.716	0.4404526	1.008942	0.9623604	0.7939072	0.8262825	0.4630795	1.622568	1.210804	1.577454	1.212523	0.6749325	0.7128239	0.6104031	0.4426365	0.1140652	0.4946728	0.1710854	0.610796	1.180048	1.516008	1.536392	9.59799119489885	17.955	4	2	3	5	5	4	5	5	5	5	5	3	3	3	2	5	2	4	3	4	5
P23528	P23528	Cofilin-1	CFL1	79.5	18.502	3.116179	3.403837	3.623911	3.534508	4.400454	4.436804	7.586172	3.689884	4.108988	4.318016	4.311863	3.495729	3.722811	4.078985	4.574612	3.820395	4.391907	3.858265	3.076876	2.991917	2.970188	10.3433101031623	36.382	5	6	6	5	6	6	11	7	7	5	6	6	5	5	5	6	7	5	5	5	5
P23588	P23588	Eukaryotic translation initiation factor 4B	EIF4B	56.6	69.15	2.145323	1.820631	1.797047	2.378635	2.691582	2.706297	3.168692	3.119989	2.882902	3.228609	2.928444	2.949938	1.980461	1.688053	2.659355	2.492002	2.860731	2.868282	6.419348	5.682064	5.910593	10.6988310078612	168.59	12	12	12	16	17	17	21	19	18	17	15	16	14	14	15	17	18	18	30	30	27
P23634	P23634	Plasma membrane calcium-transporting ATPase 4	ATP2B4	27.6	137.92	1.432764	1.484764	1.470804	-1.458836	-1.084791	-0.4229183	-2.069502	-0.3379097	-1.709276	-0.8665791	-1.422915	-1.286921	1.546467	1.5128	1.722063	-0.4002323	-0.3207569	-0.5532227	-3.676796	-3.751952	-3.839257	9.68209992907072	54.808	11	13	11	5	5	7	4	5	3	4	4	5	11	13	10	6	5	5	1	0	0
P23921	P23921	Ribonucleoside-diphosphate reductase large subunit	RRM1	19.1	90.069	-1.97073	-1.660295	-1.420614	-2.631874	-0.8349705	-0.6854591	-4.922065	-0.9208164	-2.282194	-4.938241	-4.591457	-4.313462	-0.6045017	0.04271507	-1.305834	-1.734407	-1.031923	-0.6465759	-3.744776	-3.5791	-3.486003	9.16773075170648	30.817	4	5	5	2	4	5	1	3	1	1	1	3	5	6	3	5	3	6	2	1	0
P24534	P24534	Elongation factor 1-beta	EEF1B2	20.4	24.763	-0.5369949	-0.3631077	0.4861698	0.1430836	0.3073502	0.4387894	3.465925	0.3920956	-0.31353	0.1901951	0.2316322	-0.1632862	-0.1963043	0.1302395	-0.8535671	0.1271706	-0.6704445	-0.001987457	4.281969	4.016701	4.241089	9.67010663381282	14.621	1	1	1	1	1	1	2	1	1	1	1	1	1	1	1	1	1	1	3	3	3
P24588	P24588	A-kinase anchor protein 5	AKAP5	8.4	47.088	-1.027084	-1.147255	-1.100922	-5.166883	-4.746502	-2.249943	-4.047428	-1.461607	-2.201756	-3.849053	-0.8603611	-2.781548	-1.147856	-1.335993	-1.376595	-2.340139	-5.139366	-4.929525	-0.3404293	-4.020056	-0.8953609	8.74260731392859	2.4706	1	1	1	0	0	1	0	1	1	0	2	1	1	1	1	1	0	0	1	0	1
P24723	P24723	Protein kinase C eta type	PRKCH	7.8	77.828	-1.749912	-1.357815	-1.956518	-1.375193	-1.363575	-1.073645	-4.983401	-5.160217	-4.829938	-3.019602	-1.987556	-2.132517	-1.190804	-1.290804	-3.536844	0.1949539	-0.5224285	-1.120682	-3.394317	-4.479153	-3.31918	8.86835638037297	6.0569	2	2	2	2	2	3	0	0	0	2	1	1	2	2	1	3	2	3	0	0	0
P24752	P24752	Acetyl-CoA acetyltransferase, mitochondrial	ACAT1	37.5	45.199	0.410244	0.9377594	0.9628353	0.09112167	0.6552086	0.7152653	-1.150448	0.06675911	-1.513968	-0.3600292	0.3834591	-1.130495	0.8891258	0.8005371	1.24267	0.3745136	2.30574	0.4331245	-2.806559	-2.946829	-3.250374	9.4866996155142	30.689	6	5	7	5	4	4	2	3	3	3	4	2	7	7	5	4	7	5	2	1	1
P24941	P24941	Cyclin-dependent kinase 2	CDK2	10.4	33.929	-2.628881	-2.573196	-2.296799	-5.072959	-2.811323	-1.787849	-5.112903	-2.203129	-1.881901	-1.455454	-3.88496	-2.150782	-2.57692	-2.379616	-3.563998	-5.934116	-1.918793	-4.109076	-2.906773	-4.352443	-3.744755	8.38653463509048	2.6753	1	1	1	0	1	1	0	1	1	1	1	1	1	1	0	1	1	0	1	0	0
P25054	P25054	Adenomatous polyposis coli protein	APC	5.8	311.64	-4.556885	-5.03465	-4.914549	-9.060119	-5.365795	-4.057102	-5.41419	-7.155581	-3.967464	-8.888805	-8.385691	-7.976748	-4.846367	-5.082241	-4.983912	-8.789597	-8.191541	-9.900295	-4.958279	-4.834549	-4.61282	8.53459717054592	32.782	2	2	3	2	0	0	0	3	1	1	1	2	3	3	3	1	1	2	5	6	4
P25098	P25098	Beta-adrenergic receptor kinase 1	ADRBK1	15.2	79.573	-4.022833	-5.473801	-3.379299	-4.263174	-0.8216381	-3.084784	-4.697845	-5.584051	-4.498533	-3.202047	-4.08564	-3.243732	-3.136421	-2.837223	-5.092216	-3.023165	-4.142988	-2.473711	-1.083197	-3.007483	-0.7508526	8.74029161730932	12.345	1	1	2	1	5	4	1	1	1	2	1	2	2	2	0	2	1	2	4	1	3
P25205	P25205	DNA replication licensing factor MCM3	MCM3	31.8	90.98	-0.5011768	-1.178909	-0.7608261	-0.6032314	-0.6469593	0.1227322	-2.396921	-1.433502	-1.525654	-0.2379513	-0.7089386	-0.9837856	0.3291569	-0.003040314	-0.4733696	0.3075008	0.7831326	0.5903549	-1.172066	-1.009871	-1.359423	9.5546223958906	56.058	8	5	6	8	8	10	3	5	4	6	7	5	9	11	4	7	8	9	4	3	3
P25398	P25398	40S ribosomal protein S12	RPS12	30.3	14.515	4.090231	3.847986	4.185806	4.661438	3.859692	2.3151	3.231449	3.811192	3.534994	3.717585	4.093927	3.460543	4.319378	4.429581	4.817045	4.336086	5.210459	4.40744	1.665249	3.527849	1.618563	10.0426936181786	7.9023	2	2	2	3	3	2	3	3	3	3	3	3	2	2	2	3	3	3	1	2	1
P25490	P25490	Transcriptional repressor protein YY1	YY1	11.6	44.712	-2.252226	-2.521494	-2.442032	-2.835548	-2.883034	-2.375254	-2.96661	-2.635702	-3.028383	-2.858982	-2.851583	-4.208042	-2.885912	-2.622122	-2.719408	-3.037516	-2.073683	-2.71913	-0.1245537	-0.2176781	-1.339428	8.60284101868146	9.5789	1	1	1	1	1	1	1	1	1	1	1	0	1	1	1	1	1	1	2	2	2
P25705	P25705	ATP synthase subunit alpha, mitochondrial	ATP5A1	55.2	59.75	6.179203	5.851892	6.320459	7.004105	6.765348	7.032078	6.25531	6.343346	6.29636	6.188158	6.407116	6.402479	6.739433	6.60116	6.565516	6.480188	6.659193	7.393179	4.265541	4.45969	4.410763	11.4101358594193	234.96	22	22	23	24	23	23	20	21	20	21	22	22	22	22	22	23	26	24	17	19	17
P25786	P25786	Proteasome subunit alpha type-1	PSMA1	4.9	29.555	-3.747692	-3.862134	-4.078033	-4.876863	-5.419774	-4.5298	-2.62002	-4.586754	-4.99375	-4.90432	-4.410864	-4.61377	-4.850069	-4.818137	-4.58588	-4.413963	-5.742542	-4.383402	-3.541471	-4.22711	-4.09889	7.84064548948939	3.2601	1	1	1	1	1	1	1	1	1	1	1	1	1	1	1	1	0	1	1	1	1
P25789	P25789	Proteasome subunit alpha type-4	PSMA4	19.2	29.483	-0.3390274	-1.16597	-4.503897	-0.889452	1.348564	-4.854054	-1.28091	-1.254862	-1.344141	0.3704967	0.4762344	-0.7565727	-0.6170826	-0.3520336	-5.097078	-5.100963	-4.859534	-3.726175	1.53681	1.218458	0.8341827	9.11203495117343	7.0616	1	1	0	1	2	0	1	2	1	2	2	1	2	2	1	1	0	0	4	3	3
P26038	P26038	Moesin	MSN	49	67.819	2.55205	2.504589	2.519121	2.010777	2.592831	2.33766	3.815533	2.45483	2.87006	2.271614	2.321512	1.996206	2.463127	2.613388	2.144102	2.181404	2.851604	2.003418	1.622177	1.000542	1.507742	10.228682609713	103.28	16	14	15	12	16	14	20	17	14	9	11	9	15	15	13	14	15	16	12	11	10
P26196	P26196	Probable ATP-dependent RNA helicase DDX6	DDX6	51.1	54.416	2.196125	2.221317	2.242422	2.493052	3.012379	3.398415	2.466501	3.023125	1.682873	2.308695	2.16873	1.918432	2.825975	2.090801	2.73904	2.498699	2.724657	2.455664	2.778503	2.850275	3.026638	10.2680160207819	147.15	10	9	10	13	13	14	11	13	9	9	11	8	10	9	10	9	8	10	11	13	13
P26232	P26232	Catenin alpha-2	CTNNA2	5.6	105.31	-4.339445	-1.622164	-0.262989	-1.626568	-2.307257	-2.202272	-2.113556	-2.018486	-5.669758	-4.224366	-4.26413	-4.349965	-2.029318	-0.03623009	0.05374908	-3.15267	-4.442169	-3.278841	-0.319458	0.06932449	0.3974018	9.204364204621	10.14	1	1	1	1	1	1	1	1	0	1	1	0	1	1	1	1	1	1	2	2	1
P26358	P26358	DNA (cytosine-5)-methyltransferase 1	DNMT1	9.5	183.16	-4.441588	-4.601466	-5.092986	-5.590456	-6.013498	-6.363417	-4.979049	-3.94269	-3.665008	-6.192849	-6.387482	-7.083613	-5.418656	-6.904065	-6.38322	-6.242803	-5.39542	-6.52948	-1.301222	-1.525667	-0.8286133	8.75564621945668	35.906	0	0	1	4	3	2	0	0	0	2	2	2	2	2	1	3	2	2	9	10	11
P26373	P26373	60S ribosomal protein L13	RPL13	41.7	24.261	5.35388	5.404625	5.28293	5.212597	5.29496	5.489773	4.554295	5.267553	5.13166	5.26115	5.007896	4.737757	5.102608	4.917025	5.156498	5.54351	5.718212	5.41016	4.058437	4.209112	3.933834	10.4927883170344	63	7	8	8	10	9	10	8	9	8	9	8	7	7	7	7	8	8	9	6	5	6
P26374	P26374	Rab proteins geranylgeranyltransferase component A 2	CHML	13.7	74.071	-2.705107	-1.978384	-5.144332	0.06803894	-0.7155228	-0.2537155	-0.7337627	-0.6843987	-0.4062538	0.2558975	-0.01268387	0.7822819	-5.205242	-5.516665	-2.410715	-0.789814	-0.01790237	0.14921	-3.228814	-3.30021	-2.284283	9.34637253682455	25.147	1	1	1	4	3	2	2	2	2	3	3	4	0	1	2	2	3	3	0	0	1
P26599	P26599	Polypyrimidine tract-binding protein 1	PTBP1	68	57.221	4.981556	5.172739	5.617212	5.116098	4.832136	5.17642	4.457966	5.263672	4.80563	4.914597	5.102041	4.835327	4.868525	5.280001	5.626564	5.093727	4.684103	5.17606	4.620201	4.684227	4.148624	10.7915853952776	206.84	15	14	15	13	15	13	12	14	12	15	14	13	13	13	12	14	17	14	12	13	10
P26640	P26640	Valine--tRNA ligase	VARS	10.3	140.47	-0.9416351	-0.9533978	-1.158728	-1.073765	-1.384974	-0.6670475	-1.351707	-0.5821629	-0.8235207	-0.3679333	-0.8227577	-0.6297283	-1.288391	-1.362621	-1.120228	-0.9270515	-0.9121876	-1.186668	0.14464	-1.166786	0.1045513	9.54124216054928	33.957	5	6	6	6	5	7	7	7	6	6	8	7	6	5	6	6	4	6	8	5	7
P26641	P26641	Elongation factor 1-gamma	EEF1G	37.8	50.118	3.894787	3.692606	3.859198	3.95903	3.657999	3.869829	2.917696	3.879757	4.034567	3.742607	3.573978	3.777233	4.202311	4.236673	3.881845	3.882402	3.138412	4.009743	3.368803	3.172195	3.208448	10.5221963671366	51.463	12	11	11	9	9	9	10	10	10	8	9	9	10	9	9	9	10	10	10	9	9
P27105	P27105	Erythrocyte band 7 integral membrane protein	STOM	48.6	31.73	4.437126	3.917116	4.085728	3.737267	3.400307	3.619122	3.2073	3.504742	3.327932	3.186718	3.631315	3.299917	3.179758	3.88459	3.401617	4.283148	3.326946	3.827641	-3.651022	-4.676094	-4.187838	10.1796953833245	50.113	10	10	10	10	9	10	8	8	9	7	8	8	8	8	8	10	8	9	0	0	0
P27348	P27348	14-3-3 protein theta	YWHAQ	32.2	27.764	0.2715569	-3.573005	-0.1391068	0.3882885	0.3084297	0.5195026	-0.08551788	0.9084854	-0.9170113	-0.1233768	-0.02042198	-0.3758316	-0.475811	-3.312975	-3.936927	-4.256492	-4.673303	-5.429559	-1.597834	-2.102772	-1.626604	8.97806633408362	10.764	2	0	1	1	1	1	2	2	1	1	1	1	1	0	0	0	0	0	1	1	1
P27448	P27448	MAP/microtubule affinity-regulating kinase 3	MARK3	12.4	84.428	-5.323174	-6.221703	-3.158018	-6.288758	-6.322014	-6.694771	-5.604282	-5.074209	-6.0151	-5.14182	-5.191012	-5.45775	-4.816002	-4.671717	-4.260426	-5.680641	-4.640781	-5.511093	-4.090599	-3.067211	-4.065547	7.79129757149479	9.6458	3	2	3	2	1	1	2	2	2	1	1	0	4	2	2	3	2	2	0	0	0
P27635;Q96L21	P27635	60S ribosomal protein L10	RPL10	13.6	24.604	4.079397	4.00482	4.299391	4.313437	4.364204	4.621288	3.67918	4.667286	3.849127	4.694826	4.583567	4.438913	4.71891	4.666513	4.393688	4.344612	4.585806	4.589046	3.537794	3.543596	3.59667	10.2093809523462	17.639	2	2	2	2	3	3	2	2	2	2	2	2	2	2	2	2	2	2	2	2	2
P27694	P27694	Replication protein A 70 kDa DNA-binding subunit;Replication protein A 70 kDa DNA-binding subunit, N-terminally processed	RPA1	35.2	68.137	-1.003864	-0.4802132	-1.390306	-1.007757	-1.000938	-0.7063313	-1.620584	-0.07993889	-0.3343716	-1.208155	-1.042732	-1.336912	-0.8354149	-0.475605	-2.014011	-1.324442	-3.367952	-1.408621	1.437777	1.224268	1.062304	9.40134883597978	32.775	5	6	4	5	5	4	4	7	7	5	4	4	5	5	3	4	1	3	12	11	11
P27708	P27708	CAD protein;Glutamine-dependent carbamoyl-phosphate synthase;Aspartate carbamoyltransferase;Dihydroorotase	CAD	6	242.98	-5.42642	-5.725745	-4.753283	-3.516281	-2.824869	-2.803108	-3.141212	-4.695643	-4.62546	-4.306194	-3.266401	-7.464981	-7.486341	-7.74793	-2.769121	-3.8277	-3.481842	-2.980288	-5.200329	-5.435448	-5.631424	8.77115370468904	11.334	3	2	2	2	4	5	2	0	1	3	3	2	2	2	3	3	1	3	1	2	2
P27797	P27797	Calreticulin	CALR	37.4	48.141	3.055792	2.94545	3.117146	2.474674	2.723272	2.722858	2.821173	1.96064	1.817902	1.496107	2.043064	1.61377	2.941566	2.916229	2.843113	2.798979	2.362526	2.319941	-0.08351517	-0.8856773	-0.2953682	10.0006509536296	92.751	8	9	10	7	8	8	9	7	7	5	6	6	9	9	8	8	6	7	3	2	3
P27816	P27816	Microtubule-associated protein 4	MAP4	57.6	121	3.110912	3.202551	3.160643	3.312395	3.513161	3.637135	4.701534	5.007109	4.895605	4.60021	4.581633	4.531675	3.316345	3.355921	3.528559	3.305536	3.71875	3.418068	7.333626	7.21085	7.249512	11.4615135332439	323.31	29	28	28	32	35	33	41	42	41	38	39	36	28	28	28	32	35	33	53	50	52
P27824	P27824	Calnexin	CANX	44.1	67.567	4.497801	4.382471	4.446924	5.883144	5.847534	5.900866	2.5776	2.825485	3.346251	3.52347	3.776688	3.384783	4.05039	4.151772	3.846136	6.00144	5.267555	5.846004	0.5490284	0.3408928	0.2095547	10.8729716307384	323.31	17	16	18	24	23	23	12	13	14	15	16	14	16	16	16	24	19	23	6	6	5
P27986	P27986	Phosphatidylinositol 3-kinase regulatory subunit alpha	PIK3R1	7.9	83.597	-1.606777	-1.810869	-1.304296	-0.949152	-0.8670197	-3.375084	-5.814435	-3.52215	-2.671598	-5.049107	-2.514387	-3.116104	-1.176201	-1.447918	0.03098488	-2.751961	-4.745089	-5.979814	-3.969276	-3.713317	-1.309196	8.89013027397121	5.5441	2	2	2	1	1	1	0	1	1	0	1	1	3	2	2	1	0	0	0	0	1
P28288	P28288	ATP-binding cassette sub-family D member 3	ABCD3	25	75.475	2.567383	2.342951	2.393768	2.653774	2.828339	2.908825	1.387737	2.12434	1.844082	1.919725	1.575155	2.008423	3.111532	3.192005	2.473959	2.972429	1.051676	2.621525	1.613209	1.617867	1.551537	10.3104383948158	39.127	8	7	7	11	10	11	5	6	5	6	5	5	7	8	7	7	4	8	8	8	7
P28290	P28290	Sperm-specific antigen 2	SSFA2	6.8	138.38	-4.075447	-4.050905	-5.571215	-5.387331	-4.149487	-3.74544	-3.820269	-3.648234	-4.186529	-4.724646	-5.097346	-6.044062	-3.104408	-1.901255	-3.277037	-3.753321	-3.85535	-4.574352	-2.961781	-2.46611	-3.050019	8.46197847652868	25.556	1	1	1	1	1	0	0	0	0	0	0	0	2	4	3	2	1	3	1	2	0
P29218	P29218	Inositol monophosphatase 1	IMPA1	8.7	30.188	-2.240906	-2.174515	-2.530107	-2.294689	-2.499189	-2.278399	-1.323378	-2.495255	-5.720893	-4.526567	-4.76955	-5.400474	-4.091942	-3.909527	-3.835736	-2.781231	-2.277025	-1.601322	-4.279167	-2.957438	-4.377909	8.2529258116658	5.1158	1	1	1	1	1	1	2	1	0	0	0	0	0	0	1	1	1	1	0	0	0
P29317;Q9UF33	P29317	Ephrin type-A receptor 2	EPHA2	36.7	108.27	3.872812	3.857056	3.906168	1.425474	1.651464	1.766256	0.5031414	1.089672	0.8170643	-0.1670456	0.09926033	-0.2854881	3.774672	3.847361	3.822639	2.319231	1.495249	2.019075	-2.738689	-4.474181	-2.825147	10.2441038633765	173.19	21	20	22	15	16	15	9	13	9	6	10	7	23	24	25	16	14	18	0	0	0
P29353;P98077	P29353	SHC-transforming protein 1	SHC1	18.5	62.821	-5.020844	-3.927393	-1.791447	-4.74426	-1.822866	-2.489456	-4.339036	-2.57139	-3.534612	-2.042763	-2.382408	-1.734348	-4.517641	-3.493637	-3.971965	-5.440957	-1.934208	-4.736086	-1.843227	-2.081745	-2.046818	8.65409949832944	9.9936	1	1	3	0	1	2	1	1	0	2	2	1	1	1	2	1	1	1	4	3	1
P29692	P29692	Elongation factor 1-delta	EEF1D	29.9	31.121	-5.071334	-4.793694	-3.918048	-4.543594	-5.868544	-4.127447	1.164557	-0.6049404	-4.129471	-3.775374	-4.569437	-4.597968	-5.106503	-3.775776	-5.035305	-3.216373	-0.2852211	-3.09696	2.808828	2.80567	2.714231	9.34919979443	40.991	0	0	0	0	0	0	3	1	0	0	0	0	0	0	0	1	2	1	6	6	6
P29966	P29966	Myristoylated alanine-rich C-kinase substrate	MARCKS	51.5	31.554	5.144098	4.986643	4.67065	4.493509	4.324329	4.683241	3.420376	4.030193	3.491659	4.241615	3.993406	3.825989	4.651426	4.608217	4.717932	4.784628	5.184307	4.559944	2.849131	2.31859	2.707729	10.4197079813544	276.54	12	12	12	12	12	12	11	12	11	12	11	11	11	11	11	13	13	12	10	10	10
P30041	P30041	Peroxiredoxin-6	PRDX6	66.5	25.035	3.878815	3.924829	4.046537	4.612545	4.712877	4.52384	4.410398	4.084997	4.574362	3.855663	4.007504	4.073742	4.164835	4.693018	4.11742	4.678368	3.950706	4.680862	3.216606	3.205856	3.357111	10.4466614109543	44.919	9	8	7	10	8	9	12	9	9	8	7	7	8	9	7	10	8	9	7	6	7
P30048	P30048	Thioredoxin-dependent peroxide reductase, mitochondrial	PRDX3	24.2	27.692	1.65254	1.484077	1.939096	1.226555	1.253946	0.9730186	0.5445118	2.080873	1.480785	-0.1813469	0.3101788	-0.4197521	1.532936	1.325754	1.461651	1.049099	-0.8919239	1.28413	1.119745	0.755209	1.406275	9.54169154696369	10.539	4	4	4	3	2	3	2	4	4	1	2	2	4	3	3	3	1	2	4	4	4
P30050	P30050	60S ribosomal protein L12	RPL12	54.5	17.818	4.353006	4.547213	4.886816	5.493713	5.481592	5.673119	4.593376	4.895075	5.120882	5.490019	5.469587	5.267117	4.898165	5.269394	5.29282	5.51276	5.582886	5.342756	4.184116	4.408171	4.247744	10.5129777393434	25.359	3	3	3	3	3	3	3	3	4	3	3	3	3	3	3	4	4	4	3	3	3
P30085	P30085	UMP-CMP kinase	CMPK1	36.2	22.222	-1.107206	-0.9710369	-1.596079	-1.520235	-1.271061	-0.824831	-1.467222	-0.1401501	-1.776161	-0.6703415	-1.219559	-0.8730431	-0.8501034	0.8075924	-0.937582	-0.6881218	-1.142914	-0.1677704	-3.152567	-3.756971	-1.187851	8.75019972782918	10.144	2	1	1	1	1	2	2	3	1	1	2	2	1	3	1	2	1	2	1	0	1
P30101	P30101	Protein disulfide-isomerase A3	PDIA3	50.9	56.782	3.181862	2.933485	3.076303	2.912445	3.162022	3.437433	2.175087	1.058947	0.9110584	0.268074	0.8472881	0.1714191	3.487617	3.503286	3.226856	1.8969	2.11956	1.742998	-3.357324	-5.894277	-3.448716	10.0801573109702	108.91	14	15	16	15	15	18	8	7	7	5	5	5	15	16	14	9	10	10	0	0	0
P30260	P30260	Cell division cycle protein 27 homolog	CDC27	16.9	91.866	-0.6970062	-1.025951	-0.1752644	-3.202896	-2.951042	-3.215584	-5.8653	-4.009151	-6.780649	-2.107019	-3.149754	-2.996374	-1.468281	-0.9338684	-3.749884	-1.570459	-3.518459	-1.90015	-1.977743	-0.8796825	-2.323963	9.00825941499128	26.791	3	5	5	2	2	2	1	3	0	2	1	2	3	3	5	2	1	2	3	4	4
P30519	P30519	Heme oxygenase 2	HMOX2	66.8	36.032	5.045914	5.216465	5.321222	7.606924	7.645231	7.694981	4.604307	5.172802	5.369062	6.861822	6.928478	6.699247	4.680149	4.852907	4.782799	7.83881	7.594242	7.576666	-2.633583	-2.872558	-2.719203	11.1997277588071	197.61	13	13	12	15	15	15	13	13	11	16	16	16	12	11	11	16	18	16	0	0	0
P30533	P30533	Alpha-2-macroglobulin receptor-associated protein	LRPAP1	19	41.465	-2.340431	0.1876068	-1.408548	-0.9519157	-1.142942	-1.572224	-3.690562	-1.093988	-5.849659	-5.343681	-3.810524	-5.409429	-0.4325581	-0.3092518	-5.165504	-2.146097	-1.812225	-2.156563	-4.085838	-5.215158	-4.183039	8.66216262938778	7.6495	2	4	2	3	3	2	0	2	1	0	0	0	3	3	1	1	1	1	0	0	0
P30566	P30566	Adenylosuccinate lyase	ADSL	9.7	54.889	-3.453396	-4.70615	-3.470541	-3.782589	-3.63796	-3.099535	-1.708693	-4.891414	-4.697463	-3.470177	-3.235964	-3.718853	-3.548557	-3.333759	-3.265789	-3.442741	-4.438828	-2.861519	-1.201828	-1.673662	-1.559237	8.62177847365115	5.1173	1	0	1	0	1	1	1	0	0	1	1	1	1	1	1	1	0	1	3	3	2
P30825	P30825	High affinity cationic amino acid transporter 1	SLC7A1	5.1	67.638	-0.8198299	-0.6934586	-0.8271389	-0.1939354	-4.130615	-0.7840195	-4.28228	-3.956455	-2.351828	-5.348671	-5.394948	-5.787603	-1.156111	-1.135242	-1.117119	0.07190132	-4.049721	-0.4874783	-3.399122	-3.982812	-3.490847	8.66248395099326	2.8097	2	2	2	2	2	2	0	2	1	1	2	2	2	2	2	2	0	2	0	0	0
P30837	P30837	Aldehyde dehydrogenase X, mitochondrial	ALDH1B1	11.4	57.206	-1.25391	-4.399779	-0.6771812	-2.922436	-2.306238	-1.879801	-6.919461	-4.802257	-4.534962	-4.158086	-2.692547	-3.132027	-2.490696	-2.868465	-2.817812	-2.516861	-0.2417622	-2.689657	-5.445556	-4.12816	-2.388988	8.58639599294996	12.032	2	0	2	1	1	1	1	2	0	1	1	1	1	2	2	1	2	1	1	0	1
P30876	P30876	DNA-directed RNA polymerase II subunit RPB2	POLR2B	11	133.9	-1.84712	-2.17927	-3.238487	-4.568655	-2.760239	-2.68961	-6.477187	-5.619263	-5.873127	-5.928274	-6.273314	-6.294067	-2.279902	-1.952963	-2.485592	-3.30986	-3.525011	-2.348106	-1.773781	-2.025726	-1.529766	8.92859554083178	17.482	3	3	3	2	6	5	1	1	1	1	1	1	4	3	2	3	1	2	4	2	4
P31153;Q00266	P31153	S-adenosylmethionine synthase isoform type-2	MAT2A	15.7	43.66	-1.143736	-4.212745	-1.198254	0.3005543	-1.388941	-0.6678009	-5.993386	-2.143373	-1.405329	-1.417477	0.2029266	0.6169472	-1.250849	-0.9596672	-5.598093	-1.004021	0.8523388	-0.7393475	-0.6644955	-4.44438	-5.553599	8.98168272737129	8.3083	1	1	1	2	2	1	0	1	1	1	2	2	1	2	0	1	2	1	3	0	0
P31350	P31350	Ribonucleoside-diphosphate reductase subunit M2	RRM2	9.8	44.877	-5.491091	-3.503434	-4.676417	-3.009691	-2.925323	-2.890478	-3.623959	-2.696535	-3.729313	-1.713835	-1.655283	-1.637886	-2.692959	-3.501898	-4.980327	-5.320892	-4.492586	-4.868529	0.7899647	0.669733	0.8051109	8.89949766994384	9.3588	0	0	0	1	1	1	1	2	1	2	2	2	1	1	0	0	0	0	3	3	3
P31641	P31641	Sodium- and chloride-dependent taurine transporter	SLC6A6	2.7	69.829	1.50124	1.171026	0.8599091	-0.1635704	-0.8872318	-0.5296555	0.4568462	1.041847	1.234898	0.2411098	0.2125587	0.4518948	-0.9915009	-1.153395	-0.6204166	0.08478737	-0.4798241	-0.1323605	-2.552312	-4.998388	-2.637284	9.21007762429529	4.9703	1	1	1	1	1	1	1	1	1	1	1	1	1	1	1	1	1	1	0	0	0
P31689	P31689	DnaJ homolog subfamily A member 1	DNAJA1	27.5	44.868	-3.865519	-2.139164	-1.405933	0.5302334	1.167526	0.7498112	-3.236521	-1.874844	-6.231006	-4.054241	-3.892534	-4.213336	-1.385454	-1.287415	-1.143246	-2.142984	-2.9189	-2.084288	-1.879839	-1.196098	-4.89817	8.9511868983967	21.544	0	1	2	4	4	3	1	1	0	0	1	0	2	3	3	2	1	1	1	1	0
P31930	P31930	Cytochrome b-c1 complex subunit 1, mitochondrial	UQCRC1	27.1	52.645	1.139919	1.220888	1.645002	1.965469	2.117563	1.73954	-0.1769066	1.467653	0.9578648	1.65737	0.8300018	0.713932	1.544035	1.62088	1.511454	1.596159	1.826807	1.988188	0.8404999	-5.180723	-2.341358	9.76737852411418	89.973	5	6	6	8	9	9	6	6	4	6	6	4	5	5	6	8	7	7	2	1	2
P31942	P31942	Heterogeneous nuclear ribonucleoprotein H3	HNRNPH3	42.2	36.926	-4.611229	-4.984301	-2.060251	-1.878897	-2.075333	-2.232994	-4.847273	-1.49542	-5.166302	-1.715826	-2.404608	-5.333763	-5.15783	-1.722549	-4.210018	-1.878111	-1.447807	-5.381288	1.422506	1.776861	1.756123	9.01211983580451	22.213	1	0	1	3	1	1	0	1	0	1	1	1	0	1	0	1	1	1	4	5	5
P31943;P55795	P31943	Heterogeneous nuclear ribonucleoprotein H;Heterogeneous nuclear ribonucleoprotein H, N-terminally processed	HNRNPH1	25.2	49.229	1.058512	1.402781	1.759172	0.8433609	2.097095	0.9715385	-0.3884068	1.530542	1.1579	1.899197	0.276823	0.1734047	1.682602	1.689411	1.890757	0.8953037	2.328747	1.311489	2.306538	2.41502	2.305313	9.74011783632116	24.269	5	5	5	4	5	4	3	4	4	4	3	3	4	4	4	4	4	4	6	6	6
P31946	P31946	14-3-3 protein beta/alpha;14-3-3 protein beta/alpha, N-terminally processed	YWHAB	55.7	28.082	1.211937	1.006203	1.138195	-0.4112225	-0.0949173	0.2296352	4.462111	0.6602688	1.159847	0.6899605	0.9253998	0.3208141	-0.443655	0.3177967	-0.4251328	0.06160927	0.8402138	-0.2522125	0.8530998	0.007242203	0.1697483	9.51295107997249	56.685	5	5	4	3	4	4	9	4	6	4	5	5	3	4	4	4	4	4	4	3	4
P31948	P31948	Stress-induced-phosphoprotein 1	STIP1	26	62.639	-3.573895	-4.989012	-3.621475	-2.371664	-1.663034	-2.997845	-1.324705	-3.666798	-4.866785	-3.511396	-3.107311	-3.248056	-5.024853	-4.578438	-4.988922	-1.997183	-1.892363	-5.518842	0.08207512	0.2787971	0.2465	9.03602973065654	17.464	0	0	0	2	3	3	3	1	0	2	2	2	1	2	0	2	3	0	7	7	6
P32019	P32019	Type II inositol 1,4,5-trisphosphate 5-phosphatase	INPP5B	15.7	112.85	-1.44721	-0.9967346	-0.9885921	-4.755568	-3.472729	-3.531752	-2.261841	-3.435982	-3.358877	-3.702402	-4.220442	-3.526194	0.4118061	0.1597538	-0.4035606	-3.790995	-2.550859	-3.947367	-4.795311	-4.527346	-4.341118	9.03434765844685	18.722	6	6	6	1	2	2	2	1	2	1	2	2	9	9	8	1	2	3	0	0	1
P32119	P32119	Peroxiredoxin-2	PRDX2	32.8	21.892	2.824724	2.761414	2.827198	2.800514	2.769861	2.755594	2.900181	2.703867	3.145893	2.376135	2.997696	2.757267	3.048983	2.864304	3.14987	2.699183	1.263548	2.686857	2.403515	2.094133	2.550779	9.94294016474161	16.222	6	7	6	6	6	5	7	7	7	5	6	6	7	6	6	4	4	4	5	4	5
P32322	P32322	Pyrroline-5-carboxylate reductase 1, mitochondrial	PYCR1	14.7	33.36	-1.994207	-1.806631	-2.06678	-1.110136	-1.1516	-1.869915	-4.68563	-2.372099	-2.629533	-2.037403	-2.297911	-2.582357	-2.106991	-2.873184	-2.506739	-2.270527	-4.005568	-2.3239	-3.615361	-5.018755	-3.70881	8.41165337089731	7.7411	2	2	1	3	3	3	0	1	0	2	1	1	2	1	2	2	0	2	0	0	0
P32969	P32969	60S ribosomal protein L9	RPL9	52.1	21.863	6.250885	6.280104	6.549944	6.837227	6.78035	7.504902	6.113068	7.250351	5.850849	6.278732	6.222446	6.278656	6.82412	6.730268	6.916874	6.334715	6.522362	8.173742	4.995153	5.870071	5.647982	10.970305025709	88.653	6	6	5	7	7	7	4	6	6	7	6	7	6	5	6	7	4	7	6	5	5
P33176	P33176	Kinesin-1 heavy chain	KIF5B	32.8	109.68	-4.164465	-3.783867	-3.066862	-3.57321	-4.042738	-2.703859	-1.722281	-1.684158	-1.482069	-2.838739	-2.962776	-1.737329	-3.037231	-2.878233	-2.737158	-3.119116	-2.031553	-2.783653	1.429356	1.567926	1.550018	9.63531281025824	79.983	2	4	3	4	3	6	6	6	7	7	7	6	5	5	4	5	7	6	20	22	21
P33240	P33240	Cleavage stimulation factor subunit 2	CSTF2	16.6	60.959	-3.93134	-3.864808	-3.984988	-5.371381	-4.927868	-5.061265	-2.042009	-1.132645	-1.317297	-4.194043	-5.399988	-1.798668	-5.584547	-1.109011	-1.693649	-4.362521	-3.719222	-6.151113	1.769197	1.188931	1.702662	9.28629925094283	12.745	0	0	1	0	0	0	2	2	1	0	0	1	0	1	1	0	0	0	4	3	4
P33527	P33527	Multidrug resistance-associated protein 1	ABCC1	19.3	171.59	1.203516	1.082146	1.243542	-0.8322315	-3.818836	-3.455364	-2.787222	-1.376026	-1.515854	-2.896429	-1.517298	-3.320139	0.5614204	0.3676643	0.7477245	-1.753073	-4.898551	-1.951143	-3.754529	-2.7469	-3.849088	9.75312324468171	151.3	16	14	16	4	3	2	1	5	4	4	4	3	10	11	8	5	0	4	0	0	0
P33981	P33981	Dual specificity protein kinase TTK	TTK	34.7	97.071	-1.380852	-1.181368	-1.0334	0.7421703	1.215818	1.284481	-0.7809238	1.488428	-0.7256126	0.8415661	1.082687	1.011894	1.27882	1.378553	0.5876961	0.8610706	0.7182865	0.4583626	2.297731	2.208057	2.582048	10.0492567972322	61.493	5	5	6	10	10	10	7	7	5	10	9	10	12	10	7	9	7	8	17	16	18
P33991	P33991	DNA replication licensing factor MCM4	MCM4	31.9	96.557	0.4191341	0.2838268	0.2237873	-0.06190681	0.6913738	0.8656368	-0.8192234	0.1043587	-1.12406	-0.5175266	0.008926392	-0.524601	0.1709881	-0.1186466	0.2009106	0.4996338	0.09062576	0.8695717	0.5379944	0.2870598	0.6563663	9.70167158172049	61.121	9	8	7	8	9	11	6	8	4	6	7	8	7	7	7	9	8	10	10	10	10
P33992	P33992	DNA replication licensing factor MCM5	MCM5	27.5	82.285	0.2325802	-0.03419876	-0.1128941	0.6784897	1.330069	1.46677	0.4064293	0.4046421	-4.916778	0.5465527	0.489542	0.7093391	0.3105774	1.281996	-0.7635994	1.024721	-0.3932323	1.001303	-2.247593	-1.353706	-1.232243	9.76078424477849	39.622	6	5	5	7	7	7	3	6	1	6	6	7	7	7	3	7	5	6	2	3	3
P33993	P33993	DNA replication licensing factor MCM7	MCM7	28.9	81.307	1.646486	1.773521	1.977917	2.103645	2.089745	2.492367	1.352995	1.828897	1.893909	1.98287	2.215418	2.13817	2.035513	2.167822	1.838448	2.070278	1.482006	1.662914	0.6560001	0.1251965	0.4239063	10.1310730480343	72.829	10	11	11	13	11	13	9	11	10	12	13	14	11	11	11	11	10	9	9	9	8
P34741	P34741	Syndecan-2	SDC2	7	22.16	0.261198	0.3126678	0.2569504	-5.376436	-2.060133	-2.493069	-6.372719	-1.395399	-1.594658	-5.285277	-4.197169	-2.555754	-0.08009148	-0.1636906	0.1049938	-1.72662	-4.977208	-5.225511	-4.057305	-3.835142	-4.154278	8.49670829512148	4.7397	1	1	1	0	1	1	1	1	1	1	1	1	1	1	1	1	0	0	0	0	0
P34932	P34932	Heat shock 70 kDa protein 4	HSPA4	29.3	94.33	-1.275412	-1.627413	-1.166637	-1.05456	0.2319126	-1.297346	-0.177948	-0.2768593	-1.640144	-0.6071415	-0.754034	-1.749973	-0.8048096	-1.107977	-0.5335369	0.5066967	1.351213	-0.08083725	0.1887321	0.2055454	0.1513004	9.6296847689762	56.791	6	4	5	6	6	7	6	8	4	5	5	3	5	5	4	7	9	5	7	9	9
P35080	P35080	Profilin-2	PFN2	10	15.046	0.8908272	0.7498245	0.6583557	0.7334709	0.7972927	0.7931194	0.02099419	0.5704918	0.2625637	0.8234024	0.464838	1.194553	0.853199	0.5365047	0.7836971	0.6939678	1.445724	1.112074	0.330862	0.05460739	0.3768978	9.06829720503145	4.2133	1	1	1	1	1	1	1	1	1	1	1	1	1	1	1	1	1	1	1	1	1
P35221;Q9UI47	P35221	Catenin alpha-1	CTNNA1	23.2	100.07	0.2979984	0.4456272	0.4729271	-1.878786	-4.611351	-3.962923	-2.355377	-1.582466	-2.047588	-3.908602	-4.076672	-3.710665	-0.2622261	0.2858734	1.325228	-2.187222	-2.688591	-0.9944687	-0.5955582	-0.4011154	-1.223461	9.32682723697427	88.168	9	8	7	3	2	2	4	4	3	3	2	3	5	7	8	2	2	3	5	7	6
P35232	P35232	Prohibitin	PHB	37.5	29.804	1.689919	1.514481	3.038626	1.979187	2.085995	1.758137	-0.4389992	2.015757	-1.786032	2.211367	2.451401	0.2988605	1.464508	1.747339	1.828802	2.340382	3.586958	2.096361	-1.096836	-1.664873	-1.686394	9.73619723891829	21.381	5	6	6	6	6	6	2	4	2	6	5	3	4	5	4	4	4	3	3	2	1
P35237	P35237	Serpin B6	SERPINB6	25.8	42.621	-0.5492821	-0.0537262	-0.09581947	-1.226444	-0.6355305	-1.590927	-2.562735	-4.490241	-1.8671	-0.285202	-3.27368	-2.603483	-1.250395	-0.3978081	-2.788651	0.001558304	-0.3822956	-0.5383854	-4.587758	-2.523668	-4.688961	8.96510758584906	13.808	3	3	5	4	4	4	1	1	1	2	1	2	2	2	3	3	3	3	0	0	1
P35240	P35240	Merlin	NF2	7.7	69.689	-3.740564	-2.864828	-3.02775	-4.165522	-4.200987	-4.966897	-5.313636	-4.29976	-5.253334	-5.862829	-4.092256	-4.933945	-2.650629	-3.182848	-2.806778	-3.304089	-3.261154	-4.788013	-1.186871	-9.424868	-8.164205	8.68636810347304	6.5911	2	3	2	1	1	0	0	1	0	0	1	0	2	3	3	1	1	0	2	2	2
P35249	P35249	Replication factor C subunit 4	RFC4	19.6	39.681	-4.805116	-3.766753	-3.209917	-2.358658	-0.7581596	-0.8578396	-5.015701	-3.577381	-4.187954	-1.905977	-0.6663227	-0.8269176	-3.932019	-2.00861	-5.351924	-2.307388	-2.683176	-1.683172	0.4383488	0.01377869	0.1403599	8.84555071112217	7.9239	0	0	1	1	1	2	1	1	1	1	1	1	1	1	0	1	2	1	5	3	3
P35268	P35268	60S ribosomal protein L22	RPL22	32	14.787	6.178049	6.183296	6.060486	5.676443	5.407497	5.590147	4.965473	5.793877	5.97648	5.863081	5.753237	5.812864	5.950203	5.849232	6.164774	5.991447	5.580408	5.98175	5.790285	5.031458	4.935619	10.3286445849439	10.915	3	3	3	2	2	2	3	3	3	3	3	3	3	3	3	3	4	3	2	2	2
P35453	P35453	Homeobox protein Hox-D13	HOXD13	44.3	36.101	-0.9171829	-1.131355	-1.512291	-1.026409	-0.6175861	-0.7176361	-2.790261	-2.909851	-4.141411	-2.480322	-1.794058	-1.941759	-0.9381523	0.01965141	-0.1308022	-0.4179554	0.1768932	-0.1132259	1.538202	1.351828	1.427099	9.11925588927794	60.717	3	2	3	3	3	3	1	1	1	2	3	2	2	3	3	3	3	3	6	6	5
P35579;Q7Z406	P35579	Myosin-9	MYH9	28.3	226.53	-4.716816	-3.89876	-4.873595	-4.1703	-5.135156	-7.400293	1.89139	-3.070791	-5.545204	-5.228857	-6.477549	-7.099098	-6.682613	-5.27647	-3.840818	-4.230276	-5.95526	-5.646124	-0.8800774	-0.7585773	-1.496576	9.39084682689535	189.31	0	0	0	1	0	1	37	3	0	0	1	1	1	0	1	3	1	2	10	10	11
P35606	P35606	Coatomer subunit beta	COPB2	23.1	102.49	-2.50486	-2.68182	-2.194023	-2.125978	0.2545071	-0.8109436	-1.022381	-0.8170929	-0.2966042	-0.7896366	-0.409008	-0.1428547	-1.120678	-0.8083801	-1.597898	-0.4317875	-0.1129799	-0.7346058	0.4801655	0.2267933	0.5832043	9.56188812763512	41.921	2	3	2	3	5	3	4	3	3	3	3	4	3	4	2	4	3	3	8	7	8
P35610	P35610	Sterol O-acyltransferase 1	SOAT1	18.9	64.734	2.814177	2.596128	2.894867	4.251392	4.28833	4.37591	2.407269	3.450348	2.997263	4.205767	4.644983	4.341017	3.082762	3.238907	2.302605	4.468344	4.063406	3.87373	-1.595364	-1.439512	-1.517981	10.3985822893347	61.316	5	4	6	9	9	8	5	6	6	8	8	7	5	4	6	7	7	7	1	1	1
P35611	P35611	Alpha-adducin	ADD1	11.5	80.954	-0.9844189	-0.4111214	-1.165821	-1.426838	-1.095905	-1.444843	-2.70113	-1.811428	-2.396187	-1.327272	-1.43919	-1.872736	-1.275423	-1.408598	-1.285322	-1.047243	-0.4207916	-0.9501133	-2.896906	-5.477926	-2.988468	8.97105307649321	8.4632	2	3	2	2	1	2	1	1	1	2	2	1	1	1	1	2	2	1	1	1	1
P35613	P35613	Basigin	BSG	26.5	42.2	5.028095	4.896954	4.938597	3.415276	5.263777	5.261887	4.192213	4.627272	4.070375	4.664738	4.928421	4.997677	4.873716	5.149143	5.766893	5.261133	3.894239	5.512178	-4.136743	-3.504525	-4.23435	10.5258737124192	62.92	4	4	4	4	4	4	3	3	3	4	4	4	4	4	4	5	5	6	0	0	0
P35658	P35658	Nuclear pore complex protein Nup214	NUP214	46.3	213.62	0.7167225	0.6798744	0.6073151	1.633675	1.875494	1.427668	1.034317	2.112053	1.599009	2.194227	2.084278	2.12207	0.6603432	0.8027401	0.8430061	1.940065	2.109518	2.004009	4.208511	4.255104	4.151577	10.7151673578485	323.31	19	22	18	26	25	25	21	29	26	29	31	29	18	18	19	27	23	30	52	53	52
P35670	P35670	Copper-transporting ATPase 2;WND/140 kDa	ATP7B	18.3	157.26	0.8349819	0.6229267	1.090761	-1.344284	-1.22772	-1.608162	-0.6993599	0.02658463	0.1165962	-1.736141	-1.48708	-2.597124	1.242531	1.318203	0.3260078	0.05152512	-1.003902	-0.4388695	-4.607259	-5.217414	-4.708618	9.57665227206434	34.095	11	9	12	4	4	3	6	6	4	3	3	2	10	11	7	6	4	5	0	0	0
P35998	P35998	26S protease regulatory subunit 7	PSMC2	61.2	48.633	1.968939	2.148035	2.169085	0.7718105	0.6772461	1.239279	1.989674	2.486202	1.618351	2.378059	2.180544	2.280478	1.910362	2.208885	2.386812	0.9744358	0.188488	0.03226089	1.252514	1.260571	1.211367	10.2766455936309	71.138	10	12	10	7	7	7	9	11	9	12	12	12	11	11	11	7	4	6	10	9	9
P36405	P36405	ADP-ribosylation factor-like protein 3	ARL3	18.1	20.455	-1.027596	-0.7067451	-1.849859	-2.430866	-0.7409954	-0.282896	-1.718203	-1.493242	-5.085543	-1.155586	-1.153746	-1.155447	-4.690095	-5.065172	-4.916292	-0.7706699	-1.201199	-5.030297	-0.8910408	-1.215977	-2.181999	8.6266174881854	5.1927	1	1	1	2	1	2	1	1	1	1	1	2	0	1	0	1	1	0	2	1	1
P36507	P36507	Dual specificity mitogen-activated protein kinase kinase 2	MAP2K2	9.8	44.424	-4.407803	-4.929153	-4.783797	-4.065098	-3.341957	-4.636649	-1.003397	-5.085532	-3.674816	-4.438341	-4.233495	-3.495493	-3.63556	-3.962911	-3.347557	-3.117619	-2.758608	-3.126778	-2.523113	-2.017145	-2.516009	8.23847265694836	4.3605	0	0	0	1	2	1	1	0	1	1	1	1	0	0	1	1	1	1	1	1	0
P36542	P36542	ATP synthase subunit gamma, mitochondrial	ATP5C1	38.3	32.996	3.116179	3.00695	3.161457	2.880669	2.795975	3.206156	1.757647	3.150225	2.246525	2.358559	2.54949	2.233137	2.550505	3.489441	2.48287	4.111126	3.486679	3.534266	-0.1177254	-0.2331676	-0.3763142	10.0252239151783	20.465	7	8	7	4	4	5	5	6	5	4	4	4	4	5	4	6	6	7	2	2	2
P36578	P36578	60S ribosomal protein L4	RPL4	32.3	47.697	4.930302	4.882853	5.206617	4.915148	5.144682	5.585897	3.68807	4.958086	4.477722	5.016066	4.685232	5.224216	5.020245	5.013882	3.99819	5.195702	4.751116	5.135412	3.889818	3.622185	3.907589	10.6540994983294	40.53	12	11	11	12	10	12	11	12	11	11	11	11	11	11	9	13	12	12	9	10	10
P36776	P36776	Lon protease homolog, mitochondrial	LONP1	10.6	106.49	-4.65963	-3.257868	-2.607527	-2.98052	-2.404921	-2.669834	-5.06543	-2.559206	-4.348997	-3.633032	-5.335944	-4.439135	-4.193567	-4.384389	-4.532515	-3.096165	-4.383959	-4.029474	-2.431996	-2.418517	-3.566291	8.32269469030688	12.528	4	2	2	2	4	3	0	2	1	1	1	1	1	1	0	1	3	1	0	0	0
P36873	P36873	Serine/threonine-protein phosphatase PP1-gamma catalytic subunit	PPP1CC	18.9	36.983	1.411587	1.239775	0.8878937	-1.080826	-0.9181423	0.5682392	1.533998	1.993158	1.038071	1.655106	-0.3058968	1.49744	2.099804	1.62443	1.075798	-0.5920753	-0.2904606	-0.5742455	1.149086	1.147823	1.107296	9.46924748409219	10.412	3	3	3	2	2	2	5	5	3	3	2	3	4	3	2	2	1	1	4	4	4
P37108	P37108	Signal recognition particle 14 kDa protein	SRP14	10.3	14.57	-1.814663	-1.234804	-0.5353928	-0.846489	-5.040753	0.07780647	-5.400208	-5.090331	-5.39905	0.5985279	-5.91943	0.9544697	-3.998932	0.7220879	-3.663812	1.27001	-3.265909	-0.1270752	1.226086	1.085093	1.063429	8.91410504981628	19.733	1	1	1	1	0	1	1	0	0	1	0	1	0	1	0	1	0	1	1	1	1
P37198	P37198	Nuclear pore glycoprotein p62	NUP62	13.8	53.254	-4.219154	-5.474504	-4.469538	-0.8363514	0.1666794	-0.2965469	0.4435673	0.5801201	0.549511	-0.7492256	-0.7727985	-0.3149319	-4.887197	-4.967412	-4.593434	-3.893426	-4.907516	-5.105545	1.848236	2.28496	2.358257	9.2080649481474	12.052	0	0	0	1	1	1	2	2	2	1	1	1	0	0	0	0	0	0	5	5	5
P37802;Q9UI15	P37802	Transgelin-2	TAGLN2	86.9	22.391	6.748671	6.791269	6.776598	7.255068	7.527107	7.423304	6.505604	6.994808	6.702942	7.729794	7.791784	7.498203	6.960182	6.779446	6.982985	7.415913	7.48012	7.762222	8.134357	8.002884	8.28429	11.3894496126801	227.33	13	14	12	15	15	14	13	15	13	13	14	14	12	13	12	14	16	14	12	13	14
P37837	P37837	Transaldolase	TALDO1	40.4	37.54	-0.8150101	0.09673309	-0.2866879	-0.7581387	-1.488384	0.2895546	4.458963	1.435221	-1.095831	0.06544113	0.04406738	-0.3858833	-0.4743557	-0.3911495	-0.3673267	0.0002384186	0.2686901	0.4440575	-3.070118	-1.104519	-1.539431	9.44978684698577	34.547	2	3	3	2	3	3	15	6	3	3	4	3	3	3	3	4	3	4	1	1	1
P37840	P37840	Alpha-synuclein	SNCA	75.7	14.46	4.210091	4.638321	4.676123	5.12789	5.386137	5.903788	4.034019	4.22526	4.563915	4.971695	3.75507	4.808529	4.648144	4.766682	4.881554	4.943453	5.293379	5.17696	5.231081	5.162514	5.011255	10.2911467617319	56.373	4	5	3	3	4	4	3	3	3	3	3	3	3	3	3	4	5	4	4	5	4
P38159;Q96E39;O75526;Q8N7X1	P38159;Q96E39	RNA-binding motif protein, X chromosome;RNA-binding motif protein, X chromosome, N-terminally processed;RNA binding motif protein, X-linked-like-1	RBMX;RBMXL1	22	42.331	-2.465681	-2.896788	-3.125082	-1.948683	-1.866268	-2.296139	-4.340454	-3.149679	-5.144655	-1.98476	-0.2011662	-0.06428337	-2.276068	-3.043642	-4.722058	-2.292545	0.7563667	-0.9793758	-0.3555355	-0.6772976	-1.084927	9.03225602589045	9.7765	2	1	1	3	3	4	0	2	0	3	4	4	2	1	1	5	6	5	6	5	3
P38398	P38398	Breast cancer type 1 susceptibility protein	BRCA1	21.1	207.72	-3.038214	-4.875878	-4.161448	-4.206727	-4.710381	-4.435038	-4.834339	-4.480892	-3.265415	-5.237678	-5.278943	-4.028932	-3.132908	-1.396475	-2.784895	-3.179262	-4.89261	-4.784512	0.8433552	0.9540253	0.706171	9.59720138884911	151.94	3	3	3	2	0	1	5	6	1	1	1	1	2	5	3	1	1	0	24	23	20
P38606	P38606	V-type proton ATPase catalytic subunit A	ATP6V1A	23.2	68.303	-0.8043556	-1.184874	-1.328754	-0.8052998	-0.7394485	-0.6097889	-0.07751083	-0.7934189	-0.8832588	-0.2480068	0.02887535	-0.3601665	-1.61307	-1.350878	-1.752037	-0.2799091	-1.119408	-0.4654217	0.5622234	1.551012	1.212738	9.53664680745835	22.422	4	3	3	3	4	3	4	5	1	3	5	4	2	1	1	4	3	3	6	8	7
P38646	P38646	Stress-70 protein, mitochondrial	HSPA9	40.8	73.68	2.194035	2.012213	2.275465	1.859829	1.865295	1.931831	1.400787	2.212715	2.510376	1.643038	1.637955	1.68856	2.388876	2.453581	2.106567	1.981325	2.051022	1.789255	0.7269287	0.05029488	0.3128643	10.1656300623762	64.597	17	16	18	15	15	11	13	14	15	15	13	11	13	15	15	13	14	11	9	7	10
P38919	P38919	Eukaryotic initiation factor 4A-III;Eukaryotic initiation factor 4A-III, N-terminally processed	EIF4A3	40.9	46.871	3.795422	3.796848	2.945484	3.37998	3.98061	3.789362	3.537506	4.049585	3.184782	3.069334	2.859476	2.876431	3.037138	3.096485	3.918715	4.302881	2.13854	2.915468	1.132883	1.6362	2.081676	10.3608394566836	50.348	8	10	9	10	8	9	9	10	10	10	9	10	9	9	9	10	8	10	6	7	7
P39023;Q92901	P39023	60S ribosomal protein L3	RPL3	52.6	46.108	6.934109	6.648188	6.804573	7.196077	7.526131	7.251526	6.477861	6.767241	6.880764	6.881882	7.223339	6.911972	7.070478	6.893858	7.42297	7.433224	7.825014	7.768217	5.500475	5.657259	5.492876	11.3825933166444	99.826	17	17	17	17	18	17	16	17	17	17	17	17	15	15	15	17	16	18	14	15	14
P39656	P39656	Dolichyl-diphosphooligosaccharide--protein glycosyltransferase 48 kDa subunit	DDOST	34	50.8	3.936518	3.963161	4.295149	5.803753	4.967569	5.618156	4.634491	5.291719	3.908689	4.187836	4.682638	4.725544	4.409483	3.703863	3.721592	5.953487	2.901667	4.544409	2.577417	2.706087	2.984749	10.70027959718	39.614	9	8	9	9	9	10	5	7	6	8	8	7	5	7	6	7	5	8	5	6	5
P40227;Q92526	P40227	T-complex protein 1 subunit zeta	CCT6A	45.8	58.024	4.006868	3.79781	4.209606	4.452702	4.731678	4.646461	3.642782	4.328051	3.933235	4.409716	4.444859	4.255127	4.551641	4.47304	4.0874	4.685083	4.688053	4.560949	4.105312	3.928236	3.716455	10.7307580578267	52.47	15	14	15	16	16	15	12	13	13	14	14	13	14	13	13	15	16	17	12	13	13
P40429;Q6NVV1	P40429;Q6NVV1	60S ribosomal protein L13a;Putative 60S ribosomal protein L13a protein RPL13AP3	RPL13A;RPL13AP3	33.5	23.577	6.188086	5.855299	5.938143	6.097609	6.113455	6.41114	4.421019	5.801641	5.454386	6.161671	5.945091	5.812416	5.555534	5.596979	5.724539	6.186972	5.660088	5.961256	3.468122	3.594751	3.443546	10.6500840031368	17.592	6	6	6	6	6	6	6	6	6	6	6	6	6	6	6	7	8	6	5	5	5
P40616	P40616	ADP-ribosylation factor-like protein 1	ARL1	33.7	20.417	1.505207	1.196774	2.214891	2.855423	3.207853	2.850719	1.965881	2.281799	2.67384	2.918781	3.144648	3.05463	1.58078	2.13542	2.162884	3.665623	0.6633549	2.908342	1.053396	0.3362446	0.2192764	9.7213158806059	40.606	3	2	3	3	3	3	2	2	2	3	3	4	2	2	2	3	1	3	1	2	2
P40692	P40692	DNA mismatch repair protein Mlh1	MLH1	14.3	84.6	-3.503724	-4.129437	-4.277687	-5.312214	-5.905531	-4.38681	-6.24173	-3.539101	-5.678379	-3.650455	-3.908464	-6.597428	-5.896632	-6.447248	-5.021301	-5.152322	-5.63203	-4.376634	-0.886343	-1.759678	-1.027454	8.87265149406448	26.54	1	2	1	2	2	3	2	2	1	2	2	2	2	1	1	2	1	2	4	3	5
P40855	P40855	Peroxisomal biogenesis factor 19	PEX19	17.7	32.806	-2.20134	-2.250423	-0.7873058	-2.368345	-2.246572	-0.414959	-4.294157	-3.945413	-5.796932	-5.610202	-2.05468	-4.99741	-2.365511	-1.991968	-2.184843	-1.87219	-1.640446	-1.985582	-0.785059	-1.179741	-1.169155	8.73242592859317	7.9291	1	1	2	1	1	2	0	0	0	0	1	1	1	1	1	1	1	2	1	1	1
P40939	P40939	Trifunctional enzyme subunit alpha, mitochondrial;Long-chain enoyl-CoA hydratase;Long chain 3-hydroxyacyl-CoA dehydrogenase	HADHA	25.6	82.999	1.468424	1.623684	1.665464	2.355703	2.496284	2.119995	1.566719	1.888716	1.78978	2.035378	2.488079	1.826246	2.310884	2.242968	1.767998	2.445232	2.442423	2.34185	-0.4228268	-0.4047699	-0.2759266	10.1589351418299	42.416	8	11	10	9	9	8	6	7	7	7	7	7	8	8	7	9	9	9	6	4	6
P41091;Q2VIR3	P41091;Q2VIR3	Eukaryotic translation initiation factor 2 subunit 3;Putative eukaryotic translation initiation factor 2 subunit 3-like protein	EIF2S3;EIF2S3L	24.6	51.109	2.423559	2.191431	2.345367	2.00783	2.873108	3.132715	2.421532	2.517931	2.730198	1.547823	2.696293	2.636078	2.616287	2.651909	2.460403	2.453222	2.401104	2.640848	2.020283	2.151793	2.140432	10.0712190184	65.13	6	5	6	6	7	7	6	6	6	4	6	5	6	6	6	5	5	5	6	8	7
P41227;Q9BSU3	P41227	N-alpha-acetyltransferase 10	NAA10	87.2	26.458	1.883537	1.15204	1.121716	2.008207	2.001375	2.029377	1.629213	1.718821	1.041714	2.065117	1.998795	1.697815	1.292105	1.156097	2.108341	2.406818	2.306768	2.13026	1.812567	1.647573	1.939331	9.74728748398036	78.521	8	6	7	7	10	8	7	9	6	6	7	6	7	5	4	7	8	6	6	5	7
P41236;Q6NXS1	P41236;Q6NXS1	Protein phosphatase inhibitor 2;Protein phosphatase inhibitor 2-like protein 3	PPP1R2;PPP1R2P3	62.9	23.015	1.598373	0.9975777	1.482147	1.758209	2.546223	2.581068	2.194454	2.626774	1.717035	3.792753	3.153625	3.071531	0.2741413	0.9520473	0.3202076	0.9408474	1.905275	0.79533	4.893715	4.621548	4.919123	9.82950318080661	53.278	3	4	4	4	4	5	5	6	6	6	6	6	2	3	2	3	3	3	8	7	8
P41240;P42679	P41240	Tyrosine-protein kinase CSK	CSK	13.3	50.704	-4.997367	-4.884208	-3.550112	-3.210224	-2.935261	-3.232634	-3.452959	-3.571835	-3.706751	-2.219418	-4.480303	-3.403748	-4.797433	-5.01823	-4.589112	-3.162403	-1.977532	-4.840862	-1.426233	-1.705475	-1.776146	8.47252242291688	7.0118	0	0	0	1	3	1	2	1	1	3	2	1	0	0	1	1	0	1	2	2	2
P41250	P41250	Glycine--tRNA ligase	GARS	8.3	83.165	-4.022263	-5.235962	-3.595037	-2.041542	-2.583572	-1.658794	-2.320089	-1.773441	-1.894327	-2.371485	-1.803337	-2.353254	-2.953066	-3.321552	-2.857609	-1.268778	-3.506444	-2.767199	-3.47397	-4.316833	-2.300564	8.7506240884493	6.5878	1	1	1	2	2	3	2	2	2	1	2	1	1	1	1	2	0	1	0	0	0
P41252	P41252	Isoleucine--tRNA ligase, cytoplasmic	IARS	20.4	144.5	-0.4119511	-0.2344322	-0.6887608	-0.9973373	-0.4820137	-0.7304535	-1.448088	-0.8975773	-2.788094	-0.8511028	-0.6290493	-1.402607	-0.635458	-0.9325447	0.002098083	-0.7954044	-1.895302	-1.380499	-0.1033802	0.4759884	-0.1321945	9.60757296372473	44.992	8	9	8	7	9	6	6	7	4	8	9	7	7	8	6	6	4	5	10	8	9
P41440	P41440	Folate transporter 1	SLC19A1	7.8	64.868	0.9717293	0.7142048	0.7224045	-5.89731	-4.508694	-3.670446	-0.215847	1.38106	1.214905	-4.059456	-5.287855	-0.8001289	-0.2020988	-0.5973854	-0.3961906	-1.115122	-0.362772	-1.161526	-2.218256	-3.256956	-3.247207	9.22266445671769	3.9717	3	3	3	0	0	0	3	4	3	0	0	1	2	2	2	1	2	1	0	0	0
P41743	P41743	Protein kinase C iota type	PRKCI	6	68.262	-3.08206	-3.771677	-2.236303	-2.964098	-3.720259	-3.160757	-5.690538	-3.845551	-4.263304	-3.713646	-3.845921	-3.635504	-3.493456	-3.942656	-3.26244	-3.250271	-4.042122	-3.377447	-3.15741	-3.850739	-4.900347	8.12962545203568	4.9047	1	1	1	2	2	1	0	0	0	1	1	1	1	2	1	1	1	1	0	0	0
P42167	P42167	Lamina-associated polypeptide 2, isoforms beta/gamma;Thymopoietin;Thymopentin	TMPO	65.2	50.67	9.948435	10.00578	10.25878	11.03523	11.5355	11.46958	10.40482	11.07626	10.97449	11.18458	11.62966	11.36612	9.549459	9.732151	10.30842	11.30105	12.74741	11.34934	8.123573	8.153122	7.614538	12.6411666243046	323.31	26	27	27	26	26	27	26	27	25	29	29	29	25	26	24	29	30	28	23	23	23
P42224	P42224	Signal transducer and activator of transcription 1-alpha/beta	STAT1	17.7	87.334	-3.231527	-3.240414	-5.06911	-5.255057	-3.743814	-5.266726	-4.456837	-3.182135	-3.361748	-3.028751	-3.134418	-5.13141	-2.802349	-5.440716	-5.41883	-1.843088	-1.792095	-4.330351	-0.0766964	0.1578159	-0.1736984	8.98598750565812	22.626	1	1	1	1	0	1	1	1	1	1	2	0	2	1	3	1	3	0	7	6	7
P42285	P42285	Superkiller viralicidic activity 2-like 2	SKIV2L2	6.4	117.8	-3.918217	-4.051184	-5.073943	-3.804068	-3.651211	-3.889534	-4.498035	-4.223785	-5.39686	-5.163143	-5.664207	-5.443161	-4.483295	-3.39847	-3.438194	-4.058289	-3.014977	-3.018291	-3.3381	-3.438646	-2.15218	8.6171681519738	7.7233	1	1	1	1	2	1	1	2	1	1	2	0	1	2	0	3	2	2	1	1	2
P42566	P42566	Epidermal growth factor receptor substrate 15	EPS15	42.5	98.655	1.884689	1.326908	1.863258	-0.6015224	-0.9993458	-0.4919701	1.305569	1.757242	1.225267	0.09696388	0.23736	-0.1849976	1.884413	1.899961	1.9632	0.5321255	1.01461	0.6287498	3.023512	3.599117	3.419638	10.2272437815031	104.49	16	16	17	8	7	9	14	16	10	8	9	9	15	15	14	10	9	8	20	23	22
P42677	P42677	40S ribosomal protein S27	RPS27	29.8	9.461	6.148796	6.098888	5.988312	5.722963	5.569445	5.825098	4.861776	5.596361	5.061569	5.812899	5.562439	5.405188	5.737471	5.554722	5.664713	5.958687	6.583357	5.820591	4.791185	4.36727	4.707802	10.2994419208021	8.1922	1	1	1	1	1	1	1	1	1	1	1	1	1	1	1	1	1	1	1	1	1
P42694	P42694	Probable helicase with zinc finger domain	HELZ	10.8	218.97	-6.612295	-4.680471	-5.303656	-4.454215	-5.340695	-5.271805	-5.233304	-3.979991	-5.407013	-4.769298	-4.097525	-4.992907	-3.268179	-4.023514	-3.011776	-4.798877	-5.408817	-4.030193	-1.598354	-1.841795	-1.642685	9.27016622926069	35.809	2	2	3	0	1	1	0	1	0	0	0	0	3	4	5	1	0	0	8	7	9
P42696	P42696	RNA-binding protein 34	RBM34	12.6	48.564	-5.002119	-4.813828	-3.920791	-2.873739	-0.2568893	-0.08966064	-5.545156	-5.029369	-4.351717	-3.077469	-0.1849594	-3.081482	-0.209404	-3.289917	-3.953442	0.01787567	-2.911402	-2.989672	-4.797472	-3.282322	-2.199081	8.84132192175833	7.2618	0	0	0	3	2	2	0	0	1	1	2	1	2	1	0	2	1	1	1	1	0
P42704	P42704	Leucine-rich PPR motif-containing protein, mitochondrial	LRPPRC	10	157.9	-0.6587219	-2.280636	-2.11886	-4.755157	-4.799246	-4.612883	-5.292104	-5.584767	-3.82318	-2.362276	-2.624748	-4.81769	-1.910444	-2.217348	-5.429365	-5.474272	-1.984751	-5.410873	-2.117576	-4.70445	-4.03118	8.86337045142858	13.902	1	2	3	1	2	4	0	1	0	2	3	2	2	4	1	4	2	2	0	0	0
P42892	P42892	Endothelin-converting enzyme 1	ECE1	34.8	87.163	4.988033	4.732327	5.035482	3.981577	4.011391	4.200867	3.59918	3.693558	3.596123	3.554281	3.731249	3.931654	5.061699	5.252846	4.633986	4.448713	2.995518	4.184166	-3.935181	-3.436033	-3.008274	10.7942858400428	183.09	22	21	20	20	20	19	17	19	19	18	20	19	21	20	21	20	12	17	0	1	0
P43003	P43003	Excitatory amino acid transporter 1	SLC1A3	9.4	59.572	0.7376041	0.3594036	-0.4783192	-1.59572	-2.192562	-2.291071	-1.737766	-1.067366	-0.8900051	0.02151489	-0.5649891	-0.50494	-0.07571983	-0.01991844	-0.3673267	-0.8854752	-3.536705	-1.966696	-2.920367	-4.888093	-3.581344	8.87965201685594	15.307	2	1	2	2	1	2	1	1	1	1	1	1	2	1	1	1	0	1	0	1	0
P43121	P43121	Cell surface glycoprotein MUC18	MCAM	23.8	71.607	4.117142	4.047281	4.198944	3.057043	3.2367	3.2299	2.257345	2.509995	2.496964	2.490145	2.89501	2.363365	4.203501	4.367592	3.817163	3.524008	3.037672	3.112623	-3.488903	-3.21973	-4.405275	10.3940136631573	173.36	13	13	13	9	10	12	11	10	11	9	11	10	13	13	13	11	10	13	0	0	0
P43243	P43243	Matrin-3	MATR3	25.4	94.622	-0.5102386	-0.519865	-0.2367859	-0.949152	-0.8111782	-0.9426842	-0.9953384	0.7673988	-0.4145584	-0.5882835	-0.5572739	-1.089506	0.907547	1.219755	1.03544	0.5568905	-0.0447998	0.415905	2.286493	2.036451	1.890125	9.76731915979985	52.707	4	4	3	3	3	3	3	7	4	3	3	4	8	8	7	4	3	5	10	9	9
P43246	P43246	DNA mismatch repair protein Msh2	MSH2	14.7	104.74	-2.806269	-2.296577	-2.437866	-1.227369	-2.924112	-1.188707	-4.02037	-3.20768	-2.424244	-3.283072	-2.294893	-3.306599	-3.138056	-3.37981	-1.732374	-0.9222488	-0.3228741	-0.7707539	-4.306317	-3.181334	-4.582513	8.96979784894637	15.331	1	2	2	3	3	3	1	1	2	1	2	2	1	2	2	4	5	4	0	0	0
P43250	P43250	G protein-coupled receptor kinase 6	GRK6	6.9	65.99	-0.8058167	-0.8622169	-0.8341999	-5.263993	-5.345776	-4.059984	-5.940937	-1.660173	-1.437027	-2.79034	-3.418837	-2.945955	-0.9248905	-1.031971	-1.888708	-1.981386	-2.683575	-3.172157	-2.834568	-3.161589	-2.414576	8.68320018563545	10.54	2	3	2	1	0	0	0	2	2	1	1	1	2	2	1	2	2	1	1	1	1
P43307	P43307	Translocon-associated protein subunit alpha	SSR1	30.8	32.235	2.563019	2.792339	2.543161	4.433687	4.64913	4.633512	-0.1852875	1.431051	1.121956	3.51893	3.400368	3.287769	2.00902	1.953812	1.99085	4.217113	1.545919	4.451851	-4.482152	-4.62466	-2.972346	9.9589125165967	18.792	3	3	3	5	6	6	1	2	2	3	3	3	3	3	3	3	2	4	0	0	0
P43487;Q9C010	P43487	Ran-specific GTPase-activating protein	RANBP1	35.8	23.31	0.8074646	1.86474	2.664192	0.8119335	1.900848	1.639751	2.362034	2.811647	1.736967	3.27619	3.296837	1.88785	0.1403351	-3.804573	-5.46935	1.294418	1.236189	0.5105667	4.758419	4.462151	4.96887	9.88482933611295	22.742	2	2	3	2	3	3	2	4	3	4	4	4	1	0	0	2	2	2	4	4	5
P43490	P43490	Nicotinamide phosphoribosyltransferase	NAMPT	31.2	55.52	-3.491938	-2.005033	-3.820211	-5.641383	-4.133499	-1.307795	2.910095	-1.524265	-1.459053	-4.233	-4.343775	-4.488508	-4.291519	-2.192493	-3.309367	-1.946001	-5.683987	-5.266409	-2.884723	-5.093993	-2.93529	9.08739094499719	11.395	2	2	0	0	0	1	10	2	1	1	1	1	0	1	0	1	0	1	0	0	0
P43686	P43686	26S protease regulatory subunit 6B	PSMC4	79.7	47.366	1.909472	1.897182	2.088833	0.7394028	1.311749	0.8750515	2.921528	2.701082	2.900005	2.653347	2.98317	2.459908	2.258104	2.34305	2.306664	1.025604	1.393105	-0.3227291	1.770332	0.891922	2.04604	10.5308397786165	115.44	8	7	8	4	5	5	9	9	11	10	9	10	9	9	7	5	6	4	9	9	8
P43897	P43897	Elongation factor Ts, mitochondrial	TSFM	21.5	35.39	1.3643	1.127882	1.211752	1.286758	1.222666	0.9503899	-0.739418	1.199259	1.494074	1.494967	1.087038	1.248991	1.044521	0.7604294	1.087507	1.468012	1.216345	1.751032	-2.84796	-1.1943	-0.8221951	9.55325174926267	40.195	3	3	3	2	2	2	2	3	3	4	3	3	3	3	2	3	3	4	1	1	2
P45880	P45880	Voltage-dependent anion-selective channel protein 2	VDAC2	60.2	31.566	5.338171	5.393869	5.499331	5.109858	5.03076	5.211617	4.443329	5.501589	4.689325	5.019371	5.03105	4.823523	5.456636	5.376734	5.534588	5.485682	5.370903	5.447918	4.719955	4.757578	4.448822	10.7551580595324	231.96	9	7	10	9	11	11	7	8	9	10	9	9	11	9	10	9	8	9	7	7	6
P45974	P45974	Ubiquitin carboxyl-terminal hydrolase 5	USP5	26.2	95.785	-1.010292	-1.255177	-0.6769695	-2.220196	-1.515402	-1.361427	-3.410751	-3.087423	-4.08802	-2.818096	-1.747244	-2.136078	-2.04755	-0.3312206	-4.143921	-0.8437462	-0.4082184	-0.5638275	1.669041	1.131468	1.591724	9.48894535031397	87.123	4	3	4	2	5	3	1	3	1	1	2	2	6	5	2	5	3	6	12	12	13
P46013	P46013	Antigen KI-67	MKI67	46	358.69	-1.914402	-1.726574	-1.358109	-2.718403	-0.3937626	-2.817192	-1.010077	0.3608704	-0.07062721	-1.956078	-1.745712	-2.165638	-1.039148	-0.6481266	-0.8267269	-1.930542	0.01410866	-0.1987247	3.215033	3.368267	3.296124	10.6249830032069	323.31	15	13	14	10	8	8	25	31	29	9	12	11	20	23	21	11	16	11	92	94	98
P46060	P46060	Ran GTPase-activating protein 1	RANGAP1	43.8	63.541	-0.6514244	-0.5073566	-0.6320744	0.8274937	0.7111111	0.7866268	0.4229832	0.9573746	0.38694	0.7280941	0.989563	1.179073	-0.3638439	-0.6786995	0.232872	-0.1107998	0.5210037	0.4905872	4.460995	4.094831	4.386497	10.1116992775735	58.014	4	3	3	6	4	6	5	6	5	5	5	6	4	4	4	4	6	5	18	18	18
P46063	P46063	ATP-dependent DNA helicase Q1	RECQL	26.2	73.457	-3.138809	-1.529516	-2.162544	-0.7793846	-1.805056	-1.577517	-2.161432	-1.240297	-2.281384	-2.81661	-3.431086	-5.857306	-3.564224	-3.429329	-3.89707	-1.505718	-5.959999	-2.063826	1.368587	1.036518	1.377583	9.39204590292481	53.373	3	5	3	5	3	5	2	5	4	1	1	2	2	1	2	4	1	3	11	9	10
P46087	P46087	Probable 28S rRNA (cytosine(4447)-C(5))-methyltransferase	NOP2	38.3	89.301	2.12669	1.916079	2.184175	2.392315	2.180292	2.010462	0.6725903	2.163561	1.889517	2.12241	1.401266	1.200893	1.589432	1.675806	1.426344	1.808065	2.770821	2.486341	2.45775	2.297857	2.025274	10.1199483600309	72.817	9	10	12	11	12	13	8	11	10	11	11	10	10	9	9	11	11	10	14	12	14
P46459	P46459	Vesicle-fusing ATPase	NSF	12.5	82.593	-4.996109	-4.764571	-5.108047	-4.070382	-4.027761	-2.218172	-3.861792	-3.039623	-3.022694	-3.877806	-5.212554	-3.793883	-5.129103	-4.591364	-6.516358	-5.73789	-4.789614	-5.348861	-2.859131	-4.833799	-4.328269	8.35038371415839	6.1432	1	1	2	0	1	1	1	1	1	1	0	0	1	1	1	2	0	1	1	0	0
P46531	P46531	Neurogenic locus notch homolog protein 1;Notch 1 extracellular truncation;Notch 1 intracellular domain	NOTCH1	1.6	272.5	-4.267889	-4.441942	-3.380194	-3.125156	-3.071306	-2.783438	-5.145462	-4.975112	-3.492361	-4.831816	-4.814662	-4.330667	-3.687243	-2.747078	-3.621635	-4.871052	-5.381418	-3.555013	-2.089294	-1.510921	-1.969257	8.85232747581899	3.0334	1	1	1	1	1	1	1	0	1	0	0	0	1	1	1	0	0	0	1	1	1
P46736	P46736	Lys-63-specific deubiquitinase BRCC36	BRCC3	48.7	36.072	0.308527	0.2658253	0.3501759	-0.4398975	-0.6015015	0.1084614	1.142124	1.621428	1.82843	0.7412262	1.237137	1.229086	1.427401	1.494219	0.8507309	0.8590717	-0.01458931	0.2413044	3.792566	3.332832	3.998928	9.94852543739702	42.016	4	4	4	2	2	3	4	4	4	4	4	4	4	4	4	2	2	2	10	9	11
P46776	P46776	60S ribosomal protein L27a	RPL27A	19.6	16.561	5.341978	5.201122	5.181217	4.97217	4.942953	5.383804	3.844795	4.75841	4.718836	5.119207	4.868778	4.84985	5.104546	4.954998	5.051426	5.255575	5.281956	5.449478	3.650087	3.624626	3.487179	10.3218054838575	7.2741	3	3	3	3	3	3	3	3	3	3	3	3	3	3	3	3	3	3	3	3	3
P46777	P46777	60S ribosomal protein L5	RPL5	33	34.362	7.364273	7.099922	6.953175	6.967876	6.799128	6.980238	5.89591	6.618244	6.70175	7.146051	7.101301	6.669224	6.874544	6.797342	6.757393	7.203362	7.539312	6.922087	5.497719	5.326864	5.436256	11.0665122778566	107.24	11	11	10	11	11	11	12	11	12	11	11	10	10	11	10	10	11	11	10	9	10
P46778	P46778	60S ribosomal protein L21	RPL21	36.9	18.565	6.889183	7.046825	7.033009	6.751274	6.904064	7.005861	5.543705	6.759336	6.551134	6.992762	6.861464	6.552206	6.889763	6.991419	6.525288	7.247055	7.608204	7.157686	5.397326	5.676035	5.259686	10.8003252119004	20.912	6	6	6	6	6	6	6	6	6	6	6	6	6	6	6	6	6	6	6	6	5
P46779	P46779	60S ribosomal protein L28	RPL28	34.3	15.747	5.768526	5.415224	5.437578	5.297718	5.26264	5.435984	4.425337	5.272806	5.570087	5.118385	4.975693	4.934875	5.175444	5.246258	5.138447	5.429358	5.078194	5.209438	4.114552	3.901072	3.986755	10.4446224294425	20.562	6	6	6	5	5	5	4	5	4	3	3	3	4	3	3	4	5	5	3	3	3
P46781	P46781	40S ribosomal protein S9	RPS9	53.1	22.591	5.776449	5.684662	5.604347	4.884689	5.370123	5.644094	4.295843	5.165539	4.989733	5.431158	4.971113	5.209023	5.317158	5.022455	4.980227	5.034767	3.408197	5.300749	3.905973	3.091211	3.049345	10.5576635678876	26.188	16	16	15	13	15	15	10	15	14	13	13	13	13	12	11	14	11	14	11	9	8
P46782	P46782	40S ribosomal protein S5;40S ribosomal protein S5, N-terminally processed	RPS5	26	22.876	0.3427162	-0.05702209	-0.04516411	0.338356	-0.3479786	0.08472252	0.4596767	0.4569874	0.9039001	0.8791676	2.059067	-0.2236328	0.198679	0.2918091	2.165653	1.510717	2.451746	1.388323	-4.229919	-2.906921	-4.781231	9.20766129119678	8.3793	2	1	1	1	1	1	2	2	5	3	4	1	2	1	2	3	3	3	1	0	0
P46821	P46821	Microtubule-associated protein 1B;MAP1B heavy chain;MAP1 light chain LC1	MAP1B	36.5	270.63	-3.741682	-4.335764	-5.130844	-4.638525	-4.058205	-4.692595	-1.082069	-0.6520214	-0.6598759	-2.630264	-1.800278	-3.089602	-2.580303	-3.003876	-2.95892	-2.504408	-2.199226	-2.796955	2.971775	2.931009	3.120405	10.2532652936902	285.64	3	5	1	1	4	3	9	12	8	6	8	8	7	5	3	2	4	2	46	47	48
P46937	P46937	Yorkie homolog	YAP1	47.6	54.461	-3.868216	-3.600156	-0.9683819	-0.06327248	0.5447254	0.5782528	1.532288	1.693647	1.726919	1.28278	1.437735	1.234325	-2.415016	-0.08771706	-1.34763	-0.7781963	0.4698429	-0.001600266	4.084475	4.222891	4.078634	9.89693937225219	74.72	0	4	4	4	4	4	9	7	8	6	6	4	2	3	3	3	4	2	11	11	11
P46940	P46940	Ras GTPase-activating-like protein IQGAP1	IQGAP1	18.8	189.25	-2.344168	-2.500233	-2.81163	-4.40933	-4.278229	-2.988201	-0.1192303	-3.141748	-3.540773	-4.096277	-3.538343	-4.390928	-2.797243	-3.014349	-3.415115	-4.285986	-5.881731	-5.275807	-1.567949	-2.193128	-4.530113	8.97962120624576	64.909	3	4	4	1	1	2	15	4	1	2	1	1	3	3	2	1	0	2	2	0	1
P46977	P46977	Dolichyl-diphosphooligosaccharide--protein glycosyltransferase subunit STT3A	STT3A	9.2	80.529	0.963377	0.613903	0.5635223	-0.5314465	-0.5480022	-0.4711666	-2.572588	-1.283142	-1.47213	-1.126297	-1.563017	-1.87376	-0.2916527	-0.252058	-0.6425323	-0.8721905	-4.030907	-0.7804413	-3.614487	-4.299267	-4.343952	9.15155370454297	10.73	5	6	6	4	3	4	1	3	2	3	3	2	4	5	4	3	1	4	1	1	1
P47755	P47755	F-actin-capping protein subunit alpha-2	CAPZA2	53.5	32.949	1.019657	0.9238396	1.379366	1.821791	1.541462	2.069376	1.486452	0.08145332	0.7978382	1.492178	2.565111	1.825378	1.281448	1.513435	1.39348	1.982254	1.74921	2.492094	-1.222851	-5.355267	-2.670449	9.53892545030359	85.122	4	4	4	5	4	4	5	2	3	4	4	4	3	3	3	4	4	5	1	0	1
P47756	P47756	F-actin-capping protein subunit beta	CAPZB	51.3	31.35	1.308649	1.079582	0.7548065	1.940647	2.003878	1.769909	1.861729	0.853075	0.8812599	-1.19281	-1.429516	0.2555676	1.424192	0.7965832	1.107233	0.9281273	0.4318695	1.229197	1.852886	1.676342	1.848385	9.60410720002421	23.464	4	4	4	5	6	5	7	6	5	2	2	2	5	5	6	4	3	5	5	9	8
P47897	P47897	Glutamine--tRNA ligase	QARS	19	87.798	-1.493221	-2.115829	-3.312885	-1.204411	-1.672592	-0.4843254	-2.881954	-3.070164	-2.27737	-0.6929054	-1.502407	-1.860802	-1.774012	-0.5258522	-2.625963	-0.2155628	-0.02036285	-0.2704678	-2.578749	-2.930004	-2.541113	9.23555369585276	38.71	3	3	3	3	3	5	2	3	2	5	3	4	4	3	2	4	4	5	2	3	2
P47914	P47914	60S ribosomal protein L29	RPL29	9.4	17.752	2.473658	2.625633	2.314968	2.35701	2.269495	2.391602	1.751673	2.435436	2.217611	2.555374	2.403057	2.136517	2.040499	2.35206	2.219032	2.546432	3.241024	2.412291	2.24428	1.817171	1.978636	9.30854307178469	3.7683	1	1	1	1	1	1	1	1	1	1	1	1	1	1	1	1	1	1	1	1	1
P48029	P48029	Sodium- and chloride-dependent creatine transporter 1	SLC6A8	8.2	70.522	1.775423	1.808033	1.495705	-1.019239	-0.09579659	0.05089569	1.027689	1.53117	0.5629463	0.827692	0.653944	0.6404972	1.2348	1.285042	0.5974178	0.7262878	0.3399448	0.5621948	-4.679298	-5.949466	-1.981554	9.41675696916875	14.482	4	4	4	1	2	2	4	4	2	2	2	2	2	3	2	2	1	2	0	0	0
P48147	P48147	Prolyl endopeptidase	PREP	13.7	80.699	-3.313217	-3.289909	-7.06976	-3.873829	-0.4516659	-1.772083	-1.919132	-4.214918	-5.277046	-6.796582	-4.7505	-5.909937	-5.082636	-3.780432	-5.596567	-1.930542	-3.914855	-1.608534	-1.604618	-2.080025	-1.54211	8.84413532168667	19.476	2	2	1	1	3	2	3	0	1	2	2	0	0	1	0	2	0	2	3	2	3
P48444	P48444	Coatomer subunit delta	ARCN1	52.4	57.21	4.804775	4.634295	4.527609	4.115993	4.241249	4.511946	4.408951	4.883701	5.055281	4.34059	4.373634	4.409208	4.564419	4.547852	4.329618	4.307482	4.800108	4.280216	3.032894	2.895874	3.087257	10.7448716567351	148.11	23	22	22	21	21	22	21	25	24	22	20	21	22	23	23	20	19	19	16	14	15
P48507	P48507	Glutamate--cysteine ligase regulatory subunit	GCLM	8.4	30.727	-3.769314	-1.908583	-3.955618	-1.980616	-4.170111	-1.984797	-2.169586	-1.271893	-2.089491	-4.963813	-2.949514	-0.8523941	-5.087467	-1.105106	-1.450615	-2.496792	-5.055032	-0.7272301	-2.267723	-3.717488	-5.033391	8.32479671762173	4.9637	1	1	1	1	0	1	1	2	1	1	1	2	0	1	1	1	0	2	1	0	0
P48634	P48634	Protein PRRC2A	PRRC2A	34.4	228.86	-2.785482	-2.549994	-3.064148	-4.204521	-3.31868	-3.14752	-3.066166	-1.151834	-2.200613	-2.312353	-1.958487	-2.672987	-1.196468	-0.853241	-1.621666	-2.663971	-2.065928	-3.945539	2.827789	2.931898	3.059593	10.2379205663504	163.08	5	4	3	3	5	4	7	9	8	5	8	4	7	10	5	5	5	2	38	42	42
P48643	P48643	T-complex protein 1 subunit epsilon	CCT5	44.9	59.67	1.746122	1.205122	2.040655	1.97122	2.663204	2.966196	1.177889	1.830097	1.14867	1.849634	2.138762	1.879816	1.857725	2.139782	1.902298	2.187454	2.646893	2.368721	0.535326	1.755112	1.435816	10.1377337947537	92.235	7	8	8	13	15	15	8	10	8	12	10	10	10	9	10	10	12	11	6	8	8
P48651	P48651	Phosphatidylserine synthase 1	PTDSS1	9.3	55.527	-1.728405	-1.523483	-1.675974	-0.4577904	-0.4661903	-0.437685	-4.415406	-4.983595	-1.275358	0.2288227	-0.9447098	-1.107111	-1.306652	-4.555132	-4.45823	-0.1978321	-3.581903	-1.002876	-4.430167	-3.343295	-5.606863	8.89311788576224	7.0291	1	1	1	1	1	1	0	0	1	2	1	2	1	0	0	1	1	1	0	0	0
P48723	P48723	Heat shock 70 kDa protein 13	HSPA13	11.5	51.927	0.1465244	-0.09190369	0.2825832	0.1672821	0.9487934	1.158255	-0.427681	-0.5210323	-2.012495	-0.9852562	-0.8371677	-0.9362354	0.7007217	1.366693	0.4729786	-0.6015034	-0.2676392	-0.09817696	-2.585214	-5.373744	-3.452742	9.26154833844469	18.583	3	3	3	3	3	3	2	3	2	3	3	3	4	4	4	3	3	2	0	0	0
P48729;Q8N752	P48729;Q8N752	Casein kinase I isoform alpha;Casein kinase I isoform alpha-like	CSNK1A1;CSNK1A1L	16	38.914	-0.09109497	-0.6761551	-0.4767532	-0.1174412	-0.8929996	-0.276783	-2.795153	-1.530138	-1.569559	-1.143311	-1.107872	-1.08897	-0.6790924	-0.6412067	-0.8539982	-0.1183834	-0.7570419	-0.657238	-1.442152	-2.250952	-1.642685	9.02069267868203	10.134	3	3	3	3	3	3	1	2	2	2	2	2	3	3	3	3	2	2	3	3	3
P48739	P48739	Phosphatidylinositol transfer protein beta isoform	PITPNB	33.9	31.54	-2.482141	-0.9059696	-1.239517	-0.9437027	-1.613882	-2.149412	-3.25808	-3.058029	-4.578936	-5.270906	-2.228462	-3.659672	-0.8513069	-1.904146	-0.7549515	-4.665715	-1.053917	-1.683268	-1.90177	-5.263132	-3.0916	8.68628762143644	8.424	1	2	2	2	2	2	1	1	0	0	1	0	3	2	2	0	2	1	0	0	0
P49006	P49006	MARCKS-related protein	MARCKSL1	73.8	19.529	5.702923	5.596163	5.362486	4.372438	4.661781	5.028633	4.097265	4.675636	4.302864	4.732248	4.387951	3.894409	5.334965	5.350834	5.469913	4.905785	5.405561	4.876335	0.9359016	0.659853	0.5708733	10.162564406523	82.385	5	5	5	4	5	5	5	5	5	5	5	4	5	5	5	5	6	5	2	2	3
P49023	P49023	Paxillin	PXN	11.8	64.505	-3.902461	-4.909246	-5.012543	-3.961325	-5.281227	-4.030193	-5.542977	-3.784019	-3.294098	-1.839046	-3.914009	-2.074232	-3.93476	-3.511053	-4.297684	-5.841987	-3.841673	-5.260182	-2.157164	-2.704716	-2.745121	8.36578739509366	26.735	1	1	0	1	0	1	1	1	1	3	3	2	2	0	1	1	0	0	3	2	4
P49069	P49069	Calcium signal-modulating cyclophilin ligand	CAMLG	52	32.952	3.136019	3.47002	3.555767	5.097298	5.292929	5.129047	2.354517	3.830929	3.663033	5.50354	5.448044	5.230114	3.024494	3.212917	2.713863	5.339386	4.676613	4.417042	-4.929463	-2.866399	-5.051224	10.5520108027603	104.73	4	5	4	8	7	7	5	5	5	7	8	7	4	4	4	7	7	7	0	0	0
P49189	P49189	4-trimethylaminobutyraldehyde dehydrogenase	ALDH9A1	8.3	53.801	-5.502593	-6.294963	-6.639622	-8.870301	-6.523712	-3.041147	-3.054104	-5.34183	-4.204183	-6.517614	-7.104327	-7.59213	-3.834219	-3.870823	-5.973327	-7.46158	-2.390371	-7.911753	-5.498399	-3.116165	-4.94447	7.68618028884846	3.4227	1	1	1	1	2	2	2	0	0	1	1	1	0	0	0	1	2	1	0	0	0
P49207	P49207	60S ribosomal protein L34	RPL34	21.4	13.293	5.204599	4.992737	4.964155	5.05538	4.855595	5.157375	3.444126	5.028887	5.062151	5.263941	5.158449	5.130079	4.868721	4.695635	4.459948	5.539259	4.754803	5.881571	3.930349	4.096163	4.073208	10.2584936113939	6.6714	3	3	3	3	3	3	3	3	3	3	3	2	3	3	3	3	4	3	3	3	3
P49257	P49257	Protein ERGIC-53	LMAN1	46.1	57.548	8.062593	7.996969	8.321081	7.510357	7.446672	7.538382	6.34322	6.732199	6.509993	6.573326	6.544394	6.570303	8.353661	8.342447	7.974068	7.797163	6.949848	7.453897	-3.361318	-4.309611	-2.63134	11.4234752519459	281.97	17	17	17	17	17	17	15	14	13	12	11	12	17	15	16	14	14	13	0	0	0
P49321	P49321	Nuclear autoantigenic sperm protein	NASP	58.4	85.237	-2.953621	-2.572252	-3.066309	-2.988295	-3.528042	-3.954287	-1.162428	0.1364479	-0.6304379	-2.307943	-1.228741	-0.9752369	-2.727205	-2.801542	-2.383305	-2.797558	-0.7315903	-2.786327	3.834194	3.235962	3.67701	10.0426542531678	104.73	1	1	1	1	2	0	7	11	7	3	6	5	2	3	2	4	7	2	24	23	24
P49327	P49327	Fatty acid synthase;[Acyl-carrier-protein] S-acetyltransferase;[Acyl-carrier-protein] S-malonyltransferase;3-oxoacyl-[acyl-carrier-protein] synthase;3-oxoacyl-[acyl-carrier-protein] reductase;3-hydroxyacyl-[acyl-carrier-protein] dehydratase;Enoyl-[acyl-carrier-protein] reductase;Oleoyl-[acyl-carrier-protein] hydrolase	FASN	35.2	273.42	1.281904	0.8308239	1.306887	1.45084	1.331806	2.151403	0.9384842	1.336027	1.335087	1.588757	1.584312	1.417608	1.108179	1.42507	1.197771	1.290766	-0.9194336	1.254257	3.216145	3.000677	3.293825	10.7033171770246	182.37	22	19	18	22	21	24	23	24	16	23	25	20	19	18	12	16	10	19	45	43	47
P49368	P49368	T-complex protein 1 subunit gamma	CCT3	31.7	60.533	1.043921	1.067488	1.249481	1.090778	1.83246	2.001097	1.765053	1.840336	1.579922	0.9961243	1.466084	1.15604	1.71876	1.952158	1.598412	1.259111	1.839487	1.21752	-0.82267	-1.637554	-1.303617	9.87394223849459	30.078	6	7	6	8	10	9	7	8	7	9	8	8	7	7	7	7	7	6	3	3	2
P49406	P49406	39S ribosomal protein L19, mitochondrial	MRPL19	31.8	33.535	1.653965	1.405146	1.461199	2.561989	1.788626	2.173962	-0.2810402	1.41526	0.6081791	1.711029	1.105602	0.05129433	1.142279	1.07284	0.7707996	2.407648	-0.5625725	1.019207	-3.003034	-5.516803	-2.872394	9.6158764361834	14.211	6	6	6	7	7	7	4	4	3	5	5	3	6	6	4	6	5	5	1	0	0
P49411	P49411	Elongation factor Tu, mitochondrial	TUFM	46.2	49.541	3.878504	3.937031	4.353935	4.727219	4.956846	4.715279	3.555904	4.550299	4.463209	4.339886	4.306196	4.183451	4.326254	4.454868	4.808704	4.679798	4.720421	4.541487	3.154652	2.928911	3.444948	10.7821141474791	88.044	14	13	16	15	14	15	16	16	14	13	15	14	16	14	14	14	12	12	10	10	11
P49458	P49458	Signal recognition particle 9 kDa protein	SRP9	22.1	10.112	-4.941744	-4.500974	-5.571936	0.6512299	0.9236641	0.5242271	-2.207043	-2.197271	-5.079884	0.7855625	0.6692295	0.6709785	-1.081654	-0.9185677	-0.8606586	0.7309132	0.868206	1.231596	-4.947155	-0.8136616	0.6632423	8.85812195314489	2.4966	0	0	0	2	2	1	1	1	1	2	2	2	1	1	1	1	2	2	1	1	1
P49585;Q9Y5K3	P49585;Q9Y5K3	Choline-phosphate cytidylyltransferase A;Choline-phosphate cytidylyltransferase B	PCYT1A;PCYT1B	24.8	41.731	-2.856665	-2.246101	-4.957896	-3.306271	-3.014578	-1.525429	-5.553077	-2.690773	-3.226472	-3.145662	-3.132141	-3.126251	-3.969573	-4.75028	-4.921429	-3.195026	-3.043333	-3.50227	-0.1774044	-0.4484692	0.2929058	8.75178702380105	10.292	1	1	0	2	2	3	0	2	1	2	1	1	0	0	0	3	1	1	3	3	4
P49588	P49588	Alanine--tRNA ligase, cytoplasmic	AARS	1.5	106.81	-3.358162	-4.625612	-3.494656	-5.188484	-5.869301	-4.096582	-4.503353	-3.874765	-5.462192	-2.649088	-2.740309	-1.621185	-3.188826	-4.224857	-3.434135	-2.705118	-3.466218	-6.035271	-2.705126	-3.33814	-2.564451	8.63162637782883	3.7773	1	0	1	0	0	0	0	1	0	1	1	1	1	1	1	0	0	0	1	1	1
P49591	P49591	Serine--tRNA ligase, cytoplasmic	SARS	8.9	58.777	-3.597691	-4.05909	-4.192235	-4.789495	-4.250555	-2.203773	-3.750275	-3.871094	-4.233162	-3.878725	-3.310215	-2.584118	-2.107956	-2.928905	-4.538176	-1.784689	-5.628295	-5.395948	-2.608784	-2.515736	-3.60186	8.55908032102014	7.3006	2	1	3	2	3	2	1	2	2	2	2	2	3	3	1	3	1	2	2	2	2
P49674	P49674	Casein kinase I isoform epsilon	CSNK1E	6.5	47.315	-2.28421	-3.065292	-2.924664	-3.886359	-5.223778	-2.528553	-3.977607	-2.525862	-4.019665	-4.82738	-2.594591	-4.27194	-3.427259	-2.941631	-4.625515	-4.327754	-3.744846	-2.204488	-4.841246	-5.538702	-4.02421	8.11042134647396	2.0797	2	1	1	1	0	1	0	1	0	1	1	0	1	1	0	0	0	1	0	0	0
P49736	P49736	DNA replication licensing factor MCM2	MCM2	17.1	101.89	-0.05079651	0.05171585	-0.5174732	1.03898	0.9674549	1.324652	0.02513695	0.00245285	1.395876	-0.9546242	0.1368008	-0.5891914	-0.1922169	0.9272766	0.727335	1.094282	1.093805	1.326572	-1.457067	-1.092972	-1.096634	9.75618713063545	72.912	4	6	4	7	9	8	7	6	8	4	6	5	3	4	5	7	4	8	3	4	3
P49750	P49750	YLP motif-containing protein 1	YLPM1	25.2	241.64	-4.91269	-5.151657	-3.611607	-4.852829	-4.418859	-5.207281	-2.903782	-2.472342	-2.899776	-5.678864	-6.098881	-7.000708	-5.055819	-3.449518	-3.281813	-4.420213	-4.526424	-3.80715	1.828394	1.741644	1.812384	9.78319584578538	117.94	2	1	3	0	1	0	7	7	4	1	1	0	1	5	3	0	0	0	26	26	27
P49755	P49755	Transmembrane emp24 domain-containing protein 10	TMED10	22.8	24.976	2.021399	1.772667	2.057333	2.877029	2.765896	3.214029	-1.448185	2.166176	1.397747	2.225254	1.981392	2.291658	2.265352	2.539644	1.836176	2.615255	3.344957	2.977581	-1.12986	-1.322403	-0.9274483	9.70467375809953	19.706	3	3	3	4	3	4	1	2	3	2	2	3	3	3	3	3	4	2	2	2	2
P49756	P49756	RNA-binding protein 25	RBM25	29.5	100.18	0.03749466	0.1605377	-0.1037617	-1.679167	-1.796366	-0.8408165	0.3084564	1.630758	0.7345886	-0.9402332	-0.9184055	-1.151899	0.5812893	0.74683	0.7142696	-0.463089	-0.9945316	-0.9671001	3.501348	3.68218	3.678598	10.0140162292584	72.857	5	6	5	3	2	4	9	10	8	4	4	3	8	8	8	4	3	3	15	17	16
P49757	P49757	Protein numb homolog	NUMB	24	70.803	0.8845043	0.7941456	0.7282085	-1.996305	-1.760553	-2.990623	-0.8570271	-0.1289654	-0.3264656	-1.52393	-2.374472	-1.419939	0.3707047	0.2116966	0.3413143	-1.611889	-0.9359798	-2.148922	-1.904163	-1.645756	-2.045506	9.22698634552522	26.154	6	6	6	2	2	2	3	4	3	2	2	3	4	4	5	2	3	2	1	2	1
P49810;P49768	P49810;P49768	Presenilin-2;Presenilin-2 NTF subunit;Presenilin-2 CTF subunit;Presenilin-1;Presenilin-1 NTF subunit;Presenilin-1 CTF subunit;Presenilin-1 CTF12	PSEN2;PSEN1	3.3	50.14	-5.491799	-4.915583	-1.052763	-2.362703	-2.636425	-5.795134	-4.729372	0.8425541	1.146761	-0.003070831	0.3043079	0.474474	-0.07361221	-0.198513	-1.577106	-3.594378	-4.73312	-5.80129	-2.546414	-4.487876	-5.189293	9.29539114757198	4.0553	1	0	1	1	1	1	0	1	1	1	1	1	1	1	1	0	0	0	0	0	0
P49790	P49790	Nuclear pore complex protein Nup153	NUP153	54.9	153.94	4.175697	4.096157	4.212036	5.782249	5.821217	5.719107	3.722313	4.551825	4.162785	5.665581	5.780178	5.487972	4.021212	4.241192	4.394711	5.966097	6.553661	6.083834	4.681377	4.789085	4.5994	11.3801026545172	323.31	34	33	36	50	47	48	40	42	37	49	50	45	35	34	36	50	58	52	41	43	41
P49792	P49792	E3 SUMO-protein ligase RanBP2	RANBP2	47.6	358.2	1.11611	1.188744	1.268204	0.3222694	0.3132591	0.2266006	1.029179	1.581013	0.8131828	1.099865	1.292725	1.062988	1.52157	1.970098	1.443527	0.7048512	0.9122391	0.7963543	3.934011	4.009939	3.888968	10.9878047524005	323.31	48	51	51	37	38	36	43	56	47	46	49	43	52	55	45	39	42	36	96	102	100
P49841	P49841	Glycogen synthase kinase-3 beta	GSK3B	11	46.744	-1.70204	-4.496786	-2.082026	-2.033674	-2.286659	-1.585228	-4.356597	-1.968157	-2.484066	-1.896641	-1.855211	-2.140757	-2.297657	-1.32206	-1.880228	-2.331919	-1.192266	-2.065313	-2.785562	-4.942883	-2.292908	8.6872524229038	22.142	1	0	1	2	1	2	0	1	1	1	1	2	1	1	1	1	1	2	0	0	0
P49915	P49915	GMP synthase [glutamine-hydrolyzing]	GMPS	36.5	76.715	0.8194389	0.8706169	0.6094856	0.9832096	1.153608	2.047476	-0.2188072	0.5499077	0.2299747	0.9931488	0.8566208	0.6134415	1.08374	1.323177	0.8945637	1.256197	0.3277569	0.6751022	-0.9688606	-1.312275	-1.251024	9.82911071015529	31.269	9	10	10	10	11	11	6	7	5	9	9	8	11	12	8	8	6	8	4	4	4
P49916	P49916	DNA ligase 3	LIG3	17.4	112.91	-4.178841	-4.354914	-4.96644	-4.986551	-5.23276	-5.149854	-5.227675	-3.850566	-5.18644	-3.64627	-4.877822	-6.042471	-5.026091	-4.661407	-2.415175	-3.126398	-3.422924	-6.285754	0.1382465	-0.7997284	-0.07528877	9.03140846425162	24.431	1	1	0	0	3	1	0	0	0	1	0	0	0	0	0	2	1	1	8	8	9
P49959	P49959	Double-strand break repair protein MRE11A	MRE11A	53.2	80.592	2.714918	2.933922	3.004234	3.411764	3.734327	3.707544	4.4051	4.708384	4.41115	4.353048	4.25028	4.193117	2.875031	3.209808	4.18434	3.102015	3.120405	3.147385	4.991104	4.446205	4.882326	10.7979527281649	258.94	19	20	21	20	22	19	24	25	24	24	22	24	18	18	16	20	19	19	27	26	26
P50395	P50395	Rab GDP dissociation inhibitor beta	GDI2	54.6	50.663	2.178913	2.596956	2.579708	1.857901	2.795902	2.890368	3.879257	2.690296	1.769318	1.94804	2.432283	2.232542	2.630816	2.775118	1.882105	2.857119	2.254343	1.82983	0.8549805	0.3304367	1.012701	10.1519211797999	52.509	11	11	11	10	13	14	19	9	9	8	10	9	11	11	9	11	9	7	6	5	6
P50402	P50402	Emerin	EMD	80.7	28.994	7.341782	7.310701	7.197763	8.451643	8.565147	8.813282	7.214533	7.890369	7.611458	8.509548	9.153971	8.709251	6.778	6.837902	7.465031	8.657688	9.10281	8.993343	4.460955	4.261616	4.040838	11.5219614158002	190.8	15	15	16	17	17	17	15	17	17	17	17	16	12	12	11	14	11	15	7	8	7
P50443	P50443	Sulfate transporter	SLC26A2	12.7	81.661	2.896574	3.240921	3.014015	0.8541203	-0.1254463	0.3625107	-0.8932209	0.6984062	0.8073826	0.6079769	0.9997253	0.4948425	2.744682	2.667017	2.099009	1.487236	0.2764988	1.09317	-3.928266	-4.204021	-5.210428	9.67086715481861	17.6	5	6	6	4	3	3	2	5	4	4	5	5	6	6	5	5	3	3	0	0	0
P50454	P50454	Serpin H1	SERPINH1	49.5	46.44	3.627569	3.426367	3.890501	4.654814	4.233889	4.383165	1.937265	3.166237	3.095657	3.25106	3.555054	3.164549	4.512367	3.510088	3.705322	3.500158	3.395157	2.9737	1.15769	0.1988564	0.8447628	10.3766134508578	69.525	11	11	11	11	11	11	8	11	12	11	12	11	11	10	11	11	10	11	7	6	5
P50502;Q8NFI4;Q8IZP2	P50502;Q8NFI4	Hsc70-interacting protein;Putative protein FAM10A5	ST13;ST13P5	25.5	41.331	-1.643522	-0.3249779	-1.290892	2.540768	2.71949	3.531187	-3.384048	-4.911919	-4.921871	-4.175035	-5.011176	-4.856555	0.8766003	1.134497	0.7154331	0.2194118	0.3308144	0.5138493	-5.084132	-5.547254	-4.196257	9.25825405350715	28.838	1	2	3	5	6	6	0	0	0	0	0	0	4	4	4	3	3	4	0	0	0
P50552	P50552	Vasodilator-stimulated phosphoprotein	VASP	21.3	39.829	-2.389147	-3.38382	-3.211325	-1.952091	-2.601595	-2.558321	1.090746	-2.561344	-3.688761	-2.989828	-4.184713	-4.61665	-3.312294	-3.305912	-2.995996	-3.611307	-1.981091	-3.760878	-2.210661	-3.780875	-4.635393	8.49934335922737	16.512	2	1	2	3	3	3	6	3	3	2	1	1	2	2	2	2	4	2	0	0	0
P50570;Q05193;Q9UQ16	P50570	Dynamin-2	DNM2	13.8	98.063	-4.055099	-2.125992	-1.964682	-1.380648	-1.457197	-2.260691	-5.607965	-4.338125	-5.920913	-2.013449	-1.835037	-3.269608	-3.06897	-3.129141	-4.674907	-2.168226	-2.214479	-2.204927	-5.105099	-3.353728	-3.922303	8.81101837705843	14.639	3	4	4	4	4	3	1	2	0	4	3	1	2	2	1	2	2	3	1	2	1
P50747	P50747	Biotin--protein ligase;Biotin--[methylmalonyl-CoA-carboxytransferase] ligase;Biotin--[propionyl-CoA-carboxylase [ATP-hydrolyzing]] ligase;Biotin--[methylcrotonoyl-CoA-carboxylase] ligase;Biotin--[acetyl-CoA-carboxylase] ligase	HLCS	19	80.759	-3.562078	-2.519674	-4.287592	-3.123724	-5.612072	-3.200068	-4.173053	-4.533181	-3.547518	-3.089149	-2.846022	-2.585644	-5.585268	-4.350383	-5.007414	-4.716163	-5.226026	-3.467503	-2.459171	-2.847479	-2.440641	8.48768973494167	11.178	2	2	2	1	2	2	0	2	1	1	2	3	1	1	0	1	0	2	1	1	2
P50851;Q8NFP9	P50851	Lipopolysaccharide-responsive and beige-like anchor protein	LRBA	18.1	319.1	1.866699	1.440409	2.068798	-3.351995	-3.443285	-2.740366	-1.66419	-0.05717468	-2.623547	-4.229445	-4.125326	-4.729498	1.02647	1.013853	1.586584	-2.054461	-2.12211	-2.179066	-5.844497	-4.107716	-4.016115	9.95539427395212	167.84	31	30	31	3	5	6	7	12	5	4	4	2	24	25	25	8	4	5	3	4	2
P50914	P50914	60S ribosomal protein L14	RPL14	11.2	23.432	0.07129478	1.505367	1.499594	1.114992	1.439159	1.143717	0.4073353	2.083645	1.062565	1.260092	1.524824	1.08042	2.132212	1.582064	0.7818928	0.5709057	-0.8754578	1.561752	2.224264	-0.1752968	2.068027	9.21600746810831	4.7366	1	2	2	1	2	2	1	2	1	1	1	1	2	2	2	1	1	2	1	2	2
P50990	P50990	T-complex protein 1 subunit theta	CCT8	77.6	59.62	8.028316	7.922878	8.157866	6.547443	6.816868	6.965027	8.074993	9.014145	8.50053	7.302109	7.160608	7.141613	8.804464	8.937624	8.700455	6.875311	6.840893	6.814022	10.58407	10.42752	10.63103	12.2666314588099	323.31	36	37	36	34	34	34	39	40	39	36	35	34	39	38	37	34	35	34	45	44	46
P50991	P50991	T-complex protein 1 subunit delta	CCT4	48.1	57.924	2.065516	2.02182	2.517965	2.798462	3.313688	3.506979	2.53076	2.767212	2.322588	2.550568	2.506166	2.143497	3.34024	2.200558	1.72455	2.647976	3.272167	2.418734	0.6014938	0.9283428	1.044146	10.286186916941	129.51	10	10	10	14	15	14	10	11	10	13	14	11	12	11	7	14	9	12	9	8	9
P51114	P51114	Fragile X mental retardation syndrome-related protein 1	FXR1	25.8	69.72	-1.538847	-1.856102	-0.7813797	-1.04455	-0.7823238	-0.5260677	-1.572041	-0.7445221	-3.482264	-0.9350357	-1.079266	-0.1169338	-0.9523659	-0.6763973	-0.8737221	-0.4856586	-2.603951	-0.2420483	1.487085	1.664255	1.798294	9.4164407857979	29.458	2	2	2	2	3	3	1	3	1	2	2	3	2	2	1	3	2	2	11	9	11
P51148	P51148	Ras-related protein Rab-5C	RAB5C	48.6	23.482	3.685698	3.737152	4.111031	4.0413	4.075752	4.37248	3.746756	3.776154	3.420116	3.528429	3.693827	3.472736	4.030275	4.226084	4.56492	4.224234	4.638323	4.598862	2.644562	2.948736	2.190708	10.2133317807066	19.597	4	4	5	5	5	4	5	4	4	5	4	3	4	4	4	4	3	5	4	4	3
P51149	P51149	Ras-related protein Rab-7a	RAB7A	67.6	23.489	6.882954	6.862703	7.199251	7.509405	7.563177	7.336447	5.446577	5.617266	5.329941	5.311468	5.493853	5.246857	7.051003	7.044048	6.991114	7.660843	7.753242	7.658875	3.514315	3.240614	3.420231	11.1093085052467	125.77	12	11	11	14	14	14	10	10	10	10	10	10	12	11	12	13	16	13	9	9	9
P51153	P51153	Ras-related protein Rab-13	RAB13	17.7	22.774	0.3586235	0.2871819	0.9879112	0.5526772	0.2826824	0.1208801	-0.4280624	-0.3966618	0.8112373	-0.2323608	0.01525879	0.5469036	0.1541386	0.2275429	0.3593292	0.4825974	-1.187113	0.4894886	-4.098952	-3.575289	-5.218681	9.02718646183674	3.0517	1	1	1	1	1	1	1	1	1	1	1	1	1	1	1	1	1	1	0	0	0
P51571	P51571	Translocon-associated protein subunit delta	SSR4	20.2	18.998	2.58357	1.978413	2.197178	2.66935	2.924444	2.98723	0.1330414	1.631001	0.4905968	2.562101	2.467226	1.244749	2.629507	2.44577	2.219032	2.290062	2.263548	2.788568	0.8861656	1.102486	0.9464874	9.53908865047503	18.047	2	2	2	4	4	4	2	2	1	3	3	3	3	3	3	3	4	4	2	2	2
P51572	P51572	B-cell receptor-associated protein 31	BCAP31	33.3	27.991	4.775229	4.63093	4.527151	5.456724	5.426395	5.645573	4.09803	4.925074	4.560514	6.199474	5.983702	5.895998	3.463516	3.54221	3.366726	5.577312	5.913015	5.413778	2.719858	1.053198	0.7322235	10.735989907995	54.053	9	10	11	11	11	12	9	10	10	13	12	12	6	7	6	12	12	11	4	5	4
P51587	P51587	Breast cancer type 2 susceptibility protein	BRCA2	8.5	384.2	-4.165283	-3.575432	-4.212061	-5.297655	-4.033072	-4.345238	-3.099848	-6.799964	-5.531219	-5.669374	-5.321424	-4.689298	-3.987133	-3.36875	-4.564257	-6.711322	-6.359221	-8.763894	-4.514585	-3.123402	-4.554993	8.75586723640422	27.77	7	6	6	1	0	0	1	2	0	1	0	1	5	6	3	1	3	1	5	5	3
P51608	P51608	Methyl-CpG-binding protein 2	MECP2	27.4	52.44	-3.194681	-5.300795	-4.268208	-5.210703	-5.170771	-4.919653	-5.333669	-3.558262	-4.01273	-4.090792	-4.586895	-4.527193	-4.831646	-4.613384	-4.596815	-4.870018	-3.76871	-4.894146	1.159153	2.186552	2.793629	9.21066624430912	19.328	1	0	1	1	1	1	0	2	1	1	1	1	1	1	1	1	0	1	9	9	9
P51610;Q9Y5Z7	P51610	Host cell factor 1;HCF N-terminal chain 1;HCF N-terminal chain 2;HCF N-terminal chain 3;HCF N-terminal chain 4;HCF N-terminal chain 5;HCF N-terminal chain 6;HCF C-terminal chain 1;HCF C-terminal chain 2;HCF C-terminal chain 3;HCF C-terminal chain 4;HCF C-terminal chain 5;HCF C-terminal chain 6	HCFC1	29.1	208.73	-0.8824539	-0.7918339	-0.2207336	-1.45083	-1.115885	-1.287842	-0.3814812	0.5312061	-0.001590729	-1.318073	-1.514688	-2.613274	-0.1403313	0.06964111	0.1433678	-0.6340256	-0.8361053	-1.504402	3.119358	3.228754	3.181808	10.2714233677436	166.11	6	8	12	8	11	7	11	15	12	6	7	6	11	13	13	10	7	8	26	27	26
P51648;P48448;P43353	P51648	Fatty aldehyde dehydrogenase	ALDH3A2	47	54.847	4.223248	4.273476	4.653294	5.740705	5.864405	5.834784	3.888838	4.275948	4.218113	5.242313	5.471092	5.260273	4.015482	3.982466	3.608788	5.720772	5.788771	5.487425	-4.534613	-4.939368	-3.513918	10.8230697427003	102	10	10	11	14	15	15	11	12	12	13	13	13	11	11	8	14	14	14	0	0	0
P51659	P51659	Peroxisomal multifunctional enzyme type 2;(3R)-hydroxyacyl-CoA dehydrogenase;Enoyl-CoA hydratase 2	HSD17B4	32.1	79.685	2.08774	1.649582	2.339626	1.935965	1.989056	2.056547	0.3269005	1.218641	0.6889763	1.27706	1.690868	1.392473	1.535698	1.700184	1.624304	1.742071	1.594608	2.157284	-0.2399139	-0.4108086	-0.5577393	10.0609243696895	56.361	12	11	13	10	10	12	9	9	8	9	10	8	9	10	9	11	11	11	6	7	7
P51809	P51809	Vesicle-associated membrane protein 7	VAMP7	40.5	24.935	2.568665	2.503677	2.942648	1.46126	0.2310371	1.761284	0.8634586	0.2156582	-0.7381172	-0.1892242	0.03121376	-0.7039146	2.695614	2.914463	3.62339	-1.350855	-0.5535088	-1.384207	-3.827165	-5.242215	-3.10167	9.39361029635529	21.312	4	4	6	3	2	3	2	4	2	2	3	2	5	5	4	2	3	3	0	0	0
P51858	P51858	Hepatoma-derived growth factor	HDGF	48.8	26.788	-1.595806	-0.7386913	-1.060749	-4.848336	-7.642379	-7.892531	1.074987	0.3974113	-1.777224	-0.3909225	-0.3010025	-0.2825584	-1.284443	-1.409023	-1.288002	-1.382915	0.9883747	0.0682621	3.162693	3.021614	3.082277	9.49946713098954	51.347	1	1	2	0	1	2	6	2	1	2	2	1	1	1	1	1	4	2	9	9	9
P51991	P51991	Heterogeneous nuclear ribonucleoprotein A3	HNRNPA3	50.5	39.594	4.748629	4.510195	4.797428	4.697638	4.75186	4.556934	4.458578	4.901585	4.786211	4.675116	4.93107	4.437752	5.189083	5.313641	4.824545	5.170265	5.048618	4.916039	4.719906	4.60861	4.747965	10.7332454281824	118.04	11	10	12	13	14	12	8	11	8	12	14	13	12	12	11	13	16	14	11	11	10
P52209	P52209	6-phosphogluconate dehydrogenase, decarboxylating	PGD	37.1	53.139	0.3392372	0.3655052	0.3015003	1.300282	2.143751	1.849159	3.696659	1.45261	0	0.4713135	1.45435	1.126753	1.165201	0.6612797	0.4637985	0.380497	0.05817223	0.7146053	0.08077431	0.7924023	-0.9555149	9.76982025776359	57.544	3	3	3	5	4	5	13	8	5	4	6	6	5	5	3	2	2	3	5	4	4
P52272	P52272	Heterogeneous nuclear ribonucleoprotein M	HNRNPM	55.3	77.515	2.480209	2.521255	2.654766	3.335238	3.635498	3.446617	2.751095	2.783339	2.628555	2.413071	2.531456	2.442211	2.972172	3.552519	3.592216	3.028555	3.701963	3.275312	4.67024	4.595669	4.75186	10.7422379457088	107.69	12	12	12	16	15	14	12	13	14	12	11	12	13	14	15	14	14	13	23	22	23
P52294;O60684;O15131	P52294;O60684;O15131	Importin subunit alpha-5;Importin subunit alpha-5, N-terminally processed;Importin subunit alpha-7;Importin subunit alpha-6	KPNA1;KPNA6;KPNA5	11	60.221	-4.888009	-3.381528	-2.598721	-1.533558	0.1325817	-0.05857468	-5.070496	-1.102554	-5.05204	-0.05375671	-2.482325	-1.918629	-4.971465	-4.160508	-3.95485	-1.797123	-5.231684	-2.411976	-1.384993	-2.1779	-1.416626	8.78665916025033	10.144	0	1	1	3	3	3	0	2	0	3	3	2	0	1	0	2	0	2	1	1	1
P52298	P52298	Nuclear cap-binding protein subunit 2	NCBP2	8.3	18.001	-1.375324	-2.052914	-1.981493	-2.765482	-2.642466	-2.387289	-2.518965	-1.972336	-2.488415	-1.73757	-2.52104	-2.915165	-2.217398	-2.350332	-1.942144	-2.879108	-2.340403	-2.874846	-1.054779	-1.328991	-1.51689	8.33025138991791	2.9884	1	1	1	1	1	1	1	1	1	1	1	1	1	1	1	1	1	1	1	1	1
P52429	P52429	Diacylglycerol kinase epsilon	DGKE	19.6	63.926	0.35886	0.2100716	0.6431389	2.120739	2.259596	2.033651	-1.935949	-0.1373901	-0.5200214	1.359463	1.460356	1.821268	-0.2098446	-0.1756268	0.08919144	2.185762	1.955069	2.075071	-5.113287	-4.56599	-3.315502	9.74817251621201	19.413	6	5	6	6	6	6	3	4	3	5	5	5	4	4	3	5	5	6	0	0	0
P52434	P52434	DNA-directed RNA polymerases I, II, and III subunit RPABC3	POLR2H	34.7	17.143	0.4205551	1.200047	1.497019	0.6027241	1.384857	0.8243504	0.9381523	1.483992	1.351303	1.196005	1.317293	1.205025	1.316879	2.055319	1.999474	1.916071	1.270823	1.618826	1.681025	0.9563999	1.393028	9.42777813722417	14.244	1	2	2	1	3	2	1	1	1	1	1	2	1	2	1	2	1	2	1	1	1
P52565	P52565	Rho GDP-dissociation inhibitor 1	ARHGDIA	31.4	23.207	0.5579185	1.799812	1.376261	-5.710941	-1.657993	-0.5856724	3.668541	-1.192825	-4.051041	0.09007072	0.2419949	-6.434979	-4.206099	1.313599	1.096556	0.4398499	0.8913803	0.4391041	-3.422011	-4.419497	-1.263403	8.97247129568707	10.186	2	3	2	1	2	2	2	1	0	2	2	0	0	2	1	2	2	2	1	0	1
P52569	P52569	Low affinity cationic amino acid transporter 2	SLC7A2	7.1	71.672	0.3816071	0.4311562	1.110756	0.2700825	0.2923107	0.5391426	2.617908	3.239336	2.904522	2.870386	3.049986	2.539948	1.959921	1.70459	1.816654	-3.919627	-4.562335	2.098162	-3.013024	-3.989578	-4.631999	9.93695083286874	8.7438	2	2	2	1	1	1	3	3	4	3	3	3	3	3	3	1	0	1	0	0	0
P52594	P52594	Arf-GAP domain and FG repeat-containing protein 1	AGFG1	41.5	58.259	4.861383	4.827589	4.514294	4.100527	4.272984	5.004847	4.985594	5.63143	5.13994	4.525238	4.657692	5.131596	4.836781	5.063713	5.01144	4.682087	5.390022	4.681093	5.768045	5.663206	5.612705	10.7899612580862	240.32	11	11	11	9	10	9	11	11	11	10	9	11	10	11	10	10	9	11	13	13	12
P52597	P52597	Heterogeneous nuclear ribonucleoprotein F;Heterogeneous nuclear ribonucleoprotein F, N-terminally processed	HNRNPF	45.1	45.671	1.813528	1.311256	2.828131	3.11021	3.711269	3.526131	1.905241	2.418875	2.571329	2.716417	2.674196	2.550346	3.368595	3.395426	2.938126	3.821537	3.956139	4.383787	4.956207	4.857508	5.092278	10.2822368086651	75.39	6	3	6	8	8	8	6	7	6	7	7	7	7	8	6	10	7	9	11	12	12
P52655	P52655	Transcription initiation factor IIA subunit 1;Transcription initiation factor IIA alpha chain;Transcription initiation factor IIA beta chain	GTF2A1	10.4	41.513	-0.5279846	-0.806221	-0.6478519	1.389009	2.16787	2.010609	1.118555	1.555979	1.343523	0.5558128	1.632757	0.7998848	1.030975	0.8322716	-3.908867	0.5855923	0.6624279	-3.838871	3.543447	4.535254	3.926142	9.36040405472994	11.226	1	1	1	2	2	2	1	1	1	1	1	1	1	1	1	1	2	1	2	3	2
P52701	P52701	DNA mismatch repair protein Msh6	MSH6	15.6	152.78	-4.308844	-3.69095	-4.44574	-3.651798	-5.156867	-5.158833	-2.557833	-4.315964	-0.00743103	-5.730709	-4.87334	-5.339115	-3.286043	-3.227951	-5.295774	-4.740471	-4.040821	-3.629065	-0.5976391	-0.2563801	-0.4358807	9.2088174387746	22.316	2	1	1	1	3	0	1	2	1	1	1	1	2	1	3	2	2	4	8	8	7
P52799	P52799	Ephrin-B2	EFNB2	25.5	36.923	0.2388382	-0.3524151	0.7700214	-1.526443	-1.991144	-1.555759	-1.981028	0.1129169	-0.172226	0.09796524	-0.493784	-0.7552986	0.9554596	0.7427883	0.9835281	-0.6506805	-1.660679	-6.089734	-3.225164	-4.766785	-4.924283	8.93390720647555	11.988	5	4	5	1	2	2	2	4	4	3	3	2	5	6	4	2	1	0	0	0	0
P52907	P52907	F-actin-capping protein subunit alpha-1	CAPZA1	65.7	32.922	3.333054	3.079819	3.590734	3.462889	3.296518	4.017485	4.254755	3.135126	1.711596	2.322895	2.350426	2.447348	2.92021	2.77356	2.677082	3.650372	3.931215	3.303558	2.648064	2.332321	2.677654	10.0613770741939	113.72	8	8	8	6	7	7	9	7	6	6	7	6	7	7	5	8	8	6	8	7	7
P52948	P52948	Nuclear pore complex protein Nup98-Nup96;Nuclear pore complex protein Nup98;Nuclear pore complex protein Nup96	NUP98	25.4	197.58	0.7546806	1.239597	1.364229	3.530514	3.772253	3.271505	1.807901	2.388739	2.554977	3.991112	4.391283	4.027979	0.7776546	0.7301464	1.490875	3.868612	3.945658	3.869843	0.883604	1.202534	1.08469	10.8015409061903	216.26	10	14	13	21	23	21	13	18	19	26	28	24	10	12	12	23	18	23	13	16	13
P53004	P53004	Biliverdin reductase A	BLVRA	13.2	33.428	0.6535549	0.6390915	0.3901615	0.7828827	2.682398	0.8533936	-0.1063805	0.3159866	0.2748375	-1.364113	-1.63476	-1.423462	0.3891869	0.3526249	0.07303238	1.291979	1.060667	1.028534	2.307928	-5.139501	-4.271646	9.381962977656	5.0325	2	2	2	2	3	2	2	2	1	1	1	1	2	2	1	4	2	4	1	0	0
P53007	P53007	Tricarboxylate transport protein, mitochondrial	SLC25A1	11.3	34.012	0.8241234	0.6095352	0.3739643	-0.6853657	-1.164106	-0.9589443	-1.018148	0.08407211	-0.7410336	-1.053646	-1.478546	-1.292664	-0.3110771	-0.5361767	-1.18432	-0.1256466	-0.1975021	-0.3568916	-4.531247	-3.327146	-4.130263	9.02164403608744	8.8896	3	3	3	2	1	2	2	3	2	2	1	2	2	2	1	2	2	2	0	0	0
P53350	P53350	Serine/threonine-protein kinase PLK1	PLK1	7	68.254	-2.134434	-1.941923	-2.315584	-2.378321	-2.461864	-2.242214	-2.327951	-1.989326	-3.797234	-3.514064	-5.733574	-5.030832	-2.052481	-1.953955	-1.440861	-1.901619	-1.628958	-2.037312	-1.08511	-1.892601	-0.9972706	8.90623265262529	5.5385	1	1	2	1	1	1	2	2	0	0	0	0	1	1	2	1	1	2	2	1	3
P53365	P53365	Arfaptin-2	ARFIP2	39.9	37.855	3.507587	3.927519	3.555597	2.912161	1.660685	2.865589	3.508154	4.803057	4.656061	2.02883	2.365553	2.420277	3.848564	3.732988	4.366217	3.36426	2.130049	1.98415	0.04308319	-1.39558	-0.473278	10.1922049254146	74.05	9	9	9	8	7	7	10	10	8	7	7	8	10	9	10	8	7	7	3	1	2
P53367	P53367	Arfaptin-1	ARFIP1	68.4	41.738	3.477278	3.597094	3.577547	0.9495716	1.05817	0.7029076	4.047556	4.76582	4.214897	2.680668	2.52854	2.688431	3.496422	3.442537	3.210546	1.649963	2.245556	2.141922	0.3414898	0.6987858	0.9559689	10.2016155823139	186.8	12	12	12	3	4	3	11	14	13	10	10	9	13	13	10	6	6	7	5	5	6
P53396	P53396	ATP-citrate synthase	ACLY	36.5	120.84	1.620285	1.725075	1.89043	2.157948	2.177794	2.750895	1.748625	2.111437	1.99054	1.797691	2.366438	1.86998	2.434343	1.970234	1.830145	2.473436	-0.05262756	1.281086	1.788372	1.954306	1.87392	10.3935927501669	77.165	20	19	20	17	18	19	13	20	16	17	20	19	20	19	19	16	9	13	19	20	20
P53597	P53597	Succinyl-CoA ligase [ADP/GDP-forming] subunit alpha, mitochondrial	SUCLG1	18.8	36.249	2.081167	1.663294	1.969795	2.661343	1.126778	1.99754	-0.8444633	1.980509	1.608585	1.691044	1.64661	1.614592	1.743048	1.741625	2.540796	1.906616	1.906782	2.476685	-1.070587	-0.4839172	-0.8955956	9.62463269092047	18.368	3	3	3	3	3	3	1	3	3	3	3	3	3	3	3	3	3	3	1	1	1
P53618	P53618	Coatomer subunit beta	COPB1	24.2	107.14	0.685791	0.1191101	-0.1648407	0.2425823	1.220018	0.5617332	0.1170216	1.762314	1.302809	-0.3510303	-0.6125374	-0.2928696	0.270752	-0.08556557	-0.2069588	-0.8832417	-0.2828827	-0.1801395	-0.2286835	-0.3638535	-0.631813	9.79267878931858	43.662	4	3	3	4	4	4	5	8	9	2	4	5	5	5	4	2	2	4	6	7	5
P53621	P53621	Coatomer subunit alpha;Xenin;Proxenin	COPA	31.5	138.34	1.853683	1.846479	1.912167	3.295458	3.795309	3.624582	1.61739	2.632721	2.467936	3.129974	3.40193	3.248226	2.332224	2.362675	2.2075	3.288261	3.112198	3.128399	0.4839516	0.86166	1.011629	10.6612067107542	242.28	19	19	19	25	25	26	16	21	18	22	25	24	18	20	17	24	20	25	13	12	14
P53680	P53680	AP-2 complex subunit sigma	AP2S1	12	17.018	1.910463	-0.1812363	1.822098	-4.187469	-4.755847	-5.538001	-6.064263	-1.586882	-1.49678	-4.117184	-0.5079365	-2.728104	-0.7163982	-0.9380512	-4.841641	-0.7430954	-1.078398	-0.820961	-0.5364227	-5.007696	-0.4083385	8.52374646681156	2.4846	1	1	2	0	0	0	1	1	1	1	1	0	1	2	0	2	1	1	1	0	1
P53985	P53985	Monocarboxylate transporter 1	SLC16A1	11	53.944	5.328051	5.220097	5.061596	4.51149	4.437	4.563713	4.628069	5.282431	5.191723	5.174728	5.016163	5.001348	4.941442	5.012165	4.926554	4.972942	4.987492	4.886288	1.733307	1.869793	1.420588	10.5568570783672	61.592	6	6	6	6	6	6	6	6	6	6	6	6	6	6	5	6	5	6	3	3	3
P53990	P53990	IST1 homolog	IST1	36	39.75	0.8862724	0.4222164	0.7050133	1.560596	2.027342	2.703844	-5.676628	1.291071	0.7819004	3.076929	2.067213	3.161457	-0.5516129	-0.539505	-0.4561062	1.744482	2.258362	1.887751	0.3151531	1.729685	1.451118	9.53515481959104	56.285	4	3	4	5	7	8	0	5	4	8	6	9	2	2	1	4	4	6	3	2	3
P53992	P53992	Protein transport protein Sec24C	SEC24C	19.3	118.32	-1.341219	-0.9070797	-0.4930515	-0.896059	-0.812624	-0.8432598	-0.916193	0.2412434	0.432169	1.407631	0.7737045	0.7994995	-0.7597656	-0.4564533	-2.006145	-0.9863319	-0.8357029	-0.610342	-4.821218	-4.166564	-3.71534	9.50444367576043	30.867	5	4	6	5	4	6	4	7	6	8	9	8	4	4	3	4	3	6	0	0	0
P53999	P53999	Activated RNA polymerase II transcriptional coactivator p15	SUB1	18.9	14.395	0.4309616	0.2171955	-0.1916485	0.8631935	0.1510639	0.5650806	-0.8687973	1.335035	2.905352	0.3051605	0.8794231	2.114985	0.1991768	0.01416969	-0.1637974	0.2694321	2.993675	2.197569	1.675383	2.323471	2.337036	9.19994705792522	3.9282	1	1	1	1	2	2	1	2	1	1	1	2	1	1	1	1	2	2	1	2	2
P54136	P54136	Arginine--tRNA ligase, cytoplasmic	RARS	23.9	75.378	0.2148857	-0.01324654	0.1563892	0.8030014	0.5813274	0.6940918	-0.5083313	0.1837063	-1.587759	0.223053	0.3406219	0.7074909	0.9934597	0.1814518	0.9361801	0.5804024	0.161623	0.9000454	-0.4680309	0.02111435	-0.9537907	9.67545754164121	18.75	5	4	7	8	6	9	4	5	2	5	7	7	7	3	5	5	7	7	4	5	5
P54277	P54277	PMS1 protein homolog 1	PMS1	42.3	105.83	-4.135128	-3.063198	-2.794771	-2.339781	-2.352108	-1.942059	-1.919268	-0.2684193	-0.7838249	0.2315922	-0.7539749	-0.5270157	-1.594183	-1.88336	-1.439306	-1.776751	-2.116049	0.7228508	2.402378	1.94117	2.236933	9.94824175740912	52.719	3	2	1	4	4	6	3	9	6	9	8	8	6	5	5	3	4	6	19	15	19
P54578	P54578	Ubiquitin carboxyl-terminal hydrolase 14	USP14	19.6	56.068	-1.594681	-1.736549	-3.207224	-3.013714	-2.912256	-2.373764	-5.763855	-1.196365	-1.5574	-1.505667	-1.491611	-1.580048	-1.792881	-0.1784611	-0.01198769	-0.8596935	-0.1622505	-0.5470181	-2.092867	-6.625629	-1.734003	8.95342623428044	10.367	2	1	2	1	2	3	1	3	2	3	2	3	2	3	3	2	2	3	2	1	2
P54652	P54652	Heat shock-related 70 kDa protein 2	HSPA2	29.1	70.02	-4.268209	-4.263754	-3.55521	-2.478685	-2.889708	-2.736116	-3.804781	-3.905289	-3.958448	-3.244797	-2.742821	-3.366577	-3.566669	-2.921776	-3.111124	-3.18372	-2.955235	-3.252113	-4.064423	-4.093445	-3.240372	8.54258892718531	7.3465	1	1	1	1	1	2	2	1	1	1	1	1	1	1	1	1	2	1	1	1	1
P54709	P54709	Sodium/potassium-transporting ATPase subunit beta-3	ATP1B3	31.9	31.512	2.198145	2.004477	2.782213	1.741116	1.269175	2.146395	1.185604	1.823391	1.869583	1.909498	1.78236	1.639671	2.528471	2.390503	2.166079	2.132399	-0.851717	1.093588	-4.173745	-5.231658	-4.465436	9.58710454953956	16.322	5	5	6	3	3	3	4	5	4	5	5	5	5	6	5	4	1	4	0	0	0
P54886	P54886	Delta-1-pyrroline-5-carboxylate synthase;Glutamate 5-kinase;Gamma-glutamyl phosphate reductase	ALDH18A1	45.5	87.301	3.123608	3.043541	3.187912	4.048119	3.362282	4.228779	3.265753	3.767565	2.818781	3.396452	3.60309	3.105625	3.629162	3.971832	2.720978	3.747297	3.232155	3.160898	1.929729	1.364826	1.293371	10.6452945168899	97.932	21	19	20	20	24	22	17	19	17	18	18	18	20	22	21	21	17	21	13	12	10
P55010	P55010	Eukaryotic translation initiation factor 5	EIF5	24.4	49.222	-4.89641	-3.880812	-2.776882	-2.163366	-0.4121571	-0.3130474	1.028572	-1.703537	-1.413782	0.5688934	-0.3602657	1.00271	-3.993719	-3.560648	-5.151378	-0.8545132	-4.299677	-4.65679	2.604961	2.4408	1.939581	9.51856657844312	12.984	2	0	2	2	3	3	1	2	2	6	4	6	1	1	0	2	1	1	9	9	8
P55011	P55011	Solute carrier family 12 member 2	SLC12A2	31.2	131.45	4.04368	3.782852	4.018106	2.55595	2.445499	2.617434	2.495449	3.25741	2.713964	3.067844	2.867144	2.711372	4.094574	3.941612	3.895353	3.053989	2.877813	3.097782	-4.03348	-5.77376	-6.731819	10.5407297923506	143.95	27	25	27	23	23	22	21	24	20	22	23	21	27	27	25	21	16	21	2	0	2
P55036	P55036	26S proteasome non-ATPase regulatory subunit 4	PSMD4	14.1	40.736	-1.711462	-5.34975	-0.9975491	-0.4329014	-0.1166382	-1.462856	-1.251902	-0.868948	-6.041769	-0.9425659	-0.3925152	-0.6926155	-0.7803116	-0.4511948	-0.227663	-0.9467087	-0.2950954	-0.1914978	-3.62184	-4.846459	-4.825151	8.88478403930376	90.257	1	1	1	2	2	1	1	2	0	1	1	1	1	1	1	1	1	2	0	0	0
P55039	P55039	Developmentally-regulated GTP-binding protein 2	DRG2	10.7	40.746	-0.7897034	-0.9253616	-0.9478111	-1.07774	-0.4740982	-0.4641628	-2.312639	-1.654488	-5.622463	-1.035381	-0.7983856	-0.9609032	-1.506468	-1.014307	-4.900043	-1.13665	-1.003223	-0.9511433	-1.87682	-2.052114	-2.081898	8.9402075877442	3.3609	2	2	2	2	3	3	1	1	0	2	2	2	1	1	0	1	1	1	1	1	1
P55072	P55072	Transitional endoplasmic reticulum ATPase	VCP	58.6	89.321	1.265471	1.292507	1.067553	1.997965	2.569456	2.743969	1.223989	0.7425575	0.7599754	2.381145	2.347395	2.625555	1.544231	2.493614	2.246458	2.716469	0.5877285	2.199118	1.879541	1.89551	1.883425	10.4803950460168	171.73	14	14	13	17	22	21	15	12	9	17	18	20	12	16	13	18	10	17	13	14	14
P55084	P55084	Trifunctional enzyme subunit beta, mitochondrial;3-ketoacyl-CoA thiolase	HADHB	26.8	51.294	0.9014816	0.9761028	0.9917088	1.283388	1.551321	1.67728	-0.3680916	0.7910194	0.285511	1.25256	0.8428745	0.601675	1.121395	1.010416	1.106279	1.750923	1.312943	1.736166	-1.499966	-2.266514	-1.757551	9.69429801341343	21.359	6	6	6	6	7	7	4	7	5	7	8	6	7	7	6	9	9	8	2	2	2
P55196	P55196	Afadin	MLLT4	47.4	206.8	3.099966	3.028791	3.040718	0.3327885	1.020641	0.6058598	2.12254	2.446144	2.162849	0.1970959	0.1347885	0.3534698	3.133244	3.322943	3.107454	1.007278	0.8396759	0.9192886	2.866453	2.932999	2.928398	10.6118400952201	272.63	43	46	46	22	25	23	42	39	39	17	22	17	51	48	47	28	21	27	44	43	45
P55209	P55209	Nucleosome assembly protein 1-like 1	NAP1L1	36.1	45.374	0.5016689	0.001501083	0.2408562	1.541185	2.263187	2.831873	1.6679	1.601511	1.863302	2.278915	3.38765	2.685869	0.4660435	1.186123	0.3953876	2.018908	3.090281	3.030725	4.502337	4.759781	4.725443	10.0699269687525	111.56	3	3	3	3	3	3	3	4	3	3	4	4	3	2	3	3	4	3	7	8	7
P55265	P55265	Double-stranded RNA-specific adenosine deaminase	ADAR	27.2	136.06	-1.932703	-1.760975	-1.744946	-1.940022	-1.972254	-2.229519	-1.166075	-0.8101559	-1.702312	-1.836365	-0.9777775	-1.965702	-1.098585	-0.9408131	-1.146519	-1.49111	-1.915167	-1.805548	2.164419	2.208467	1.983305	9.86661219981819	75.721	2	3	3	3	3	2	4	5	3	4	3	2	6	5	4	2	4	2	24	23	22
P55327	P55327	Tumor protein D52	TPD52	44.2	24.327	0.7702198	0.7216625	0.8401947	-0.6922779	0.4659157	-0.2767467	-5.199978	-3.675884	-0.9773197	-0.143507	0.4991817	0.2724533	0.9821014	1.674068	2.459362	-0.5234776	1.903223	2.406769	1.968153	2.312712	2.16338	9.26691342245034	27.727	2	2	2	2	2	1	0	0	1	2	2	2	3	3	3	2	4	2	3	3	4
P55735	P55735	Protein SEC13 homolog	SEC13	20.8	35.54	1.306192	1.210398	1.32818	3.073975	3.310349	4.277458	2.936619	2.709261	2.749487	0.4598331	0.2592793	0.01402855	1.655952	1.673149	2.028086	0.4451389	2.725681	3.120993	0.6691761	1.252064	1.276815	9.8283633925808	16.705	2	2	2	3	2	2	3	2	2	2	2	3	2	2	2	2	3	3	1	1	1
P55769	P55769	NHP2-like protein 1;NHP2-like protein 1, N-terminally processed	NHP2L1	18	14.173	-0.1177197	-0.09662437	-0.3102074	0.5771027	-0.8752499	-0.9237938	-4.204264	-0.2974911	-5.325454	-0.7219391	-0.7996063	-0.8377743	-4.980006	-0.2481251	-5.544474	-0.5505047	-0.2685909	-0.2379189	-4.366002	-4.493499	-3.076015	8.63586559719034	5.6534	1	1	1	2	1	1	1	1	0	1	1	1	0	1	1	1	1	1	0	0	0
P55884	P55884	Eukaryotic translation initiation factor 3 subunit B	EIF3B	28.5	92.48	0.5426655	0.3706131	1.207832	1.67417	1.395647	1.566141	0.440443	1.253019	0.6942635	1.134689	0.9722633	0.8883495	1.505541	1.143213	1.867786	1.600275	1.314623	1.866697	1.632614	1.656025	1.72897	9.98035793852991	93.988	9	6	8	9	7	10	7	10	6	9	7	8	9	9	10	10	8	9	12	10	11
P56192	P56192	Methionine--tRNA ligase, cytoplasmic	MARS	20.6	101.11	0.6577511	0.769392	0.7108078	0.6706772	1.100876	0.9974804	0.3799324	0.9594059	0.3556156	0.3959827	0.549778	-0.1639767	0.2810555	0.467453	0.1808739	0.2727737	-1.770641	0.8403778	-0.06923294	-0.537693	-0.07726479	9.76468413163581	37.936	9	7	8	8	9	10	8	8	8	8	7	6	9	10	7	6	3	6	8	8	6
P56270	P56270	Myc-associated zinc finger protein	MAZ	5.2	48.607	-1.314463	-1.545042	-2.297188	-0.7469673	-1.64958	-2.077141	-3.951797	-4.5933	-3.542612	-1.418812	-1.925587	-1.790131	-5.340678	-3.440425	-3.479435	-0.7521477	-0.5968437	-1.285702	0.370285	0.9379921	0.8025265	8.97037477433714	5.1208	1	1	1	2	1	1	0	0	0	1	1	1	0	0	0	2	2	2	2	2	2
P56545	P56545	C-terminal-binding protein 2	CTBP2	24.7	48.944	-0.5922737	-0.647377	-0.934597	-0.5827713	0.08965874	0.5531998	-1.574987	-1.372845	-0.7149982	-2.064417	-1.052525	-0.7067432	0.2176838	-0.1855984	-1.108341	-0.5481968	-0.02938461	-2.288422	-4.72287	-3.895432	-4.697944	9.09544832653812	14.299	2	2	3	2	3	3	2	1	3	1	1	3	3	3	3	1	3	2	0	0	0
P56962	P56962	Syntaxin-17	STX17	34.1	33.403	-0.2776031	1.060703	1.105844	1.159515	1.25836	1.248034	-1.444042	-0.3326607	0.2588367	-0.05320168	0.5988216	0.2326603	0.07858467	-0.2818298	-2.922155	1.16069	0.5881786	-0.009811401	-2.987572	-4.638861	-3.886153	9.07975991966009	15.921	2	4	5	4	5	5	2	3	3	2	2	2	2	2	1	4	2	3	0	0	0
P57088	P57088	Transmembrane protein 33	TMEM33	16.2	27.978	1.998081	1.845667	1.734388	1.373245	1.86063	1.776495	0.1357479	1.503651	1.130154	1.481476	1.133301	1.281111	1.458282	1.438353	1.305717	1.979467	-3.533148	2.145275	-0.821909	-1.018572	-0.6292076	9.42963925186155	8.6171	2	2	2	2	3	3	2	2	2	2	2	2	2	2	2	3	0	3	1	1	1
P57737	P57737	Coronin-7	CORO7	28.1	100.6	-0.4395027	-0.4628582	-0.04988289	2.207979	2.649704	2.479307	1.771801	1.837877	2.245543	2.631907	2.828045	2.714828	0.7663593	1.598886	1.158741	2.827412	2.333349	2.97551	3.568167	3.155294	3.62697	10.2842727798577	59.972	3	4	4	6	7	7	8	6	6	8	7	8	4	5	5	7	6	7	13	12	16
P57740	P57740	Nuclear pore complex protein Nup107	NUP107	19.1	106.37	-1.873352	-2.430559	-2.407986	-0.7202644	-0.3161926	-0.8660221	-2.415688	-2.045666	-2.396391	-1.074398	-1.709684	-2.6257	-1.729509	-1.881197	-2.507092	-2.191103	-4.90325	-2.562103	0.7939873	0.7858944	0.4329472	9.39856494288126	18.093	1	1	1	3	4	4	1	1	1	3	4	4	2	2	1	1	0	1	7	10	7
P59998	P59998	Actin-related protein 2/3 complex subunit 4	ARPC4	42.9	19.667	-5.2512	-3.256693	-5.327251	-0.4343395	-1.014071	-0.4067287	3.359867	0.1389217	0.4502335	0.8440361	0.6520691	0.4458904	-3.839268	-4.943782	0.1218529	-0.06504822	-0.7524681	-0.5070953	-4.59667	-3.616777	-4.914094	8.99516116018785	9.0573	0	0	0	1	1	1	5	1	2	2	2	2	0	0	1	1	1	1	0	0	0
P60468	P60468	Protein transport protein Sec61 subunit beta	SEC61B	37.5	9.9743	2.521017	2.527796	2.027275	3.512663	3.781969	3.660255	0.5028419	2.511118	2.462313	3.581438	3.680643	3.183174	2.113625	2.586296	2.301636	3.436893	3.420542	2.953913	-3.791301	-5.007843	-5.437286	9.58595678265427	8.2403	3	3	3	3	3	3	2	3	3	3	3	3	3	3	3	3	3	3	0	0	0
P60709;A5A3E0;P0CG38;P0CG39;Q9BYX7	P60709	Actin, cytoplasmic 1;Actin, cytoplasmic 1, N-terminally processed	ACTB	59.7	41.736	0.3031178	-0.506052	0.9030476	1.063971	1.280651	0.4022522	5.735117	1.429626	0.5167923	0.7570095	0.4666424	0.1414833	0.8221016	0.3576279	1.144512	0.9877377	1.864939	1.056599	-1.455534	-0.7138958	-0.9035969	9.86609230593874	8.2896	1	1	1	1	1	1	1	1	1	1	1	1	1	1	1	1	1	1	1	1	1
P60842	P60842	Eukaryotic initiation factor 4A-I	EIF4A1	65.3	46.153	5.612259	5.482727	6.069382	6.294079	6.86639	6.608931	5.706757	5.907799	6.026754	5.795969	5.987965	6.12936	5.89933	6.227308	6.261112	6.501471	6.105848	7.066586	5.332638	5.269575	5.265808	11.2198463860244	155.17	15	15	15	15	15	15	16	15	15	15	15	15	15	15	15	16	19	16	16	15	16
P60866	P60866	40S ribosomal protein S20	RPS20	40.3	13.373	4.809092	4.781488	4.609833	5.384808	4.684259	5.236578	4.232464	5.329882	4.024752	4.642609	4.533564	4.220591	4.618635	4.424126	4.385649	4.543495	4.781847	4.385065	4.642239	4.308453	4.347733	10.1282053439627	35.092	2	2	2	2	2	3	2	2	2	2	2	2	2	2	2	2	3	2	2	2	2
P60891;P21108	P60891;P21108	Ribose-phosphate pyrophosphokinase 1;Ribose-phosphate pyrophosphokinase 3	PRPS1;PRPS1L1	27.4	34.834	-2.205818	-4.307779	-3.169226	-2.134233	-2.309422	-2.108475	-2.892052	-2.520435	-4.732632	-2.441481	-2.456747	-2.14607	-2.561346	-3.191835	-2.162439	-2.339861	-2.039867	-1.104153	-4.81111	-4.82807	-3.249044	8.45818443557026	17.434	1	1	1	1	1	2	2	1	2	2	1	1	1	1	1	2	2	2	1	2	2
P60953	P60953	Cell division control protein 42 homolog	CDC42	31.4	21.258	0.3698368	0.7841492	0.9244404	1.332764	1.262117	1.206924	1.136793	1.754936	1.943892	1.405611	0.9932175	1.313766	1.63657	4.294691	3.094769	1.427959	4.322155	3.825323	2.313908	3.386156	2.059975	9.69224747890338	9.1766	1	2	2	2	2	2	2	2	2	2	2	2	2	3	3	2	3	3	3	3	3
P60981	P60981	Destrin	DSTN	16.4	18.506	-0.5791607	-0.8454323	-0.6733761	0.3714352	-0.1122665	0.4103432	-1.142696	-0.3951187	-1.581356	0.3005009	-0.5791264	-0.3822689	-4.907842	-4.948565	-4.029294	-0.8315563	-1.216211	-1.849722	-5.330163	-3.456272	-4.542332	8.72124987338913	2.3749	1	1	1	2	2	2	1	1	1	2	2	2	0	0	0	1	1	2	0	0	0
P61006	P61006	Ras-related protein Rab-8A	RAB8A	36.2	23.668	1.292395	1.331558	1.43334	2.185156	2.788067	2.201849	1.264488	1.891306	1.336271	1.930725	1.54985	1.360916	2.209614	2.528412	1.611174	2.71295	2.56135	2.825489	0.1877518	0.3346977	0.7930241	9.67127469088476	26.816	3	3	3	4	4	4	4	4	4	4	4	3	5	4	4	4	4	4	2	2	3
P61009	P61009	Signal peptidase complex subunit 3	SPCS3	30.6	20.313	4.130564	3.895803	3.994387	3.620876	3.637297	3.808346	2.735462	3.535793	3.184057	3.779501	3.588461	3.436125	3.876038	3.894522	3.540878	3.990906	3.868755	4.02931	0.8381443	0.2733822	1.117056	9.88846593266596	9.8554	3	3	3	3	3	3	3	3	3	3	3	3	3	3	3	3	3	3	3	2	3
P61011	P61011	Signal recognition particle 54 kDa protein	SRP54	62.9	55.704	3.653276	3.741899	3.785624	6.211531	6.02548	6.411627	4.036585	4.759512	4.518105	6.025194	6.181356	5.906574	3.728571	4.086601	3.84889	6.457001	5.891104	6.004084	5.249397	5.024565	5.148624	11.1369107274814	234.28	16	16	15	21	22	20	14	18	17	20	21	20	15	16	15	24	21	24	17	18	19
P61019;Q8WUD1	P61019	Ras-related protein Rab-2A	RAB2A	35.4	23.545	4.004883	3.953983	3.894289	3.133654	3.27442	3.340469	2.660706	2.802425	2.531675	2.741407	2.503632	2.53706	4.012062	3.856483	3.960411	3.233171	3.302881	3.501596	1.380793	1.306755	1.254618	10.0708871440185	45.069	5	5	5	4	4	4	5	4	4	4	4	3	5	4	5	4	3	4	2	3	2
P61020	P61020	Ras-related protein Rab-5B	RAB5B	29.3	23.707	-0.2608471	0.4857483	1.016258	-0.5862827	0.8471146	0.7746086	0.7788258	0.1897049	0.1730404	1.160156	0.4773178	1.08886	-1.098074	-1.343281	-5.149214	-1.151806	-0.3152637	-3.536037	-4.442288	-4.218836	-4.201683	9.01728382156002	10.354	3	2	4	3	4	4	2	2	1	3	3	3	1	1	1	2	1	1	0	0	0
P61026	P61026	Ras-related protein Rab-10	RAB10	55.5	22.541	3.232128	3.410915	2.831295	3.287724	3.507542	3.620567	2.199699	3.431141	3.164581	3.139446	3.372177	3.622675	3.345964	3.575245	3.213638	3.371433	2.961769	3.383276	1.803602	1.433346	2.226177	10.0538080599207	36.713	7	7	7	8	6	7	5	4	5	5	6	5	5	7	6	5	5	5	5	4	4
P61081	P61081	NEDD8-conjugating enzyme Ubc12	UBE2M	29	20.9	1.568844	1.767237	0.1639099	1.405979	1.556837	2.251583	-1.034716	0.8681736	-4.941446	1.920008	1.577391	1.226698	1.185339	0.9811344	1.133825	1.448528	0.3563194	1.610893	0.5424004	-0.03308105	1.512873	9.43770300972635	11.857	4	5	3	5	4	5	3	2	1	4	4	4	4	4	4	4	2	4	3	3	5
P61088;Q5JXB2	P61088;Q5JXB2	Ubiquitin-conjugating enzyme E2 N;Putative ubiquitin-conjugating enzyme E2 N-like	UBE2N;UBE2NL	17.1	17.138	-3.774281	-1.796768	-1.791882	1.772345	-3.848113	-2.042196	-0.9408951	-1.257921	-5.935009	-1.861835	-2.0672	-5.082288	-1.461971	-1.726851	-1.606234	-0.9557114	-5.783835	-5.152218	-4.104335	-5.872927	-3.624478	8.59639914417399	4.9114	1	1	1	1	0	1	2	1	0	1	1	1	1	1	1	2	0	0	0	0	0
P61106	P61106	Ras-related protein Rab-14	RAB14	39.1	23.897	2.882734	2.242281	2.888716	2.473415	2.430122	2.433435	0.9189587	2.478949	1.914749	1.842682	2.036322	1.861155	2.419554	3.026289	2.746244	2.108278	2.547022	2.615301	-1.576387	-1.147631	-1.288328	9.83982358565874	37.792	7	6	7	6	6	5	5	4	6	5	3	4	6	7	7	4	4	5	1	1	1
P61160	P61160	Actin-related protein 2	ACTR2	20.8	44.76	-1.145636	-0.06992722	0.2442665	-0.5822697	-4.819503	-3.959595	3.154226	-1.602491	-5.308003	-1.000319	-0.773037	-5.428694	-0.9799023	-0.842205	-5.159245	-3.547885	-0.4130993	-5.77257	-3.531696	-2.758272	-1.607988	8.93688052617633	15.134	2	3	2	1	1	0	6	1	1	1	1	0	1	1	0	0	3	0	1	1	1
P84077;P61204	P84077;P61204	ADP-ribosylation factor 1;ADP-ribosylation factor 3	ARF1;ARF3	54.7	20.697	4.276003	4.223965	4.246576	4.308241	4.246136	4.526928	4.316864	4.037292	4.316738	4.35955	4.258793	3.022636	4.324877	4.246342	4.406466	4.710655	3.233538	4.572079	4.034548	3.459887	3.833933	10.2658786595628	26.817	3	3	3	3	3	3	4	4	3	2	3	2	3	3	2	3	2	3	3	4	3
P61221	P61221	ATP-binding cassette sub-family E member 1	ABCE1	39.9	67.314	4.057938	3.587963	3.752226	2.456171	3.228659	3.119211	2.687687	2.94853	3.330557	2.091913	1.828342	1.857994	3.921814	4.060249	3.574732	3.233795	2.424229	2.667072	-0.1233349	0.2410774	0.4725246	10.3187935047933	84.101	18	18	18	13	15	14	13	16	15	12	12	13	17	18	18	14	11	14	5	5	7
P61224;A6NIZ1	P61224;A6NIZ1	Ras-related protein Rap-1b;Ras-related protein Rap-1b-like protein	RAP1B	45.1	20.825	4.605019	4.137852	4.850828	4.762943	4.68466	4.084349	4.160448	4.572371	2.77981	2.198046	3.052822	2.541101	4.365088	5.158207	3.554962	4.63518	4.418139	4.224939	2.441534	2.708908	2.174753	10.2204480650703	18.178	5	5	6	6	5	5	5	5	5	4	5	4	4	5	4	5	5	5	4	3	2
P61247	P61247	40S ribosomal protein S3a	RPS3A	39.4	29.945	1.729906	1.793976	1.481199	1.367481	1.509937	1.663788	2.014481	2.484201	2.057985	2.51228	2.09631	1.053587	1.636799	2.681967	2.291822	1.793013	3.725811	2.289232	3.143063	3.045834	3.203939	9.93162057350327	58.606	7	6	9	9	10	8	9	8	6	8	8	5	9	8	8	8	9	10	10	11	11
P61254;Q9UNX3	P61254;Q9UNX3	60S ribosomal protein L26;60S ribosomal protein L26-like 1	RPL26;RPL26L1	44.8	17.258	5.391251	4.844767	4.815966	5.17487	5.215458	5.581636	3.867167	4.866562	4.406729	5.488588	5.286695	5.069067	5.574945	5.285753	5.322237	5.61034	5.37513	5.624195	3.903677	3.608589	3.641554	10.3026555539507	11.784	4	3	3	7	7	7	4	5	5	6	7	6	6	6	6	7	8	7	5	4	5
P61289	P61289	Proteasome activator complex subunit 3	PSME3	54.3	29.506	-1.258938	-0.8279953	-0.3813477	-0.8178444	-2.065075	-1.13003	-6.184482	0.5943928	1.036766	-1.23035	-1.019213	-1.568638	0.2799587	0.8937473	0.2233734	-1.687944	-1.705936	-1.023088	4.085438	3.174297	3.790993	9.54354657802959	26.197	1	1	1	2	1	1	2	3	2	3	2	2	3	4	3	2	1	1	10	8	9
P61313	P61313	60S ribosomal protein L15	RPL15	35.3	24.146	6.152645	5.998569	6.036995	5.836056	5.73646	6.158579	4.789965	5.743792	5.583019	5.794426	5.809069	5.872227	5.914015	5.933224	5.81916	6.4137	6.483313	6.339504	4.930067	4.555445	4.620089	10.8067292804029	41.651	9	9	9	8	8	8	9	9	9	8	8	9	9	9	9	9	8	9	8	8	8
P61326;Q96A72	P61326;Q96A72	Protein mago nashi homolog;Protein mago nashi homolog 2	MAGOH;MAGOHB	43.8	17.163	-0.235939	0.2292767	-0.1421719	-1.479465	0.9708691	-0.1595325	-0.3818951	0.9041595	-6.022962	-0.09221458	-1.52243	-1.672237	0.6525173	1.078329	-0.1999226	1.584711	0.7164993	0.6680508	-1.66361	-1.904421	-2.201492	9.00650882777529	12.072	2	2	2	1	3	2	2	3	0	2	1	1	3	4	2	5	3	4	1	1	1
P61353	P61353	60S ribosomal protein L27	RPL27	44.9	15.798	6.302618	6.211721	6.110476	6.625418	6.520063	6.979063	5.27371	6.271494	6.075335	6.672598	6.418976	6.224926	6.328756	6.341394	6.365326	6.791662	6.610085	6.692226	4.369595	4.137053	4.124582	10.6634464918495	48.594	6	5	6	6	6	6	6	6	6	6	6	6	6	6	6	6	6	6	5	5	5
P61513	P61513	60S ribosomal protein L37a	RPL37A	19.6	10.275	3.415466	3.767309	4.02247	3.79833	3.862259	4.377335	2.556597	3.082764	3.14909	3.587481	3.740099	3.525496	4.228128	4.18255	4.519449	4.070454	3.770283	4.363922	2.642635	2.81521	2.86858	9.73590216126092	5.3855	1	1	1	1	1	1	1	1	1	1	1	1	1	1	1	1	1	1	1	1	1
P61586;P08134	P61586	Transforming protein RhoA	RHOA	34.7	21.768	1.45928	1.168207	1.345575	2.199329	1.689032	1.266989	1.254309	1.466805	0.7499027	-0.2828979	1.134676	1.357536	1.422523	0.9319801	1.160044	1.852303	1.311373	1.893265	0.09449387	0.2489204	0.5220833	9.2825541428518	16.591	5	5	5	7	6	4	5	5	4	3	5	5	5	4	4	7	5	7	2	2	2
P61604	P61604	10 kDa heat shock protein, mitochondrial	HSPE1	58.8	10.932	-1.451193	-1.369949	-3.825262	1.937712	1.893738	1.931753	-5.76739	-1.079601	-1.383293	0.2049541	0.5555916	-0.04271889	2.291464	2.27923	2.03986	2.043131	3.459057	1.550163	-4.243516	-5.095616	-4.341975	9.49368106633196	10.874	1	1	0	5	5	5	0	1	1	3	3	3	5	5	4	5	6	4	0	0	0
P61619;Q9H9S3	P61619	Protein transport protein Sec61 subunit alpha isoform 1	SEC61A1	6.9	52.264	0.8252392	0.544426	0.5448647	0.9006081	1.085449	1.187809	-0.3517532	0.2433186	-0.2036133	0.8406105	0.6088428	1.197849	0.04611397	-0.02202797	0.04697227	1.131697	-0.8314743	1.063988	-3.264889	-4.207426	-3.355543	9.30552333321126	5.4198	2	2	2	2	3	3	1	2	2	2	2	2	1	1	1	2	1	2	0	0	0
P61758	P61758	Prefoldin subunit 3	VBP1	40.6	22.626	-0.9285316	-0.8325939	-1.147688	0.3422966	0.5454483	0.5980549	-0.363306	0.9631596	0.3196526	2.567652	1.489517	2.694578	-1.038073	-1.252819	-1.153299	1.761021	1.145502	1.48115	4.042007	2.685175	3.579365	9.76799395052515	12.036	1	1	1	3	3	3	3	3	2	4	3	4	1	1	1	4	5	4	5	5	5
P61923	P61923	Coatomer subunit zeta-1	COPZ1	44.1	20.198	5.493271	5.422363	6.065435	6.636526	6.710793	7.315252	5.269957	5.721119	5.942869	6.77783	6.384066	6.490837	5.821638	5.669491	5.527876	6.535429	6.426989	6.412632	4.514635	4.664063	4.37746	10.5288653014396	19.074	3	4	4	4	3	4	4	4	4	4	4	4	4	4	4	4	4	4	3	3	3
P61956	P61956	Small ubiquitin-related modifier 2	SUMO2	29.5	10.871	-4.825424	-3.826187	-4.894248	0.0182724	3.732182	2.9907	3.730116	3.99259	2.808016	-6.805183	-3.680093	-4.332134	-4.526527	-3.807287	-4.116643	3.34865	4.231853	-6.297016	4.971912	4.650425	4.735376	9.28323336488875	1.862	0	0	0	1	1	1	1	1	1	0	0	0	0	0	0	1	2	0	1	1	1
P61978	P61978	Heterogeneous nuclear ribonucleoprotein K	HNRNPK	50.8	50.976	3.774923	3.72452	3.795189	4.049183	4.727024	4.678507	4.590986	4.428246	4.491488	4.088644	4.466639	4.307791	4.195854	4.916618	5.033344	4.457117	4.068396	4.549986	6.878155	6.591433	6.625891	10.9250437982764	150.08	13	12	13	15	16	16	14	15	14	13	15	16	13	16	16	16	16	16	20	20	20
P61981	P61981	14-3-3 protein gamma;14-3-3 protein gamma, N-terminally processed	YWHAG	42.9	28.302	-0.1763477	-6.364317	-4.512786	-5.763464	-1.801735	-1.747509	1.21818	-0.157238	-2.623306	-5.861263	-2.290508	-2.290199	-3.467148	-3.598774	-1.416822	-0.285305	0.7366047	-1.495602	-3.422171	-3.721077	-4.698086	8.73706535827185	10.5	1	0	0	1	2	2	4	4	1	0	1	1	2	2	2	3	3	2	1	1	0
P62070	P62070	Ras-related protein R-Ras2	RRAS2	22.5	23.399	0.1553497	-0.166832	-0.521553	-0.3454037	-0.7147617	-0.7554874	-5.471949	-0.4775314	-1.215822	-1.239763	-1.450079	-2.009399	-0.115097	-0.1139069	-0.6593266	-0.3779507	-2.858953	-0.4474506	-4.596811	-3.85563	-3.200637	8.81835127969368	14.368	3	3	2	2	2	2	0	2	2	1	1	1	3	3	3	2	1	2	0	1	1
P62081	P62081	40S ribosomal protein S7	RPS7	56.2	22.127	5.989086	5.649851	5.87561	5.452562	5.76549	5.813978	5.493488	5.741102	5.52191	6.050034	6.144478	5.463652	6.170559	6.101635	5.749516	6.400347	6.180403	5.14189	4.13975	2.981627	3.934706	10.7249554591553	55.568	8	8	8	7	8	7	8	8	8	7	7	7	8	8	8	8	8	8	6	4	4
P62191	P62191	26S protease regulatory subunit 4	PSMC1	59.8	49.184	1.762829	1.857735	2.295958	-0.0696106	-0.3629475	0.1823902	2.505884	2.837475	2.686373	3.542471	2.721039	3.169872	2.970045	3.793463	2.988146	0.0137043	0.3851051	0.8130455	0.8043423	1.007971	1.15513	10.4759035245514	87.498	5	6	7	3	2	4	7	9	7	10	10	10	8	8	5	6	3	4	4	5	5
P62195	P62195	26S protease regulatory subunit 8	PSMC5	57.4	45.626	2.420015	2.481167	2.550636	0.4611282	1.050121	1.851377	1.886234	3.19442	3.354849	2.349689	3.647142	3.004036	3.230719	3.118082	2.82058	0.381258	-0.745348	1.545704	2.202194	2.91931	2.621664	10.4599350168515	247.03	13	12	13	7	10	10	10	11	11	11	14	12	12	12	13	7	3	9	10	11	11
P62241	P62241	40S ribosomal protein S8	RPS8	39.4	24.205	7.473505	7.402191	7.396112	7.249882	7.324554	7.521908	6.745701	7.197729	6.769518	7.3209	7.242376	6.969835	7.15951	7.137526	7.16667	7.407211	7.710197	7.547676	6.092892	5.960045	5.993313	11.1100507161477	65.776	9	9	9	9	9	9	9	9	9	9	9	9	9	9	9	9	10	9	9	9	9
P62244	P62244	40S ribosomal protein S15a	RPS15A	51.5	14.839	5.902452	5.788509	5.800423	6.038544	5.99935	6.17687	4.553211	5.646523	5.396225	5.834522	5.810383	5.7628	6.065544	5.791771	5.664524	6.22438	5.916666	5.839188	4.609127	4.412502	4.449432	10.6189158182433	139.67	5	5	5	5	5	5	5	5	5	5	5	5	5	5	5	5	5	4	5	5	5
P62249	P62249	40S ribosomal protein S16	RPS16	46.6	16.445	3.838863	3.593504	3.806915	4.498632	4.788422	4.627054	2.884174	3.59411	3.436268	4.421959	3.768265	3.893677	3.563694	3.622726	3.848095	4.014444	2.760689	4.34585	2.480042	2.363194	2.477999	10.2136771018823	16.016	4	5	5	6	7	7	5	5	5	5	5	5	4	4	5	5	4	5	5	5	5
P62258	P62258	14-3-3 protein epsilon	YWHAE	64.7	29.174	2.728853	2.800507	2.759817	2.665903	2.889441	2.768084	4.736843	2.857924	3.287167	2.841238	2.607414	2.633329	2.534237	2.698902	2.930756	2.77582	3.014442	2.983812	1.03618	1.336351	1.796741	10.0858255335207	64.416	8	8	9	7	8	7	14	8	8	8	7	7	7	8	8	7	8	7	5	6	6
P62263	P62263	40S ribosomal protein S14	RPS14	39.7	16.273	5.811094	5.488873	5.653952	5.569643	5.591797	5.996241	5.080935	5.859837	5.199453	5.765905	5.374243	5.419243	5.733627	5.241333	5.171017	5.729784	5.527758	6.170969	4.114428	3.668949	4.117113	10.2480468693587	31.397	5	5	5	5	5	5	4	5	5	5	5	5	5	5	5	5	5	5	3	4	3
P62266	P62266	40S ribosomal protein S23	RPS23	48.3	15.807	5.502937	5.478523	5.519093	5.429106	5.505222	5.478987	4.951828	5.838369	5.298925	5.4266	5.270149	5.152426	5.556749	5.601929	5.233774	5.539101	5.348206	5.467003	4.166601	4.052952	4.308779	10.3725806350309	12.397	4	4	4	4	4	4	4	4	4	4	4	4	4	3	4	4	4	5	3	3	3
P62277	P62277	40S ribosomal protein S13	RPS13	24.5	17.222	0.3209248	0.4463615	0.515398	1.984808	1.343203	2.08956	0.6865883	1.477322	1.117205	1.772516	2.133013	2.154783	1.385107	1.69479	0.8574142	1.105675	-1.420624	1.427628	-0.6149864	-0.1521702	-0.5254612	9.33637967218697	6.6098	2	2	2	2	2	2	1	2	1	2	2	2	2	2	2	2	2	2	1	2	2
P62280	P62280	40S ribosomal protein S11	RPS11	48.7	18.431	6.241076	6.027512	5.834221	5.733692	5.6714	5.872532	4.833529	5.652473	5.661638	6.468447	5.49214	5.688116	5.661228	5.511889	6.132267	5.830521	5.927008	5.772938	4.437193	4.100323	4.278307	10.6854550992176	18.429	10	10	10	9	11	11	7	9	7	8	8	7	10	10	9	9	8	8	6	7	6
P62306	P62306	Small nuclear ribonucleoprotein F	SNRPF	39.5	9.7251	1.775179	0.7870045	1.435324	1.218082	0.2348881	1.699154	1.9785	2.131538	1.839642	1.946465	1.9876	2.101818	2.097246	1.491245	1.008734	1.176075	-5.922262	1.547428	3.744867	2.775873	3.681845	9.2974978859257	15.224	2	1	3	2	1	2	2	1	3	2	3	3	3	3	2	2	0	2	3	2	3
P62314	P62314	Small nuclear ribonucleoprotein Sm D1	SNRPD1	54.6	13.281	5.190023	4.812258	5.726986	4.8393	4.874126	5.206171	4.871233	5.887039	5.244785	5.487314	5.768574	5.230114	5.515285	5.660242	4.977667	5.35273	4.611633	4.623835	6.04159	4.612383	6.243549	10.3101195373468	21.337	4	4	4	4	4	4	4	4	3	4	4	4	4	4	4	4	3	4	3	4	4
P62316	P62316	Small nuclear ribonucleoprotein Sm D2	SNRPD2	39.8	13.527	2.833704	2.23315	3.324577	4.239992	4.100412	4.217329	3.23641	5.456749	5.040852	5.529049	5.296461	5.370115	3.362497	3.725632	3.289627	3.093834	3.910557	4.681671	6.091568	6.146578	6.206429	10.385033986272	56.929	2	2	2	3	3	3	2	3	3	4	4	3	2	2	2	3	5	2	5	4	4
P62318	P62318	Small nuclear ribonucleoprotein Sm D3	SNRPD3	53.2	13.916	1.492977	1.071505	1.672146	-1.049829	-0.1559181	0.01490974	2.098299	3.198143	2.961636	1.897377	2.528843	2.335041	1.960045	1.917852	0.9477615	-1.30302	-4.33075	-4.235263	3.435266	2.845495	3.91946	9.53878730993371	11.602	2	2	3	1	1	1	4	4	4	2	2	2	3	3	2	1	0	0	3	4	3
P62330	P62330	ADP-ribosylation factor 6	ARF6	33.1	20.082	1.15518	0.402338	1.628765	1.178452	1.614742	1.973907	1.423904	2.090549	2.979214	2.560951	2.755953	3.317053	1.764511	1.689196	1.173655	1.822548	-3.973308	2.511503	-3.111208	-3.32016	-3.936601	9.44177366280518	9.1246	2	2	2	2	2	2	3	3	3	3	3	3	2	2	2	2	1	2	0	0	0
P62333	P62333	26S protease regulatory subunit 10B	PSMC6	37.3	44.172	0.5265656	1.044533	0.3116665	0.005210876	0.1876698	0.2350807	1.454035	1.705618	2.190575	1.812099	2.116358	1.873953	1.69426	2.730019	1.846569	-5.201623	-3.248806	-3.95875	0.9937954	1.174358	-0.453001	10.0932465311038	42.883	4	5	4	2	2	2	6	7	6	6	6	6	4	5	6	1	1	1	5	5	3
P62424	P62424	60S ribosomal protein L7a	RPL7A	38.7	29.995	6.607155	6.322428	6.335943	6.587906	6.671577	6.870331	5.383677	6.287424	6.187895	6.711683	6.472792	6.359425	6.400976	6.222176	6.258432	6.711111	6.195663	6.89341	5.201353	5.037905	5.097389	10.9038114020579	73.849	14	13	13	12	12	12	12	12	12	13	13	13	13	13	13	12	12	13	11	11	11
P62491	P62491	Ras-related protein Rab-11A	RAB11A	63	24.393	4.713936	4.543676	4.706676	4.820587	4.629631	4.889269	3.85429	4.406931	3.841782	4.554615	4.494492	4.539515	4.357487	4.542141	4.323502	4.724176	4.606424	4.691566	1.161963	-1.459717	0.4918575	10.4387321628109	47.437	9	9	10	9	9	9	7	9	8	8	7	8	9	9	8	8	7	8	3	1	3
P62495	P62495	Eukaryotic peptide chain release factor subunit 1	ETF1	40	49.03	1.945539	1.775108	2.356134	2.746111	3.002466	3.041084	1.643206	2.46694	2.383953	2.358419	2.89699	2.4006	2.399746	2.481348	2.75942	2.756252	1.345625	2.827829	2.393074	2.143353	2.478796	10.1703790764231	43.139	8	8	7	9	11	11	7	8	8	6	7	6	8	8	8	8	5	8	9	10	9
P62701;Q8TD47;P22090	P62701;Q8TD47	40S ribosomal protein S4, X isoform;40S ribosomal protein S4, Y isoform 2	RPS4X;RPS4Y2	58.2	29.597	4.605986	4.206488	4.430721	5.026371	5.311632	5.431118	3.560469	4.413254	3.952415	4.829884	4.708639	4.930847	4.47673	4.370302	4.508562	5.221975	4.315504	5.274961	2.991537	3.154778	2.99869	10.5904517081755	52.296	14	12	13	15	17	18	11	15	13	14	12	16	12	11	11	17	16	17	12	11	11
P62750	P62750	60S ribosomal protein L23a	RPL23A	35.3	17.695	0.4042854	0.8055534	0.4909325	1.390865	2.247408	2.633131	0.4947834	1.167698	1.079723	2.381968	1.669847	2.028648	0.9291649	0.9538937	-0.8926563	0.4679852	2.05361	0.1249313	0.2558498	-0.263258	0.08617401	9.17776729280465	7.4681	1	1	1	3	3	3	1	1	1	3	3	3	1	1	1	2	3	3	1	1	1
P62753	P62753	40S ribosomal protein S6	RPS6	28.5	28.68	6.911253	6.891874	6.885216	6.726099	6.562851	7.139084	6.198467	6.322571	6.290125	6.382687	6.574825	6.432354	6.628054	6.516788	6.63912	6.853598	6.611298	6.597456	4.957037	4.725164	4.815186	10.8341853705939	63.506	8	8	8	8	8	8	7	7	7	8	8	8	8	8	8	9	8	9	5	4	6
P62805	P62805	Histone H4	HIST1H4A	55.3	11.367	4.265928	4.711966	4.393202	5.317606	5.160297	4.554163	4.675062	5.006163	4.390333	4.99349	5.403389	4.271542	4.383022	4.741068	3.906317	5.504625	6.91264	3.675121	6.482361	6.435162	6.19342	10.385999284139	22.514	4	5	4	5	4	4	6	4	4	5	5	4	4	4	4	5	10	4	5	5	5
P62820;P59190	P62820	Ras-related protein Rab-1A	RAB1A	73.2	22.677	5.086412	4.879002	5.478243	5.166679	5.533978	5.531609	5.054787	5.402802	5.646456	4.989225	5.239452	5.37565	5.336262	5.765936	5.458557	5.219616	4.958067	5.233896	2.804096	2.968948	3.136536	10.6946402920193	132.69	14	14	13	11	12	11	13	11	12	10	11	11	12	11	12	12	11	12	6	6	5
P62826	P62826	GTP-binding nuclear protein Ran	RAN	43.1	24.423	7.215385	7.098827	7.005203	6.813438	6.904364	7.037792	6.089476	6.865976	6.601042	7.051729	7.005167	6.806507	6.926205	6.719685	6.782808	7.168253	7.316063	7.010946	6.063103	5.943937	5.994459	11.0913855420784	220.49	9	9	9	7	7	7	9	8	8	8	9	9	10	10	10	9	10	9	9	8	9
P62829	P62829	60S ribosomal protein L23	RPL23	74.3	14.865	5.875143	5.592743	5.911894	6.060629	6.612862	6.558947	4.970898	5.808987	5.418629	5.553658	5.796495	5.542997	6.140902	6.183886	6.28022	6.596992	5.8207	6.762741	4.289289	4.518446	4.421803	10.7309840384955	30.733	10	8	10	10	9	9	6	6	5	6	7	6	8	8	7	8	10	7	6	6	7
P62834	P62834	Ras-related protein Rap-1A	RAP1A	38	20.987	1.376612	1.022356	1.034756	1.043222	0.7896233	1.021461	-0.288578	0.5960522	0.2416096	-4.693064	0.6882133	0.3974075	0.8927727	1.091402	0.8603096	1.039694	-3.918417	-5.430439	0.1599236	-4.681681	0.2619228	9.08267768064811	2.3344	1	1	1	1	1	1	1	1	1	0	1	1	1	1	1	1	0	1	1	0	1
P62847	P62847	40S ribosomal protein S24	RPS24	34.6	15.423	6.432312	6.366985	6.676769	6.415596	6.647156	6.696524	5.840334	6.374088	6.186296	6.242268	6.359917	6.33028	6.440058	6.496675	6.623274	6.571115	6.670218	6.864685	5.372421	5.099976	5.365889	10.6840280476505	14.152	3	3	3	4	4	4	4	4	4	4	4	4	4	4	4	4	4	4	4	4	4
P62854;Q5JNZ5	P62854;Q5JNZ5	40S ribosomal protein S26;Putative 40S ribosomal protein S26-like 1	RPS26;RPS26P11	31.3	13.015	1.933081	1.958305	2.998863	3.216087	3.258493	4.149319	1.873068	2.767368	3.157206	3.218979	3.643215	3.730293	3.588213	3.338051	3.639341	2.961502	3.250669	3.723143	0.8804302	1.945257	1.622696	9.6469425835818	6.1766	1	1	1	2	2	2	1	1	1	2	2	2	3	3	2	1	1	1	1	1	1
P62857	P62857	40S ribosomal protein S28	RPS28	40.6	7.8409	3.903393	3.961662	4.192625	4.7491	4.957094	4.929966	4.818192	5.146118	4.816002	4.468134	4.448318	4.430767	4.167038	4.789091	3.974482	4.739904	4.414701	4.272985	3.390821	3.456533	3.402914	9.8121108412031	43.704	3	2	2	3	2	2	2	3	3	2	2	2	2	2	2	2	3	2	3	3	3
P62873	P62873	Guanine nucleotide-binding protein G(I)/G(S)/G(T) subunit beta-1	GNB1	16.5	37.377	2.247633	2.064539	2.612757	3.03758	2.937828	3.36445	2.134026	2.543957	-0.951046	2.822634	3.085808	2.479649	2.947506	3.207443	3.225529	3.118914	2.941326	3.681971	-3.84135	-3.78781	-5.532994	9.87753259239738	61.185	4	4	5	4	4	4	2	3	2	4	4	4	4	3	4	4	3	4	0	1	1
P62877	P62877	E3 ubiquitin-protein ligase RBX1;E3 ubiquitin-protein ligase RBX1, N-terminally processed	RBX1	16.7	12.274	-0.1498089	-5.473025	-0.3385448	-3.517866	0.4111233	0.7027988	-3.698519	-0.486845	-5.074183	0.3393707	0.2013092	0.6665459	-3.663398	-3.707742	-3.594464	0.5973454	0.5870132	0.538826	0.9073887	0.369112	0.5085468	8.45717009978462	5.958	1	1	1	1	1	1	0	1	0	1	1	1	1	1	1	1	1	1	1	1	1
P62879	P62879	Guanine nucleotide-binding protein G(I)/G(S)/G(T) subunit beta-2	GNB2	16.5	37.331	1.197931	1.026867	1.459875	-4.128864	-4.953906	-5.082968	-4.882257	-4.720235	-4.105726	-4.528307	-4.214291	-4.284229	2.916998	3.473015	4.452879	-5.73584	2.350727	1.605938	0.7254982	0.5571575	0.5064468	9.45236919596034	3.2287	1	1	1	0	0	0	0	0	0	0	0	0	1	1	1	0	1	1	1	1	1
P62888	P62888	60S ribosomal protein L30	RPL30	33	12.784	3.220112	2.328688	3.061319	2.529327	2.439919	3.225538	2.065725	2.746378	2.981476	2.793577	2.640432	0.7362328	3.001606	3.061462	3.178841	2.528496	2.356031	3.445526	1.395905	1.406511	1.194946	9.5727670802565	5.9714	2	1	2	3	2	3	2	3	2	3	2	2	2	3	3	3	2	3	1	1	1
P62899	P62899	60S ribosomal protein L31	RPL31	32.8	14.463	3.005119	2.83202	3.291437	4.687639	4.992985	4.440765	3.630041	3.612499	3.378777	4.44614	4.022869	3.960451	4.564137	3.841087	5.124691	4.733028	3.706558	4.139975	2.229317	2.09013	2.660975	10.051615523005	21.195	3	3	3	4	4	4	3	3	3	3	3	3	3	3	3	3	3	3	2	2	2
P62906	P62906	60S ribosomal protein L10a	RPL10A	26.3	24.831	0.8828983	1.516815	1.979361	1.466663	2.100517	2.376051	4.072741	1.909594	1.707918	1.556589	1.544085	0.8616161	1.733198	0.8847065	1.448748	2.116758	2.222506	1.95838	-1.609859	1.581209	-2.013342	9.53333983599197	10.557	4	3	3	4	4	5	5	5	5	5	4	3	4	3	4	6	5	6	1	1	1
P62910	P62910	60S ribosomal protein L32	RPL32	28.1	15.86	0.4105873	-1.186146	-3.649324	-0.5066471	1.147818	0.6508865	0.4757099	-5.015548	-3.395841	1.977985	2.046465	-5.729106	-4.587056	-3.841755	-4.341129	2.040728	1.320787	2.126465	-5.425113	-1.154671	-2.526985	8.99257560752884	13.222	1	1	1	1	1	1	1	0	0	3	2	0	0	0	1	1	2	1	1	1	0
P62913	P62913	60S ribosomal protein L11	RPL11	43.8	20.252	5.641941	5.625547	5.463726	5.602877	6.144028	6.477293	5.452162	5.818752	5.263597	5.162619	5.137566	5.13319	5.520067	5.308941	5.672785	5.644535	5.717354	5.666523	4.385792	4.045769	4.128275	10.6540417066974	18.813	3	3	3	3	3	4	3	3	3	2	3	3	3	3	4	3	3	2	3	3	2
P62917	P62917	60S ribosomal protein L8	RPL8	38.5	28.024	5.061216	4.877186	4.871141	4.920481	5.056177	5.431667	3.89864	4.690937	4.290422	4.970329	4.841499	4.694666	4.748816	4.639511	4.773281	5.106237	5.609852	5.169651	2.233896	2.389339	3.001825	10.4084604495009	38.545	4	5	5	4	6	6	5	5	4	4	6	5	6	5	4	5	4	5	3	4	4
P62937;P0DN26;A0A0B4J2A2;A0A075B767;A0A075B759;Q9Y536;F5H284;P0DN37	P62937	Peptidyl-prolyl cis-trans isomerase A;Peptidyl-prolyl cis-trans isomerase A, N-terminally processed	PPIA	63.6	18.012	3.334938	3.313643	3.462255	3.052835	3.124037	2.958139	5.31658	3.488106	2.70536	3.351299	3.461153	3.137726	3.302559	3.177107	3.186256	3.559399	4.159678	3.25646	2.451946	2.054371	1.694931	10.0110203555163	44.573	6	5	7	4	6	6	9	7	5	6	6	5	4	4	3	6	8	5	4	5	3
P62995	P62995	Transformer-2 protein homolog beta	TRA2B	12.8	33.665	-0.4149857	0.4278717	0.9546986	0.8143044	-0.2739811	0.7924519	-5.089968	-1.009523	-4.848197	-1.385969	-1.016441	-0.2845001	-0.049263	2.111927	1.381746	-0.2811565	-1.313648	0.2026634	-0.9724007	-0.7154961	-0.6567402	9.18661735185364	8.5004	2	2	2	3	2	3	1	1	0	1	1	1	1	2	2	1	1	1	1	1	1
P63000	P63000	Ras-related C3 botulinum toxin substrate 1	RAC1	18.2	21.45	0.4499397	0.4022751	0.2483959	0.09926414	0.4423428	0.7667618	-0.3625793	0.6777134	1.30471	1.102312	0.6467228	1.213974	0.3366432	0.3770981	0.8387146	0.950634	1.257843	1.389114	-2.442885	-4.013105	-1.021057	9.04532297878666	3.037	1	1	1	1	1	1	1	1	1	1	1	1	1	1	1	1	1	1	1	0	1
P63010	P63010	AP-2 complex subunit beta	AP2B1	7.5	104.55	-1.689634	-3.14255	-1.519293	-2.416945	-2.420942	-2.296358	-3.190371	-3.249475	-2.443705	-6.247906	-5.785952	-3.610521	-1.220236	-1.107746	-1.289986	-3.938814	-3.763969	-3.604635	-4.680852	-3.949619	-1.987915	8.82056923852689	10.564	4	2	2	2	4	2	1	2	2	0	1	1	4	2	3	2	1	2	0	0	1
P63092;Q5JWF2	P63092;Q5JWF2	Guanine nucleotide-binding protein G(s) subunit alpha isoforms short;Guanine nucleotide-binding protein G(s) subunit alpha isoforms XLas	GNAS	13.7	45.664	-1.919796	-2.028435	-1.661478	-2.421255	-1.96752	-2.576881	-3.010162	-2.418596	-3.068974	-2.575819	-2.426702	-5.255992	-2.182306	-1.918024	-2.188711	-2.237488	-5.356527	-1.995237	-3.830425	-3.370145	-4.782797	8.51172297648198	3.7139	1	1	1	1	1	1	1	1	1	1	1	0	2	1	1	1	0	1	0	0	0
P63104	P63104	14-3-3 protein zeta/delta	YWHAZ	48.2	27.745	1.173382	1.316593	1.64813	1.510983	1.657427	2.041588	5.295033	2.95067	1.1315	1.725353	1.621283	0.9479027	2.163692	1.980541	2.066208	1.289236	1.951422	1.162851	0.1427326	-0.07982445	0.1348724	9.80460960660797	42.899	3	4	5	4	5	5	9	7	5	5	4	3	6	5	5	4	4	3	4	2	3
P63151;Q00005;Q9Y2T4;Q66LE6	P63151;Q00005;Q9Y2T4;Q66LE6	Serine/threonine-protein phosphatase 2A 55 kDa regulatory subunit B alpha isoform;Serine/threonine-protein phosphatase 2A 55 kDa regulatory subunit B beta isoform;Serine/threonine-protein phosphatase 2A 55 kDa regulatory subunit B gamma isoform;Serine/threonine-protein phosphatase 2A 55 kDa regulatory subunit B delta isoform	PPP2R2A;PPP2R2B;PPP2R2C;PPP2R2D	11	51.691	-4.450329	-4.369959	-3.377508	-6.851973	-5.266594	-4.682098	-2.616394	-4.589035	-2.917465	-1.618443	-3.546528	-5.578675	-2.292889	-4.887797	-2.917025	-2.454933	-3.920935	-1.298473	-3.493587	-5.931171	-2.170799	8.42362264528925	12.908	0	2	1	0	0	0	1	2	2	1	0	1	1	0	1	1	0	2	0	0	1
P63167	P63167	Dynein light chain 1, cytoplasmic	DYNLL1	37.1	10.366	2.631557	2.327507	3.086155	3.078157	3.095261	3.15167	2.862215	3.332823	3.598785	3.439968	3.366642	3.48423	3.479231	3.681843	3.92919	2.915489	3.505699	3.310982	4.486368	4.640791	4.582922	9.8315306491623	62.416	2	2	2	2	2	2	1	2	2	2	2	2	2	2	2	2	2	2	2	2	2
P63173	P63173	60S ribosomal protein L38	RPL38	24.3	8.2178	3.076473	3.003729	2.771496	2.691788	2.573565	2.856907	0.5431042	2.912075	2.904211	2.971991	2.607126	2.562801	2.937222	2.462605	2.925045	2.846045	2.925726	2.963024	-2.980884	-3.446911	-3.925589	9.15971754618022	2.7126	2	2	2	2	2	2	1	2	2	2	2	2	2	2	2	2	2	2	0	0	0
P63241;Q6IS14;Q9GZV4	P63241;Q6IS14	Eukaryotic translation initiation factor 5A-1;Eukaryotic translation initiation factor 5A-1-like	EIF5A;EIF5AL1	80.5	16.832	2.485373	2.246454	2.407679	3.027061	2.838369	3.370735	2.319593	3.805099	2.548954	2.803635	2.972479	2.844429	3.62438	2.65885	2.602316	2.390198	2.368992	2.119049	2.53546	2.811548	3.960546	9.76791984895489	20.206	3	3	3	5	3	5	3	3	3	3	4	4	4	3	5	4	3	2	3	3	4
P63244	P63244	Guanine nucleotide-binding protein subunit beta-2-like 1;Guanine nucleotide-binding protein subunit beta-2-like 1, N-terminally processed	GNB2L1	48.3	35.076	5.579144	5.326799	5.537958	5.540663	5.324652	5.435299	4.519979	5.078903	4.925032	5.241276	5.256077	5.05559	5.282583	5.304224	5.332228	5.500824	4.573427	5.462105	4.555403	4.369106	4.330765	10.8648787704179	160.47	9	9	10	11	10	10	9	10	11	12	11	8	12	11	11	12	8	11	10	8	8
P63261	P63261	Actin, cytoplasmic 2;Actin, cytoplasmic 2, N-terminally processed	ACTG1	59.7	41.792	6.244886	6.206421	6.073515	6.077482	6.172398	6.170305	10.51192	6.063608	5.800556	5.96365	6.024488	5.795546	5.99472	5.973751	6.14386	6.258165	6.874352	6.246284	4.481121	4.584082	4.357964	11.3737944167147	176.02	14	15	15	14	15	14	20	15	17	13	14	13	13	13	12	14	15	13	11	14	11
P68133;P68032;P63267;P62736	P68133;P68032;P63267;P62736	Actin, alpha skeletal muscle;Actin, alpha cardiac muscle 1;Actin, gamma-enteric smooth muscle;Actin, aortic smooth muscle	ACTA1;ACTC1;ACTG2;ACTA2	33.4	42.051	4.480005	4.344406	4.806915	4.181572	4.050463	4.360996	7.611076	4.147156	3.565931	4.265926	4.402494	4.092356	4.608969	4.509222	3.873791	4.54417	5.067184	4.149473	2.721292	3.151731	2.599871	10.7079191745342	14.988	1	1	1	1	1	1	1	1	1	1	1	1	1	1	1	1	1	1	1	1	1
P68104;Q5VTE0	P68104;Q5VTE0	Elongation factor 1-alpha 1;Putative elongation factor 1-alpha-like 3	EEF1A1;EEF1A1P5	74	50.14	7.464025	7.163933	7.367264	7.734634	8.009184	8.371462	7.14575	7.687023	7.400963	7.410341	7.740723	7.463795	7.62328	7.688383	7.592508	7.819672	8.094982	7.758533	7.218172	7.089888	7.392965	11.6306922361534	154.63	22	19	21	24	23	24	21	23	22	19	19	19	22	22	20	21	21	22	20	19	22
P68363;P68366;Q9H853	P68363;P68366	Tubulin alpha-1B chain;Tubulin alpha-4A chain	TUBA1B;TUBA4A	57.9	50.151	6.625969	6.431248	6.614784	6.918245	7.249788	7.562586	6.759541	6.87282	7.002291	6.348482	7.198111	6.771862	6.988022	7.307898	6.999384	7.253895	6.791323	7.689301	5.951281	5.826427	5.918703	11.3909174524973	175.13	19	16	19	17	16	18	17	18	16	17	17	17	18	17	16	18	17	17	18	19	20
P68371;A6NNZ2;CON__ENSEMBL:ENSBTAP00000025008;Q9H4B7	P68371	Tubulin beta-4B chain	TUBB4B	63.1	49.83	7.090956	6.943769	7.388628	8.469257	8.360298	8.688822	7.452061	7.891853	7.74246	8.044065	7.892365	8.110863	7.523281	7.869211	7.449846	8.774582	7.916082	8.244528	6.747704	6.494333	6.803061	11.6653276568634	323.31	19	18	18	21	21	21	18	18	17	19	20	17	19	19	18	20	18	20	16	17	16
Q15155;P69849;Q5JPE7	Q15155;P69849;Q5JPE7	Nodal modulator 1;Nodal modulator 3;Nodal modulator 2	NOMO1;NOMO3;NOMO2	13	134.32	-2.573521	-2.044146	-2.33592	-1.132566	-1.105999	-1.253752	-4.334429	-2.095835	-3.944338	-2.652407	-3.137381	-4.817926	-3.472214	-2.880037	-2.831783	-2.065086	-2.80451	-0.7647495	-4.284517	-4.852111	-3.586065	9.04968308908825	37.996	2	2	2	6	5	4	1	3	1	3	3	3	2	1	3	5	1	5	0	0	0
P78310	P78310	Coxsackievirus and adenovirus receptor	CXADR	45.5	40.029	5.338245	5.179111	4.690495	2.550093	3.095833	2.880346	2.870459	3.898584	3.972975	2.939501	2.24873	2.619333	5.221226	5.085926	5.295862	3.80253	2.595486	3.901022	-3.42865	-4.634827	-3.069273	10.4472200689799	52.65	13	13	13	7	8	8	9	11	9	6	5	6	12	12	12	8	7	10	0	0	0
P78318	P78318	Immunoglobulin-binding protein 1	IGBP1	60.5	39.221	1.697996	1.587406	1.476904	2.276312	2.766388	2.570387	1.248249	2.014702	2.059383	2.257048	1.790092	2.62859	1.348379	1.835203	2.017511	2.176626	3.006311	2.121775	4.095787	3.807489	4.017977	10.1062249048968	64.104	7	7	9	10	11	10	7	10	8	9	7	7	5	7	5	8	11	8	16	13	16
P78344	P78344	Eukaryotic translation initiation factor 4 gamma 2	EIF4G2	53.5	102.36	2.612305	2.393948	2.691288	2.993389	2.820353	3.167877	2.682682	3.482056	2.981379	3.706661	3.230003	3.178579	3.233049	3.416504	3.373283	2.769758	2.622519	2.369122	5.737745	5.525757	5.82048	10.89407780011	323.31	22	25	23	23	23	23	24	26	20	24	24	23	25	25	23	22	17	21	38	40	42
P78346	P78346	Ribonuclease P protein subunit p30	RPP30	40.3	29.321	-1.519464	-1.167187	0.4153404	0.6844063	1.281075	0.1865864	-2.640028	-0.576664	-1.157087	0.4209995	1.326979	1.093191	-4.714854	0.5667362	-0.4457283	0.2688217	-1.348606	-0.02110291	3.555164	3.198467	3.68844	9.61954200893922	15.713	2	2	2	4	4	3	1	2	1	3	5	4	1	2	2	3	1	2	7	6	7
P78347	P78347	General transcription factor II-I	GTF2I	44.8	112.42	-2.95804	-2.052429	-2.884087	-2.053865	-1.459599	-0.6302719	-0.474329	-0.4776058	-0.5535202	-2.037901	-2.169556	-0.6080799	-1.321096	-0.5314674	-2.326952	-2.285074	-2.872166	-1.930099	3.826303	3.715172	3.896944	10.1629226860554	213.8	2	2	1	1	4	3	7	8	5	2	3	3	4	5	3	1	2	2	31	29	31
P78348	P78348	Acid-sensing ion channel 1	ASIC1	11.6	59.909	-0.5598831	0.1876068	-1.067251	-2.45163	-2.759682	-1.918467	-0.6828041	-1.151716	-0.949995	-2.430891	-1.876957	-2.347977	-0.260685	-0.2623825	-0.8774014	-3.450457	-4.09856	-2.722372	-3.644367	-3.677645	-4.383302	8.74476223706558	10.701	4	3	3	1	1	2	2	3	2	1	1	1	3	3	2	2	1	1	0	0	0
P78371	P78371	T-complex protein 1 subunit beta	CCT2	28.4	57.488	-1.787788	-2.30344	-1.168362	-1.034174	0.5760593	-1.367147	-1.373075	-1.063347	-2.014297	-1.472195	-0.495266	-2.74011	-0.5491714	-0.6505527	-0.3640041	-1.183353	-0.08018875	-0.7194023	1.288765	0.7046833	1.033026	9.41808574821246	32.379	2	1	3	3	4	3	5	5	2	2	4	3	5	4	3	5	4	4	7	5	6
P78381	P78381	UDP-galactose translocator	SLC35A2	11.1	41.307	0.6392365	1.609316	-0.1541252	-1.621504	-1.385981	-1.11231	-1.603291	-0.9990387	0.0444088	-1.250595	-4.155847	-1.574539	0.534483	0.3426094	-0.2148609	-1.101053	-1.412031	0.2423573	-3.583579	-4.583431	-3.52061	9.0320947130529	17.721	1	2	2	1	2	1	2	1	1	1	0	1	1	2	1	1	1	3	0	0	0
P78406	P78406	mRNA export factor	RAE1	54.9	40.968	2.355583	2.087162	2.852341	5.169556	4.986105	4.98945	3.687027	4.177275	4.73554	5.4125	5.708101	5.73361	2.900764	3.257092	3.113701	5.181929	4.409952	5.283354	0.2611694	0.1696434	2.994789	10.4883814778874	78.443	4	5	5	9	8	6	5	7	7	8	10	8	5	6	5	8	7	7	1	2	2
P78527	P78527	DNA-dependent protein kinase catalytic subunit	PRKDC	9.2	469.08	-4.837761	-4.055061	-4.127741	-3.268822	-3.324438	-2.812107	-7.140764	-4.573994	-5.02424	-3.767088	-5.483	-4.302011	-5.005709	-4.481384	-5.09359	-4.445255	-5.307664	-3.888824	-3.028743	-6.96372	-6.238949	9.03140846425162	41.297	3	6	6	8	10	7	1	6	4	5	3	4	5	5	5	7	3	6	0	1	2
P78536	P78536	Disintegrin and metalloproteinase domain-containing protein 17	ADAM17	31.2	93.02	0.576582	0.5563354	0.752491	1.709566	1.943588	1.746443	-0.6254311	0.4929066	-0.06639481	1.976444	1.876732	1.704268	0.3093472	0.6400833	-0.1811771	1.780151	1.651825	1.763128	-5.480881	-2.878142	-3.738047	9.96193814242692	70.581	8	8	8	10	12	11	5	7	5	11	11	11	9	8	5	12	11	11	0	0	0
P81605	P81605	Dermcidin;Survival-promoting peptide;DCD-1	DCD	35.5	11.284	6.192352	7.005079	5.034897	5.05419	4.503126	5.084261	4.910683	4.770382	6.457966	5.096325	5.841009	4.56254	5.607836	5.310688	6.010906	4.300222	5.310133	4.469748	5.55381	4.552099	4.489981	10.3247555990379	21.182	2	2	2	2	2	2	2	2	2	2	4	2	2	2	2	2	4	2	2	2	2
P82094	P82094	TATA element modulatory factor	TMF1	68.9	122.84	4.814014	4.706671	4.615189	2.944485	2.907648	3.028181	4.253122	4.980307	4.373226	3.191416	3.181744	2.855484	4.862087	4.734612	4.822201	3.79845	3.991083	3.559593	-0.6172276	-0.2434921	-0.301775	10.9494827113021	323.31	56	53	55	33	38	31	44	50	49	32	33	31	51	49	50	39	40	36	10	11	12
P82673	P82673	28S ribosomal protein S35, mitochondrial	MRPS35	41.5	36.844	-1.446381	-4.214387	-2.923809	0.2151756	-1.676287	-0.511385	-6.078285	-1.098207	-5.642185	-2.357346	-2.356676	-5.316834	2.253717	-1.774035	-0.07044792	-2.150698	-3.591608	-1.511566	-3.102245	-3.159529	-3.676775	9.53405150265167	41.518	2	2	1	3	2	2	0	2	3	1	1	2	2	1	2	2	1	1	0	1	0
P82675	P82675	28S ribosomal protein S5, mitochondrial	MRPS5	27.4	48.006	0.02380943	-0.4421902	-0.2453899	1.744749	2.024311	1.534897	-1.114628	-0.3444633	-0.1004009	0.4196663	1.300581	0.6303978	0.07574081	0.3609123	0.4864349	-0.06566048	1.69639	1.321484	-4.4477	-5.933051	-3.117515	9.60560668443009	55.709	3	2	3	5	3	5	2	2	1	2	3	3	3	3	2	3	4	2	0	0	0
P82912	P82912	28S ribosomal protein S11, mitochondrial	MRPS11	37.1	20.616	1.824381	1.215904	1.971823	1.129524	1.95789	0.9864445	-1.130335	0.8749657	0.996212	1.702169	1.528112	1.553875	1.357738	1.341368	1.618204	2.093491	2.432833	1.840792	0.2097435	-4.949356	-0.03404236	9.35766809304363	12.465	3	3	4	2	2	2	1	2	1	2	2	2	3	3	3	3	3	3	2	0	2
P82933	P82933	28S ribosomal protein S9, mitochondrial	MRPS9	41.4	45.834	-3.601279	-2.730888	-4.573338	0.2909164	-0.3890743	0.3423748	-3.352556	-5.407857	-2.005669	-5.168415	-1.519609	-2.473936	0.4541359	0.7782001	-0.2707901	0.8309822	-2.217655	-2.475407	-2.042185	-2.673836	-2.162809	9.70313655249118	31.132	0	1	0	5	2	3	1	1	1	0	1	1	5	5	2	4	1	1	1	1	1
P83731	P83731	60S ribosomal protein L24	RPL24	19.1	17.779	4.620945	4.235748	4.487432	4.877464	4.85079	5.058538	3.838383	4.478327	4.553457	4.759262	4.606752	4.780716	4.517408	4.359951	4.188301	4.965919	5.108747	4.99296	2.337156	1.965935	2.153416	10.2858047638486	6.0204	2	3	2	2	2	2	2	2	3	2	2	2	2	2	2	2	2	2	1	1	1
P83881	P83881	60S ribosomal protein L36a	RPL36A	15.1	12.441	4.081778	3.287216	3.252178	2.623396	2.85634	2.752785	2.601862	3.116365	3.12429	3.329161	2.91152	1.969389	1.619406	1.173246	1.27907	1.058477	2.283291	1.10148	-4.239655	-4.891509	-5.589206	9.31946001604689	2.243	2	2	2	2	2	2	2	2	2	2	2	2	1	1	1	1	1	1	0	0	0
P84085	P84085	ADP-ribosylation factor 5	ARF5	52.8	20.529	1.624258	1.4702	1.45677	1.171448	0.7842579	1.395941	2.248814	1.046579	0.6452522	1.507202	1.183668	1.356009	1.179779	1.015965	1.107721	1.376774	-0.1084061	1.363317	0.02240181	-0.02732658	-0.9697552	9.37263588058172	9.252	2	2	2	2	2	2	3	2	2	2	2	2	2	2	2	2	2	2	1	1	1
P84090	P84090	Enhancer of rudimentary homolog	ERH	21.2	12.259	1.293821	1.079859	0.8180695	-5.895723	-4.814987	-3.774705	0.6625938	0.6950493	1.960041	1.001717	0.5778847	0.6973152	0.89991	0.891449	1.032364	1.336103	0.8902225	0.2867317	2.037039	1.927204	1.645216	8.99403985491717	7.4308	1	1	1	0	0	0	1	1	1	1	1	1	1	1	1	1	1	1	2	2	2
P84095	P84095	Rho-related GTP-binding protein RhoG	RHOG	33	21.308	-0.5037594	-0.3031921	-0.500803	-0.4420853	-0.8735523	-0.8395443	1.299261	-1.107946	-1.260963	-1.118214	-1.0662	-1.185347	-0.5525188	-1.246861	-0.7570477	-0.6250057	-0.02099419	-0.4102745	-3.323169	-4.831456	-3.191603	8.79520546872293	11.134	1	1	1	1	1	1	3	1	1	1	1	1	1	1	1	1	1	1	1	0	0
P84098	P84098	60S ribosomal protein L19	RPL19	22.4	23.466	3.550947	3.415302	3.246752	3.655127	3.66304	4.143616	2.818567	3.623489	3.324528	3.965446	3.684769	3.734104	3.579912	3.565458	3.809147	3.827799	3.472553	3.821095	3.22316	3.081352	3.196369	9.86661219981819	11.716	2	2	2	3	3	3	3	3	3	3	3	3	3	3	3	3	3	3	4	4	4
P84103	P84103	Serine/arginine-rich splicing factor 3	SRSF3	25.6	19.329	-0.158432	0.4260101	0.2723179	-4.712266	-2.15383	-0.5382748	0.7355156	1.918509	0.894598	-1.606651	0.2247124	0.2008686	-0.09400177	0.5408726	-0.3355885	0.2143631	0.915596	1.073311	0.9122639	0.7389355	-4.547786	8.98635963063635	3.4922	1	1	1	0	1	1	2	3	2	1	1	2	1	1	1	2	2	2	2	1	0
P84157	P84157	Matrix-remodeling-associated protein 7	MXRA7	31.9	21.466	0.9781857	0.7784195	1.093864	2.929432	2.82555	3.158785	1.157631	1.95446	1.376484	3.281561	3.289427	3.290144	-5.012177	-5.44143	-3.970884	2.758097	-4.916061	2.438929	-1.381964	-4.866203	-4.338082	9.56102979074587	38.559	1	1	2	5	4	5	3	4	3	5	5	5	0	0	0	3	1	3	1	1	1
P98153	P98153	Integral membrane protein DGCR2/IDD	DGCR2	4.5	60.81	-0.664732	-0.8066006	-0.617178	-0.8987217	-0.3415775	-0.4206963	-1.150448	-0.9040508	-0.7371464	-0.464735	-0.7646656	-0.2381725	-0.4590225	-0.3035793	-0.2531567	-4.528362	-4.707159	-4.158551	-4.190444	-3.963981	-3.414288	8.89871969803869	2.6631	1	1	1	1	1	1	1	1	1	1	1	1	1	2	1	0	0	0	0	0	0
P98170	P98170	E3 ubiquitin-protein ligase XIAP	XIAP	18.9	56.684	-1.692627	-1.961809	-1.897289	-2.057152	-1.537701	-1.656832	-5.45459	-3.453228	-4.49167	-0.9346275	-1.232777	-1.308855	-1.187004	-1.441807	2.685198	-1.445755	-1.673414	-0.979084	-0.8085918	-0.9569454	-1.054783	9.37892454969758	21.119	2	2	2	2	2	2	0	0	0	3	3	3	3	3	3	2	2	5	4	4	3
P98172	P98172	Ephrin-B1	EFNB1	26	38.006	2.135517	1.968618	1.919813	0.4179344	-0.05408669	0.255373	1.584515	2.269463	1.922346	2.232641	1.687168	1.635538	2.70944	2.435556	2.381325	0.7960987	0.6477928	0.2658119	-2.557659	-4.319386	-4.288478	9.66021069820407	38.56	5	5	5	3	3	3	6	7	6	7	6	6	7	7	7	4	3	3	0	0	0
P98175	P98175	RNA-binding protein 10	RBM10	37.7	103.53	-4.509871	-5.838111	-4.701185	-4.545356	-5.681984	-4.745731	-2.294239	-1.372154	-1.362785	-1.790316	-1.033724	-2.105064	-2.843697	-1.300228	-1.714495	-2.092691	-3.266634	-3.064173	3.793621	3.460428	3.503996	9.95357124724238	116.48	1	0	1	0	1	2	2	5	2	4	4	2	3	2	3	2	1	2	20	18	18
P98194	P98194	Calcium-transporting ATPase type 2C member 1	ATP2C1	23.8	100.58	1.807703	1.589876	1.785997	-2.418585	-2.18471	-2.736906	-2.668007	-3.845564	-3.52836	-2.948864	-6.871468	-4.88188	1.159456	2.64502	1.683355	-0.6140194	-0.5818024	-0.4344978	-5.482681	-2.818162	-2.642673	9.50478338767361	36.091	13	14	12	3	3	3	5	1	2	2	1	1	9	10	10	4	4	5	0	0	0
Q00013	Q00013	55 kDa erythrocyte membrane protein	MPP1	60.9	52.296	3.150293	3.046371	2.809467	2.978376	3.404951	4.175617	2.553648	2.348671	1.378067	2.637024	2.662716	2.787802	3.504082	3.504978	3.553579	3.65011	4.021765	3.555616	2.107584	2.9303	3.489019	10.3210596292067	165.07	12	11	10	14	15	14	7	7	7	12	12	11	9	9	11	14	12	12	7	10	11
Q00325	Q00325	Phosphate carrier protein, mitochondrial	SLC25A3	20.4	40.094	3.03091	3.078535	3.049377	3.16712	3.26107	2.885366	1.233721	2.861378	2.699577	3.750986	3.146034	2.873724	2.616365	3.135237	2.591503	3.484552	2.692253	2.88125	1.165628	0.9799461	1.01289	10.0891629993649	20.494	5	5	5	4	4	4	4	5	5	6	6	6	4	5	5	4	3	4	4	3	4
Q00341	Q00341	Vigilin	HDLBP	49.2	141.45	-1.567495	-2.304388	-2.000776	-0.6292934	0.2243176	-0.3230534	0.2190456	1.015863	0.0100174	0.5465527	0.6693401	0.377718	-2.12495	-1.230501	-1.515202	-0.1366081	0.07457161	-0.3906403	3.91518	4.289457	3.936886	10.4025708682223	208.2	6	4	5	10	8	9	9	12	9	14	14	14	9	6	7	10	12	9	40	44	41
Q00535	Q00535	Cyclin-dependent-like kinase 5	CDK5	29.5	33.304	-0.6716137	-0.3489037	-1.613811	0.09083557	-0.02404976	1.075363	-1.104176	0.293663	-1.340303	0.237299	-0.04114151	0.173851	-0.3018894	-0.3694935	-0.5698605	0.1398067	0.1153431	-0.04826927	-4.54081	-2.365144	-5.591021	9.14060230802033	9.0256	3	3	3	5	5	6	4	4	3	4	4	5	4	3	3	3	3	4	1	0	0
Q00587	Q00587	Cdc42 effector protein 1	CDC42EP1	35.3	40.294	3.92486	3.471073	3.412037	1.758478	1.737801	1.914494	1.184095	2.176598	1.921219	1.506323	1.780012	1.456345	3.799065	3.863388	3.858862	2.384449	2.761688	2.563408	-4.485423	-2.282837	-4.641639	9.89399465449646	45.982	8	9	8	4	5	5	4	6	5	5	5	5	10	8	9	4	5	6	0	0	0
Q00610;P53675	Q00610	Clathrin heavy chain 1	CLTC	28.2	191.61	0.8775749	1.59621	1.410246	1.048128	1.904905	1.490788	0.1478958	0.8845024	0.4982834	0.4761982	1.97908	1.63121	0.9196568	0.837265	1.253044	1.110199	0.1558552	0.5634174	-0.6053371	-0.2373772	0.04710197	10.2840018678677	89.47	20	17	19	18	19	19	13	16	11	14	15	14	15	19	18	17	7	16	9	10	10
Q00688	Q00688	Peptidyl-prolyl cis-trans isomerase FKBP3	FKBP3	28.6	25.177	0.5286217	-0.1213741	0.2263908	-0.005008698	-0.3202324	-0.2457581	-0.6381435	-0.3729839	-0.3016186	-1.025608	-1.847612	-0.2123775	-1.616133	-1.652798	-1.122099	-0.3339329	-0.3221684	-0.4307384	1.556519	1.374264	3.353758	9.18706927123042	10.169	3	2	3	2	2	2	2	2	2	1	1	2	1	1	1	2	3	2	3	4	4
Q00765	Q00765	Receptor expression-enhancing protein 5	REEP5	16.4	21.493	3.321245	3.059343	2.871908	4.199728	4.224566	4.264772	2.132412	2.570599	1.896206	3.708765	3.172316	2.981974	2.347088	2.013931	2.256086	3.769407	3.87146	3.745607	-4.427924	-4.645221	-4.58581	9.70100640659555	19.193	2	2	2	3	4	4	2	2	2	2	2	2	2	2	2	3	3	3	0	0	0
Q00839	Q00839	Heterogeneous nuclear ribonucleoprotein U	HNRNPU	34.8	90.583	2.478029	2.302673	2.424664	2.612247	2.560896	2.555347	2.597895	2.802961	2.896727	2.409513	2.383821	2.20071	2.711987	2.585674	2.798172	3.04055	3.488844	2.974869	5.107059	5.06041	5.090786	10.6429094688082	89.935	11	11	11	12	12	11	12	11	11	11	10	10	10	10	10	13	14	12	19	20	20
Q01518	Q01518	Adenylyl cyclase-associated protein 1	CAP1	41.3	51.901	-4.635583	-4.818806	-4.998623	-6.287416	-3.612358	-4.880083	3.775188	-0.6552105	-3.09779	-2.884068	-2.953449	-3.046122	-4.582761	-4.833713	-4.836051	-4.656945	-4.100097	-3.764985	0.8086205	0.9687748	1.230585	9.42618582524451	40.012	0	0	0	0	0	0	15	2	1	1	1	1	0	0	0	0	0	0	5	6	4
Q01581	Q01581	Hydroxymethylglutaryl-CoA synthase, cytoplasmic	HMGCS1	2.5	57.293	-3.939623	-4.532062	-4.59395	-4.257347	-4.335739	-5.192653	-6.165774	-3.961711	-4.202716	-4.310863	-4.683861	-4.241615	-4.23628	-2.923635	-3.004933	-3.938251	-4.443424	-3.883917	-3.542122	-3.898651	-4.527852	8.088844562727	2.1817	1	0	1	1	1	0	0	1	1	1	1	1	1	1	0	1	1	1	1	1	1
Q01650;Q9UM01	Q01650	Large neutral amino acids transporter small subunit 1	SLC7A5	13	55.01	2.240448	1.210398	2.634661	0.3554783	-0.05464745	0.09593391	1.192955	1.621237	1.503138	1.172421	1.332283	0.006391525	1.981668	2.123354	1.983746	1.57416	1.43371	1.335173	-4.461193	-3.264183	-4.561387	9.52188307043346	13.072	5	5	5	1	1	2	2	2	2	3	3	3	3	2	2	4	3	4	0	0	0
Q01780	Q01780	Exosome component 10	EXOSC10	47.9	100.83	-0.0233593	-0.09457397	0.003376007	-0.5750465	-0.1414661	-0.06033325	0.7099953	1.442047	1.133642	0.2699413	0.1887417	0.02396584	1.050858	1.051027	0.8298512	-0.2736015	-0.125309	-0.1379566	4.066725	3.853109	3.773001	10.352587670586	120.64	9	8	10	7	9	7	13	16	13	10	10	7	12	13	11	8	8	8	32	33	30
Q01804	Q01804	OTU domain-containing protein 4	OTUD4	6.3	124.04	-4.258129	-4.443464	-4.569042	-5.193825	-5.381632	-4.741216	-5.222004	-5.457715	-5.237387	-4.864738	-5.917848	-5.988201	-3.99942	-2.975916	-3.766941	-5.154759	-5.504613	-4.057053	-0.9013653	-1.159323	-0.8281631	8.66863747367112	9.3326	1	1	1	1	1	1	0	0	1	0	1	0	2	2	1	0	1	0	5	5	5
Q01813	Q01813	ATP-dependent 6-phosphofructokinase, platelet type	PFKP	11.1	85.595	-4.928057	-3.381817	-3.030342	-1.831797	-0.7126961	-0.6105118	-2.995396	-3.774061	-4.515326	-1.734715	-1.442905	-3.628569	-3.327799	-4.075935	-5.213761	-0.8953304	-0.4483471	-3.199936	-3.929886	-2.520461	-4.022554	8.80114291782368	11.618	1	1	2	2	3	3	1	1	0	1	3	1	2	1	0	3	3	1	1	0	1
Q01968	Q01968	Inositol polyphosphate 5-phosphatase OCRL-1	OCRL	28.4	104.2	2.922056	3.150593	3.327679	1.13936	1.327202	1.51907	2.718531	3.375591	3.214479	2.275011	2.069305	2.042904	3.364763	3.347353	2.965096	1.894634	1.318523	2.285772	1.075336	1.438253	1.626816	10.3835281341698	54.32	17	18	18	7	12	10	16	19	17	14	12	13	20	18	16	12	10	12	12	10	11
Q01974	Q01974	Tyrosine-protein kinase transmembrane receptor ROR2	ROR2	5.8	104.76	-2.498793	-2.243847	-2.716656	-4.886182	-3.732307	-4.075167	-3.652136	-3.326094	-3.653366	-2.596414	-4.737645	-3.836848	-2.627108	-2.491545	-3.03495	-5.288303	-3.165303	-4.122667	-3.597331	-4.085944	-3.690636	8.26195243284413	5.8273	1	2	1	0	1	1	1	1	2	1	1	0	1	1	1	0	0	1	0	0	0
Q02224	Q02224	Centromere-associated protein E	CENPE	2.7	316.41	-4.505646	-2.390207	-5.393754	-2.106594	-1.412636	-1.311832	-4.25866	-1.792217	-1.525654	-4.915425	-4.571194	-4.409689	0.01741791	-0.2210236	-0.9349327	-2.064396	-3.977261	-1.541702	-3.937626	-6.539958	-4.033645	9.54275075673258	4.2649	0	1	0	1	2	1	0	1	1	0	0	0	2	1	1	1	1	1	0	1	0
Q02241	Q02241	Kinesin-like protein KIF23	KIF23	31.4	110.06	-3.152187	-3.233961	-2.286398	-1.828445	-2.243402	-2.033682	-2.911797	-1.612732	-2.073393	-2.353746	-3.121107	-2.794588	-2.088848	-2.400663	-3.054375	-1.223976	-1.852064	-0.9656544	1.068094	0.946312	1.115444	9.46556129196941	50.216	1	1	1	3	4	3	1	2	1	2	1	3	1	1	1	4	4	4	10	13	12
Q02413	Q02413	Desmoglein-1	DSG1	27.1	113.75	-4.372646	-1.736967	-3.425067	1.728138	-4.415802	-5.607887	1.588871	-1.723145	4.282148	0.1223106	-0.8594704	2.547718	-0.6422062	-1.139818	0.709753	-4.213037	-5.426697	-4.876333	-1.499966	-1.743801	-2.175385	9.90266634331222	159.45	2	3	0	9	1	0	11	3	17	6	5	11	4	3	4	1	1	0	3	4	2
Q02487	Q02487	Desmocollin-2	DSC2	14.8	99.961	0.7309818	0.6110096	1.298033	-2.58823	-1.007179	-3.195719	-1.128168	0.1176434	-4.970101	-1.203213	-0.8061562	-0.9822922	1.636263	1.641144	1.316513	-0.338562	-1.213327	-2.638536	-2.500229	-3.967707	-2.584786	9.43102584813312	24.104	4	5	5	1	3	3	1	4	0	1	1	1	6	5	4	3	2	2	0	0	0
Q02543	Q02543	60S ribosomal protein L18a	RPL18A	29	20.762	3.816389	3.461788	3.738459	4.176384	4.06892	4.211536	1.203281	3.971493	3.834129	4.386703	4.428148	4.746742	3.500887	3.29567	2.945333	3.46579	0.546442	4.226713	2.257559	1.337959	2.467869	10.0741945304018	14.636	6	6	6	6	6	6	3	6	6	6	6	6	6	6	5	5	3	5	5	4	5
Q02790	Q02790	Peptidyl-prolyl cis-trans isomerase FKBP4;Peptidyl-prolyl cis-trans isomerase FKBP4, N-terminally processed	FKBP4	36.4	51.804	-2.29394	-4.579922	-3.157959	-4.937531	-2.750153	-2.986721	-4.773205	-4.166151	-4.858799	-3.045221	-3.304413	-4.559277	-1.72921	-0.945837	-2.465912	-0.7534447	-0.558075	-1.202675	-0.5688419	-0.9945641	-0.8101139	8.94691873359327	29.729	3	1	2	0	2	2	1	3	3	2	2	2	3	4	1	6	6	3	4	4	4
Q02878	Q02878	60S ribosomal protein L6	RPL6	53.5	32.728	7.812616	7.562717	7.623804	7.671215	7.664244	7.699549	6.434731	7.387306	7.037842	7.685352	7.502182	7.36237	7.386534	7.339222	7.258713	7.80666	8.094465	7.733133	6.074121	5.684278	5.851238	11.3275224027168	157.7	18	18	18	19	19	19	17	18	16	17	18	18	17	17	18	17	17	18	17	17	17
Q02880	Q02880	DNA topoisomerase 2-beta	TOP2B	24.7	183.26	-4.737846	-5.656302	-3.516905	-4.028032	-3.59535	-3.653715	-2.763542	-2.065914	-3.251894	-5.713188	-4.516455	-5.601904	-4.678925	-4.74461	-3.788585	-5.902146	-2.950621	-5.092999	0.9233265	0.8534203	0.8134155	9.48974760567371	47.434	2	3	3	3	5	5	2	3	1	4	4	3	2	3	0	2	0	1	16	16	15
Q02952	Q02952	A-kinase anchor protein 12	AKAP12	57.6	191.48	2.409472	2.41275	2.246613	0.4033604	0.4029598	0.5881786	-0.6746521	0.05484581	-0.4350319	-0.9928379	-0.5419159	-0.4298897	2.216496	2.390808	2.024334	1.004614	1.336372	0.4577141	0.1753139	0.1561146	0.8748741	10.1728946977522	323.31	43	46	47	19	20	21	14	20	14	13	16	16	48	51	41	24	24	23	20	19	26
Q02978	Q02978	Mitochondrial 2-oxoglutarate/malate carrier protein	SLC25A11	36	34.061	2.007011	1.66716	1.37929	1.350048	1.308014	1.54356	0.2903538	1.423357	-0.4361343	0.8159161	0.7256413	1.252987	0.6327515	0.6888981	0.009183884	0.5152397	-1.811354	-0.1551437	-1.277781	-4.511363	-2.122408	9.4341535710666	15.359	5	5	5	4	4	4	4	4	4	2	2	2	4	3	4	2	2	3	1	1	1
Q03135;P56539	Q03135	Caveolin-1	CAV1	36.5	20.471	1.743992	1.382792	1.683666	-5.283218	-2.448328	-1.984093	-3.552523	1.9736	0.1342793	-5.256655	-6.308464	-5.57642	1.144735	1.034149	1.503021	-5.003522	-3.420624	-4.765425	-2.066472	-4.886208	-2.147569	8.81558438886191	8.7032	5	4	4	0	1	1	0	2	2	0	0	0	2	2	2	0	1	1	0	0	0
Q03252	Q03252	Lamin-B2	LMNB2	56.9	69.948	1.659603	1.473629	1.130447	3.088385	2.616796	3.165932	1.228115	2.036577	1.229279	2.605398	2.712391	2.33947	0.8629971	0.8309231	0.3023529	3.065117	3.245258	2.906248	-3.389584	-4.101051	-2.886276	10.1752798184424	80.357	10	10	8	25	25	27	15	18	14	20	23	22	9	10	7	23	29	23	1	1	2
Q03701	Q03701	CCAAT/enhancer-binding protein zeta	CEBPZ	27.4	120.97	-1.761766	-1.69643	-1.423185	-1.648903	-1.634651	-1.562218	-1.068285	0.7311306	-1.533947	-0.4174767	-0.1861572	-1.446678	-1.456602	-0.2791729	-2.824493	-0.5680103	-1.331306	-1.579905	2.822449	2.176697	2.04188	9.82763416359034	111.12	5	4	5	6	9	9	8	11	8	9	11	7	6	7	3	8	4	5	18	19	17
Q04637;REV__Q8NEG2	Q04637	Eukaryotic translation initiation factor 4 gamma 1	EIF4G1	33.3	175.49	-0.09904671	-0.1816139	-0.4113102	-0.644331	-0.5818157	-0.09876823	0.2858639	1.645905	0.7890377	0.6315365	0.5705318	0.09014702	0.547966	1.012453	0.9491959	-0.2062683	-0.1995106	-0.1263962	4.950098	4.949472	5.051281	10.6697723253876	225.5	12	14	11	11	9	11	14	21	16	16	15	13	16	17	15	13	12	11	43	43	43
Q04656	Q04656	Copper-transporting ATPase 1	ATP7A	22.1	163.37	3.268612	3.201462	3.704496	1.047922	1.288357	1.207567	2.844698	3.17329	2.54497	1.259884	1.146519	0.8493423	3.303379	3.338631	3.195719	1.447721	1.723392	1.548239	-1.987665	-4.263885	-2.068134	10.3549339665591	220.79	25	25	23	13	12	13	19	18	14	14	14	11	23	23	22	13	13	13	0	0	0
Q04721	Q04721	Neurogenic locus notch homolog protein 2;Notch 2 extracellular truncation;Notch 2 intracellular domain	NOTCH2	13	265.4	1.464933	1.413033	1.274454	0.6285496	-0.9520664	0.28895	1.323202	1.854891	1.354813	0.6245365	0.9456177	0.7893887	1.836014	2.110075	1.549793	1.352999	0.9193344	-0.3840904	-3.082449	-3.299852	-4.642031	10.0977430589449	96.31	12	12	12	8	7	8	11	11	12	10	11	10	12	14	13	9	8	7	2	2	1
Q04760	Q04760	Lactoylglutathione lyase	GLO1	37.5	20.777	0.8061619	0.7255535	0.5910645	1.753887	2.418627	2.4436	0.9210892	1.085732	0.4882202	2.282663	1.892412	2.060308	0.6491814	0.649498	0.1945	2.164082	1.679296	-0.1405029	0.9400082	0.6175652	0.7638149	9.46834733041216	9.8007	2	2	2	5	5	5	2	2	3	3	4	3	2	2	3	6	4	5	3	3	3
Q04917	Q04917	14-3-3 protein eta	YWHAH	39.8	28.218	0.07252312	0.08560944	0.2375469	-0.002477646	-0.2232113	1.264524	2.132816	0.1656055	1.358706	0.3029327	0.551239	-0.8334808	-0.70401	-0.7521515	0.9512482	-0.2546215	0.6091404	0.7124367	-4.249607	-6.04443	-4.348113	9.30187604527315	12.883	3	3	3	3	3	3	5	4	3	3	3	3	2	2	2	3	4	4	0	0	1
Q05084	Q05084	Islet cell autoantigen 1	ICA1	14.5	54.644	-2.026064	-2.237341	-2.116619	-4.188933	-4.150756	-3.539039	-1.908606	-0.4222355	-2.487238	-4.176479	-5.21788	-5.586871	-2.24028	-2.596836	-2.660955	-4.578775	-6.211583	-5.609681	-2.927286	-4.400124	-3.015248	8.6126779183165	15.525	1	2	1	0	0	0	1	4	2	0	0	0	1	1	1	0	0	0	0	0	0
Q05639	Q05639	Elongation factor 1-alpha 2	EEF1A2	50.8	50.47	2.310917	4.43646	1.955126	2.217951	2.249897	2.461025	0.1633568	0.9706898	1.034136	2.725029	2.563034	1.937761	2.729109	2.835905	1.872488	1.399748	0.9086933	0.9961872	1.887466	2.14513	2.307625	9.99482287497997	11.295	3	4	2	2	2	2	1	1	1	3	2	2	2	2	2	1	1	1	3	3	3
Q05655	Q05655	Protein kinase C delta type;Protein kinase C delta type regulatory subunit;Protein kinase C delta type catalytic subunit	PRKCD	11.7	77.504	-1.568081	-2.183964	-3.937207	-1.841902	-2.227781	-2.788177	-3.114077	-2.002111	-5.318089	-4.12929	-4.911083	-4.232805	-2.100851	-1.972418	-4.941326	-0.8644924	0.2770119	-0.05314827	-2.215186	-4.80082	-2.297469	8.8670194090185	16.714	2	2	1	4	3	3	1	2	1	0	0	1	2	2	2	4	5	6	0	0	0
Q05682	Q05682	Caldesmon	CALD1	26.2	93.23	-3.265972	-2.436058	-3.84234	-4.213692	-0.7519531	-1.191816	-0.310997	-0.2114792	-2.405739	-1.126219	-0.8947239	-0.770771	-2.250893	-2.210619	-2.494308	-2.082468	-0.9091091	-1.353064	2.281107	2.384937	2.529861	9.57807735777916	51.905	1	4	1	1	6	5	3	5	3	4	7	7	3	2	3	5	6	6	15	15	17
Q05D32	Q05D32	CTD small phosphatase-like protein 2	CTDSPL2	4.3	52.998	-4.612185	-4.902127	-5.34021	-4.138807	-3.960176	-3.78875	-5.44351	-4.826036	-4.691116	-4.278076	-4.435863	-4.622494	-5.407155	-4.842169	-4.679939	-2.361481	-2.196091	-4.668949	-3.259731	-3.504311	-3.402414	7.9853141807451	9.1979	1	0	1	1	1	1	1	1	1	1	1	1	0	1	0	2	2	1	1	1	1
Q06124	Q06124	Tyrosine-protein phosphatase non-receptor type 11	PTPN11	16.4	68.01	-2.348959	-1.82585	-2.60906	-0.6162262	-0.6946888	-0.8091259	-1.990553	-1.90855	-1.034523	-0.7441921	0.1485615	-1.953409	-2.178205	-5.199265	-5.666964	-0.3223782	-0.2289963	-1.604563	-0.5584812	-0.3475571	-0.7360649	9.3064679187148	20.577	2	2	1	4	4	5	3	2	2	4	4	1	2	1	0	4	4	1	4	3	3
Q06210	Q06210	Glutamine--fructose-6-phosphate aminotransferase [isomerizing] 1	GFPT1	17.5	78.806	-2.110779	-3.260265	-3.450508	-1.302649	-0.7270527	-0.03443909	-3.206961	-0.9614735	-5.472667	0.03906441	-0.348423	-0.5825596	-3.464781	-1.182631	-1.966009	-1.303926	-2.238081	-0.623703	-0.5236931	0.0509491	-0.7649269	9.47498798095881	15.469	2	3	1	5	6	5	2	3	2	6	4	3	3	3	1	3	1	4	3	5	3
Q06481	Q06481	Amyloid-like protein 2	APLP2	30.7	86.955	2.774202	3.065836	3.365217	-1.083466	-1.009352	-1.831247	-1.89987	-1.107946	-0.8779716	-1.727247	-1.965872	-1.868645	3.333075	3.167524	2.564154	0.01765823	-0.0104866	-0.1732063	-3.714108	-4.750791	-3.808345	9.78736127684865	90.621	10	11	11	4	4	2	2	2	4	2	3	3	13	12	11	3	3	4	0	0	0
Q06830	Q06830	Peroxiredoxin-1	PRDX1	68.3	22.11	4.426212	4.449543	4.24703	4.158646	4.218363	4.456635	4.459639	4.856728	4.763672	4.921682	4.308748	4.518801	4.098581	3.989264	4.143076	4.053968	3.381023	4.13666	4.580458	4.34531	4.41943	10.5172354974651	33.533	7	7	7	9	8	8	11	11	10	11	10	10	7	8	8	8	8	8	11	11	11
Q07020	Q07020	60S ribosomal protein L18	RPL18	29.8	21.634	5.398905	5.371265	5.581036	6.015598	6.219639	6.581234	5.093107	6.054729	5.546616	6.190067	5.96977	5.737757	5.595676	5.896545	5.719292	6.174181	5.157116	6.303904	4.151073	4.297747	4.365751	10.5686006222333	41.579	2	2	3	3	3	3	3	2	3	4	4	4	3	3	3	4	4	4	3	3	3
Q07065	Q07065	Cytoskeleton-associated protein 4	CKAP4	62.1	66.022	5.158846	5.164806	5.092279	7.373058	7.487106	7.786499	5.072025	5.656498	5.507565	6.74625	6.829052	6.74781	4.682079	4.86401	4.841248	7.315298	7.839464	7.6516	-0.4356823	-1.9799	-1.933262	11.5046203591178	323.31	28	30	29	32	32	32	25	26	25	31	32	32	24	25	24	33	34	32	4	4	2
Q07157	Q07157	Tight junction protein ZO-1	TJP1	68.3	195.46	4.416035	4.416084	4.458588	-1.023994	-1.609011	-1.421568	4.018654	4.631603	4.742167	-2.498062	-1.519508	-1.941759	3.940977	4.038769	3.626835	-0.003799438	-0.1916847	-0.7333736	3.407978	3.305222	3.281626	10.8521260702503	323.31	70	74	74	11	11	10	68	75	67	5	8	7	67	66	53	15	13	13	55	55	58
Q07666;O75525;Q5VWX1	Q07666	KH domain-containing, RNA-binding, signal transduction-associated protein 1	KHDRBS1	16	48.227	0.6107635	-0.6088161	-0.1616554	0.4443283	0.8323021	1.663227	1.045839	0.008670807	0.8087578	-0.3049145	-0.335125	0.1549339	-0.372633	0.05118179	0.8963089	0.9129581	2.722178	-0.6654396	2.7875	2.169247	2.158691	9.39387340414938	13.931	3	3	2	3	3	4	2	2	2	2	2	3	2	2	3	3	5	2	5	4	5
Q07866	Q07866	Kinesin light chain 1	KLC1	33.3	65.309	-3.203333	-2.987059	-2.68091	-4.141128	-5.734774	-4.077235	-0.6129379	-0.2225151	-0.7298546	-2.512659	-1.578341	-2.288422	-0.5738392	-0.7074947	-1.148951	-4.813998	-2.922621	-3.098711	1.898235	2.043962	2.374401	9.53814626619904	58.458	2	2	2	0	0	0	4	4	3	2	1	1	3	3	3	0	1	1	14	15	13
Q07960	Q07960	Rho GTPase-activating protein 1	ARHGAP1	61.7	50.435	0.6804924	0.856308	1.743053	3.545439	3.761599	4.257093	3.147058	3.020235	2.029942	4.299623	4.237705	4.617239	1.264183	2.494749	2.093538	3.484846	2.484409	3.304819	-1.850405	-2.453976	-1.504938	10.3603661730533	63.496	6	6	7	12	14	13	10	10	7	18	18	18	5	7	4	13	6	13	1	1	1
Q08170	Q08170	Serine/arginine-rich splicing factor 4	SRSF4	12.3	56.678	-3.48036	-3.949703	-3.971439	-4.442209	-2.009041	-4.101974	-4.699039	-3.929873	-4.397823	-4.16008	-4.76226	-5.129381	-4.285952	-4.388327	-4.268684	-4.384638	-3.949421	-1.196888	-5.044064	-5.265209	-5.821251	7.96210877555416	3.9172	1	1	1	1	2	1	1	1	1	1	1	1	1	1	1	1	1	2	1	1	1
Q08211	Q08211	ATP-dependent RNA helicase A	DHX9	40.7	140.96	3.717636	3.197466	3.705359	3.722712	4.13773	4.14266	3.271624	4.250477	3.584911	3.643581	3.911497	3.624128	3.866697	3.961533	3.694336	3.956078	2.985069	4.264269	4.076902	4.255245	3.765242	10.9654416024523	323.31	24	23	22	23	24	23	20	23	25	24	22	23	22	23	21	22	22	23	28	28	25
Q08257	Q08257	Quinone oxidoreductase	CRYZ	22.8	35.206	-0.1509895	-0.5628548	-0.4897957	0.330637	0.3363953	0.2882462	-1.590986	-1.405537	-1.972027	-1.216345	0.3163071	-0.1786842	-1.072311	-2.599226	-2.431402	0.1931896	-1.038754	-1.438187	-3.600898	-4.585182	-3.694232	9.06243155316261	19.039	3	3	3	4	3	3	2	2	2	2	4	4	3	1	1	5	2	2	0	0	0
Q08357	Q08357	Sodium-dependent phosphate transporter 2	SLC20A2	10.3	70.392	-0.4954891	0.3922653	0.1941299	-2.548639	-3.45052	-5.660657	-2.94747	-0.8046474	-2.546066	-5.552579	-1.404217	-1.454168	-0.9082603	-0.690958	-0.9469395	-4.887053	-0.4714203	-0.307869	-4.121439	-3.315441	-4.218924	8.72860535641211	13.27	2	3	3	1	1	1	1	2	1	0	2	2	2	2	2	1	2	3	0	0	0
Q08378	Q08378	Golgin subfamily A member 3	GOLGA3	60.8	167.35	3.812611	3.942305	3.995672	1.962038	2.002081	2.381405	3.779392	4.304733	4.377657	2.620108	2.610924	2.47558	3.758999	3.781027	3.521717	2.621822	3.035192	2.445091	-1.562859	-1.103586	-1.545353	10.8468502908944	323.31	58	57	59	36	37	37	56	58	57	38	43	39	51	51	51	40	44	37	11	12	10
Q08379	Q08379	Golgin subfamily A member 2	GOLGA2	22.3	113.08	-0.7025585	-0.3229942	-0.01395988	-5.583008	-3.477743	-3.404475	-0.1200752	1.045288	1.112007	-5.307819	-5.880079	-4.50069	0.1680241	-0.3312206	0.04118347	-2.835634	-3.399372	-5.46665	-4.480347	-4.631809	-4.580694	9.30096484660539	41.479	6	6	6	0	0	1	10	13	9	1	3	0	8	6	5	2	2	1	0	0	2
Q08554	Q08554	Desmocollin-1	DSC1	14.8	99.986	-2.947336	-1.951799	-4.959469	0.2014618	-3.563141	-2.567369	0.6831131	-5.537242	2.245296	-0.05249786	-0.5364094	1.688734	-0.7031574	-2.61146	-1.070147	-2.649128	-3.547289	-4.082068	-1.402735	-1.880878	-1.185465	9.56157836830096	57.126	1	2	1	4	2	2	6	1	9	4	4	6	3	2	4	2	2	0	4	3	4
Q08945	Q08945	FACT complex subunit SSRP1	SSRP1	26.2	81.074	0.3718357	0.1557522	0.7817326	1.094202	1.502695	1.478615	0.09000015	1.373278	-0.2478142	0.9092121	0.8005657	0.7618771	0.073843	0.4467888	0.7480659	1.539385	1.216928	1.390472	2.390289	2.035263	2.450073	9.86220892497558	117.07	5	5	5	7	9	7	3	6	3	6	6	6	4	5	3	8	4	7	10	10	11
Q08J23	Q08J23	tRNA (cytosine(34)-C(5))-methyltransferase	NSUN2	30.6	86.47	0.3491116	0.09173012	0.007989883	1.859913	1.224977	1.514929	0.3767757	0.9402428	0.8363209	0.622961	0.231184	0.8958836	0.2549152	0.1842232	0.4682922	0.8617172	0.9873791	1.496248	-0.2222996	-0.4166565	-0.5349121	9.82541313418117	113.85	7	7	6	10	9	9	8	10	10	8	9	10	7	6	6	8	8	9	7	5	6
Q09666	Q09666	Neuroblast differentiation-associated protein AHNAK	AHNAK	46.4	629.09	1.210394	1.347582	1.647306	-1.987595	-2.258949	-2.146261	-0.5709381	-0.4631214	-0.8947601	-2.884068	-2.3118	-3.714331	1.228819	1.541624	1.189798	-1.750111	-1.147911	-1.023933	0.1505795	0.3098621	0.3140926	10.5322701446091	323.31	69	72	72	15	15	11	26	33	23	9	12	7	75	80	64	23	26	21	49	56	52
Q10567	Q10567	AP-1 complex subunit beta-1	AP1B1	5.9	104.64	-2.965736	-2.446072	-2.033102	-2.48521	-3.714138	-2.385958	-2.425209	-1.843477	-1.776028	-5.086534	-2.619449	-3.980547	-0.983099	-0.5345535	-1.085365	-2.090347	-5.125548	-2.69525	-3.884484	-3.227648	-3.980079	8.81876677470809	4.1095	1	1	1	1	1	1	1	1	1	0	1	1	1	1	1	1	0	1	0	0	0
Q12770	Q12770	Sterol regulatory element-binding protein cleavage-activating protein	SCAP	9.1	139.73	-0.0442791	0.09243584	0.2833443	0.1698265	1.455471	1.53694	-1.767076	0.01986694	-0.269125	0.2302551	-0.4877186	-0.211956	-0.4115028	-1.603806	-1.708614	-0.0002384186	-3.017399	0.3767986	-5.589325	-5.452734	-5.698515	9.62826628841108	16.078	4	6	6	6	7	6	2	4	5	6	4	4	3	3	3	6	2	8	0	0	0
Q12772	Q12772	Sterol regulatory element-binding protein 2;Processed sterol regulatory element-binding protein 2	SREBF2	9.6	123.69	-0.2646751	-2.113516	-2.202831	-2.096674	-2.641808	-3.702585	-4.997211	-3.90608	-4.374023	-2.107235	-3.11894	-2.901077	-3.439227	-3.712742	-5.281958	-2.253746	-3.206614	-2.15221	-4.014931	-4.421565	-4.111566	8.86844458169375	16.985	3	1	1	1	1	1	0	0	0	1	1	1	0	0	0	1	0	1	0	0	0
Q12788	Q12788	Transducin beta-like protein 3	TBL3	13.5	89.034	-1.099876	-0.3342056	-0.9075317	-3.0786	-2.634619	-2.831711	-3.076778	-3.137894	-3.817959	-1.821777	-2.542816	-2.092604	-1.016043	-0.7960129	-2.663797	-1.535067	-2.339144	-1.680414	-1.24939	-1.261307	-1.265999	9.12221587827283	154.34	4	3	5	1	3	2	1	3	1	1	1	1	3	5	2	2	2	3	4	6	3
Q12789	Q12789	General transcription factor 3C polypeptide 1	GTF3C1	6.4	238.87	-4.093752	-5.74066	-4.063152	-6.146662	-6.385153	-5.716301	-6.323201	-4.60494	-6.716971	-6.225072	-4.530983	-5.713648	-5.832243	-5.799981	-6.300056	-4.575376	-5.643235	-4.68746	-1.361931	-1.112465	-1.532061	8.9186802429639	29.008	2	3	3	2	2	3	1	3	3	1	3	4	2	2	3	2	3	2	8	7	6
Q12792	Q12792	Twinfilin-1	TWF1	20.9	40.282	-2.39909	-1.965292	-1.359585	-0.8634872	-0.3187237	-0.2438278	-0.8848381	-1.384914	-2.441616	-1.074324	-0.918539	-1.18306	-2.264925	-0.448719	-2.03779	-1.413748	-0.4609642	-0.4280643	-0.007717133	0.2644558	0.03710365	9.11521097670417	22.728	1	2	2	3	3	3	2	2	1	3	3	2	2	2	3	2	3	2	3	3	3
Q12797	Q12797	Aspartyl/asparaginyl beta-hydroxylase	ASPH	22	85.862	-1.45005	-1.220558	-1.266535	-0.194561	0.3883381	1.154001	-6.94506	-2.782772	-6.459638	-2.425856	-1.321993	-2.978077	-5.643548	-0.9855137	-1.043625	-0.07900047	0.7178059	1.222101	-4.39859	-4.759336	-4.498284	9.21224088880154	35.072	2	3	4	6	5	9	1	2	1	4	4	4	2	3	4	5	5	6	0	0	0
Q12834	Q12834	Cell division cycle protein 20 homolog	CDC20	13.6	54.722	-2.370405	-2.541029	-2.125862	-0.5126228	-0.7278614	-2.924795	-2.761982	-2.434164	-2.359913	-2.117533	-2.075962	-2.712734	-1.617418	-1.297472	-1.231638	-1.511143	-1.460358	-1.093111	-1.345665	-1.137104	-1.548695	8.90628115577215	7.1504	1	1	2	1	2	2	1	1	1	1	1	1	2	2	2	2	2	2	2	2	1
Q12846	Q12846	Syntaxin-4	STX4	24.6	34.18	1.675507	1.633831	1.092066	-1.085981	-0.5366173	-2.232439	0.1135292	-0.1352787	-1.354723	-1.792416	-2.199095	-1.145018	1.013437	1.458555	1.395823	-0.1125031	0.1607647	-0.7874832	-4.350688	-5.057833	-4.450001	9.06859398097665	17.338	5	5	3	2	2	2	3	2	2	2	2	2	5	5	4	3	3	2	0	0	0
Q12893	Q12893	Transmembrane protein 115	TMEM115	20.5	38.197	4.347233	4.303577	4.789816	3.094807	3.032475	3.772598	1.457773	4.393112	4.198862	3.14958	3.158939	2.679857	4.391489	4.945633	4.296494	3.673548	1.548838	3.562004	-4.19212	-2.794356	-4.290168	10.0192409503959	35.376	5	4	5	4	4	4	2	4	3	2	2	3	4	5	3	3	3	4	0	0	0
Q12904	Q12904	Aminoacyl tRNA synthase complex-interacting multifunctional protein 1;Endothelial monocyte-activating polypeptide 2	AIMP1	24	34.352	-5.316592	-1.13876	-1.302288	-1.034111	-4.091852	0.00151062	-2.037777	-0.08802414	-5.64997	-5.404396	-4.96229	-3.956685	-3.95117	-4.77072	1.082714	-0.9878578	-4.695736	0.75951	-0.4992962	0.05377197	-0.7639027	8.87971503904267	5.8446	0	1	1	1	0	1	1	1	0	0	0	1	1	0	3	1	0	1	2	2	1
Q12905	Q12905	Interleukin enhancer-binding factor 2	ILF2	33.3	43.062	-0.7989273	-0.7010365	-0.4360752	-1.250412	-2.01049	-4.018353	-0.3246613	0.4645844	-0.01094627	-0.08901978	0.1033821	-0.364481	0.517683	0.33354	-0.125845	-0.1006203	0.3597126	0.07288933	1.917032	1.850237	1.755371	9.51836915091775	23.891	1	3	1	2	2	2	4	2	2	1	1	1	2	1	1	2	2	3	4	5	4
Q12906	Q12906	Interleukin enhancer-binding factor 3	ILF3	51.5	95.337	-0.301466	-0.3994083	-1.154375	-2.555113	-1.753599	-2.137373	0.5320187	1.733202	0.7015839	-1.157019	-1.153589	-1.410095	-0.4070129	0.3334122	-0.4593201	-0.9140034	-0.9374943	-1.407598	3.613806	3.804798	3.726788	10.0747067564719	151.6	5	6	5	3	5	3	8	10	6	6	5	3	5	7	6	4	4	4	24	23	25
Q12907	Q12907	Vesicular integral-membrane protein VIP36	LMAN2	37.6	40.228	2.627014	2.346056	2.951828	2.806917	2.334867	2.503639	1.610458	0.05884552	0.6763535	1.767178	-0.8073845	0.1236229	2.829128	4.199018	3.318869	2.525633	-0.2041893	2.544891	-2.976365	-4.752995	-3.064719	9.82565975597766	61.768	8	6	7	4	4	4	4	4	2	3	3	3	6	5	6	5	4	5	0	0	0
Q12923	Q12923	Tyrosine-protein phosphatase non-receptor type 13	PTPN13	23.5	276.9	0.3634148	0.3701611	0.6013527	-3.140657	-4.534433	-4.418634	-0.3373394	-0.1303673	-0.5865917	-5.146467	-5.307027	-4.734559	-0.01027679	-0.1621399	0.0604496	-5.839167	-2.539486	-2.566906	-0.9373093	-0.7084389	-1.14352	9.74264658993874	148.03	23	23	20	3	2	3	18	18	15	1	2	1	17	15	14	1	5	2	10	12	10
Q12931	Q12931	Heat shock protein 75 kDa, mitochondrial	TRAP1	49.6	80.109	4.024576	3.85527	4.035603	4.045431	3.954178	3.984594	3.126837	3.492044	3.17592	3.522104	4.04253	3.434677	3.997318	3.841534	4.132145	4.269428	4.170351	3.86964	2.301313	2.362614	2.285444	10.7707121315729	137.67	21	21	20	23	21	23	19	20	16	17	19	18	18	19	18	21	14	18	17	13	15
Q12955	Q12955	Ankyrin-3	ANK3	3.6	480.4	-6.335207	-4.570904	-4.661261	-5.8906	-6.828824	-6.611087	-5.787007	-6.210452	-5.645827	-3.86212	-4.215751	-4.348838	-5.457351	-4.393187	-5.317886	-4.179387	-6.920978	-5.782057	-4.468351	-3.557964	-4.693384	9.02234587626988	14.167	3	2	3	1	0	1	0	2	1	1	0	0	2	0	2	0	1	2	5	5	2
Q12959;Q15700	Q12959	Disks large homolog 1	DLG1	24.9	100.45	-0.04224396	0.06828499	-0.9520302	-3.617804	-5.867706	-2.672571	-1.683371	-0.9174881	-2.822107	-2.108404	-1.780252	-2.127375	0.1973095	0.325264	-0.03680038	-3.102453	-2.804472	-5.615612	0.323595	-0.5061417	-0.4564838	9.23330077156347	55.302	6	7	5	2	1	2	4	7	2	3	6	3	7	7	9	3	3	0	9	6	6
Q12972	Q12972	Nuclear inhibitor of protein phosphatase 1;Activator of RNA decay	PPP1R8	25.9	38.478	-1.705652	-0.4075756	-1.001253	1.108236	1.758696	1.472546	1.64196	0.45298	-4.468241	0.1141205	1.490767	0.4335804	0.306078	1.610039	0.685524	1.035048	2.219477	0.9026146	-4.236765	0.2894115	0.1470604	9.38532022420091	10.907	1	1	1	2	2	2	1	1	0	2	4	2	1	1	1	2	2	3	0	1	1
Q12981	Q12981	Vesicle transport protein SEC20	BNIP1	56.6	26.132	2.314877	2.324879	2.620956	4.51615	4.476461	5.369547	2.026335	2.531096	2.389	4.693724	4.345997	4.609812	1.962856	2.494654	0.8541946	4.860178	4.410484	4.803715	-2.892304	-4.51081	-4.335169	10.2587809065413	37.277	6	8	7	10	11	11	3	8	5	13	12	13	5	6	4	11	10	11	0	0	0
Q12983	Q12983	BCL2/adenovirus E1B 19 kDa protein-interacting protein 3	BNIP3	16.6	27.832	-0.3776913	-0.6047497	-0.7289982	-1.275816	-1.056599	1.136997	-4.014128	-1.940807	-3.721163	-1.551189	-1.876699	-2.021158	0.1667519	-0.021595	-0.6181431	-1.157602	-0.631073	-1.115473	-5.022786	-3.652736	-2.979988	8.79849181238048	9.6319	3	3	3	3	3	4	1	2	2	3	2	3	4	4	3	3	3	3	0	0	0
Q13085	Q13085	Acetyl-CoA carboxylase 1;Biotin carboxylase	ACACA	37.3	265.55	1.978416	2.405712	2.64834	1.739477	1.513905	1.77943	1.215456	2.239393	2.097698	1.77742	1.917803	1.336094	2.744612	2.6092	2.68029	1.423046	1.338808	1.432686	2.373293	2.408144	2.603325	10.7606862974959	220.97	37	44	44	31	29	32	27	37	32	32	30	29	42	37	37	27	19	28	45	44	48
Q13123	Q13123	Protein Red	IK	46.9	65.601	-2.507448	-1.986198	-2.700306	-1.845942	-0.3352394	-2.079142	-0.5555744	0.9380722	0.06328964	0.8506641	1.496996	0.2586098	-0.4132767	-0.2251301	-1.17502	-2.614492	-1.301348	-3.011513	4.257784	4.540503	4.221382	9.98503556791035	85.096	2	3	1	2	3	2	2	7	6	4	5	5	3	3	2	1	3	2	23	21	21
Q13136;O75145	Q13136	Liprin-alpha-1	PPFIA1	24.1	135.78	0.7074947	0.5480843	0.083004	-3.321119	-2.247427	-1.915335	-3.631302	-2.753378	-5.192572	-5.015987	-4.168077	-5.250168	0.6601009	0.8034744	0.5498104	-1.478897	-1.404909	-2.278639	-3.440121	-2.248762	-3.233093	9.28467883124167	84.186	13	12	12	5	5	5	3	5	3	2	2	1	14	14	15	7	6	5	2	4	3
Q13148	Q13148	TAR DNA-binding protein 43	TARDBP	26.8	44.739	3.299959	2.926258	3.046497	3.345716	3.075539	3.03694	2.243446	2.565653	2.279993	2.460093	2.382006	2.286108	3.23011	3.071648	3.169584	3.230049	3.88834	2.959751	4.544094	4.087198	4.171671	10.1134419539653	39.218	7	7	8	7	7	6	6	6	7	5	5	4	8	8	7	6	7	6	8	8	8
Q13151	Q13151	Heterogeneous nuclear ribonucleoprotein A0	HNRNPA0	23.6	30.84	4.287096	4.198738	4.668961	4.675907	4.845434	5.136139	4.372862	4.369463	4.137825	4.586857	4.592714	4.527802	4.595657	4.845026	4.681128	4.952246	5.28059	5.567463	3.867807	3.760201	4.159651	10.5090411445568	120.49	4	4	4	4	3	3	3	3	3	3	4	3	3	3	3	4	5	4	3	3	3
Q13162	Q13162	Peroxiredoxin-4	PRDX4	29.2	30.54	0.8181896	-0.9714966	0.9882774	-5.110875	-3.460079	-2.463623	-2.669603	-0.8172817	-1.663683	-5.807803	-5.605992	-3.342513	-1.925741	-2.223909	-1.511658	-4.630085	-5.066329	-4.913976	-4.035459	-3.863124	-5.127458	8.70932933311598	11.93	4	3	4	0	1	1	1	3	2	0	0	0	1	1	1	0	0	0	0	0	0
Q13177;O75914;Q13153	Q13177	Serine/threonine-protein kinase PAK 2;PAK-2p27;PAK-2p34	PAK2	69.1	58.042	3.570839	3.121164	3.722755	3.35511	3.566202	3.82196	3.056786	4.047941	3.245953	3.931988	3.983501	3.927523	3.619041	3.692854	3.261822	3.249651	3.56665	3.192198	5.692064	5.488642	5.751684	10.7373994003768	142.07	18	17	18	14	15	16	16	21	17	15	19	19	19	17	17	15	15	14	23	23	22
Q13185;P83916	Q13185	Chromobox protein homolog 3	CBX3	30.6	20.811	2.1499	2.223017	1.854776	-0.2495804	1.230358	-0.2940025	1.026648	1.981184	1.14455	0.9373779	-0.1962128	0.6708202	2.653851	1.492609	2.357765	1.125021	0.9488945	1.047165	3.524179	2.802683	3.005194	9.39232755798354	19.034	3	3	3	2	2	3	2	3	2	2	1	2	3	3	3	1	1	1	2	2	3
Q13190	Q13190	Syntaxin-5	STX5	57.7	39.672	5.631697	5.488018	6.068495	5.416273	5.319122	5.393068	5.161003	6.028004	5.623022	5.283049	5.473858	5.138042	6.046577	6.215229	5.869354	5.544218	5.506794	5.625998	-0.5228291	-1.042315	-0.4784927	10.8564388612229	265.99	12	13	14	13	13	14	13	14	13	13	14	14	13	15	13	12	13	13	2	3	2
Q13200	Q13200	26S proteasome non-ATPase regulatory subunit 2	PSMD2	32.7	100.2	-0.1817665	-0.1062946	-0.5868454	-2.731554	-2.021097	-1.962461	-0.3468876	-0.3163624	-1.617699	-0.5161991	0.4330635	-0.09995842	-0.3818493	-0.9019318	-1.014687	-2.16477	-1.770969	-2.461729	-1.770639	-1.078651	-1.512623	9.86300148230821	60.846	7	7	7	6	6	6	9	9	4	7	8	7	7	6	6	5	3	5	5	5	5
Q13206	Q13206	Probable ATP-dependent RNA helicase DDX10	DDX10	12.2	100.89	-3.380766	-3.882176	-4.361437	-4.317385	-4.765284	-5.453709	-4.642567	-4.105305	-5.649124	-3.688593	-5.135158	-5.643665	-3.311228	-5.416383	-4.808542	-3.650555	-1.968237	-3.559217	-2.127811	-0.3766003	-1.531143	8.73068539620391	21.939	0	0	1	1	1	2	1	2	0	0	0	1	2	1	0	2	2	2	7	8	5
Q13247	Q13247	Serine/arginine-rich splicing factor 6	SRSF6	11.3	39.586	-1.136854	-2.561178	-1.766039	0.8821945	1.034389	1.490681	-2.611069	-1.784296	-2.937811	0.4560127	0.2744465	0.07235527	0.270752	-0.03349876	-0.4711838	0.4900589	0.6118031	0.2414055	-1.944244	-2.113167	-2.46559	9.16256440652302	7.1535	1	1	1	4	4	4	1	1	2	2	2	2	3	3	3	2	2	2	1	2	1
Q13257	Q13257	Mitotic spindle assembly checkpoint protein MAD2A	MAD2L1	11.7	23.51	-1.036015	-0.6346245	-0.7028027	-1.320162	-1.473955	-0.6418724	-4.355138	-0.9805012	-1.423119	-1.282028	-5.456285	-1.164509	-0.09980965	-1.148893	-0.2240887	-1.316566	-3.226666	-0.9729061	-4.35887	-5.637918	-0.7766361	8.75273969393533	6.9517	1	1	1	1	1	1	1	1	1	1	0	1	2	1	1	1	0	1	1	1	1
Q13263	Q13263	Transcription intermediary factor 1-beta	TRIM28	48	88.549	-0.7841988	0.1541042	0.334465	-0.4871178	-0.7040825	-0.6806564	0.9311581	1.701853	1.030092	0.1969395	-0.2190285	-0.4287605	1.511934	1.49242	0.9725475	-0.2912617	0.4775295	-0.7891712	4.816158	4.965172	4.97373	10.36832408198	235.38	5	8	8	3	3	4	8	10	6	6	4	4	9	11	10	3	4	3	20	20	20
Q13283	Q13283	Ras GTPase-activating protein-binding protein 1	G3BP1	54.1	52.164	-3.884357	-3.837618	-3.382193	-0.8617172	-0.3271523	-1.790409	1.178795	2.150043	0.9782009	0.4524937	1.505426	1.745472	-0.8188553	-1.148539	-0.2605171	-1.481045	-1.497513	-0.8873768	4.51264	4.259779	4.395613	10.0371873709371	48.09	3	0	1	2	2	2	6	8	6	4	7	7	3	3	1	2	3	2	15	14	14
Q13310;P0CB38	Q13310	Polyadenylate-binding protein 4	PABPC4	29.3	70.782	0.6494923	0.8790798	0.9341698	0.2901688	0.9604683	1.595646	-0.6027527	1.005459	-0.06233597	1.295403	0.7884064	0.4346561	0.70928	0.2341766	-0.1262093	0.5762024	1.448708	0.4013042	0.3604717	-0.2474747	-0.1046047	9.73624507046303	17.782	5	6	7	6	6	7	5	6	6	7	6	7	6	6	5	7	7	5	6	4	6
Q13330	Q13330	Metastasis-associated protein MTA1	MTA1	12.6	80.785	-5.365969	-3.956553	-4.097631	-5.432888	-4.056705	-4.186277	-4.666098	-6.490975	-5.073649	-4.252876	-5.195706	-4.029173	-4.072691	-3.538615	-3.819583	-2.840984	-0.9904861	-3.835143	-1.034201	-0.7972298	-1.768658	8.6551288264201	7.793	1	1	1	0	1	1	0	1	0	1	0	1	1	1	0	2	3	0	3	3	2
Q13347	Q13347	Eukaryotic translation initiation factor 3 subunit I	EIF3I	55.1	36.501	1.189861	2.172249	1.97983	1.549417	1.943121	1.986595	1.609068	1.549871	1.832359	1.546968	1.873287	0.8254089	1.773872	1.550026	1.344007	2.007187	2.501766	2.341499	1.499685	0.7485161	1.329596	9.79524722379285	54.511	7	6	5	7	7	7	8	6	7	8	6	6	6	7	8	6	6	7	5	7	5
Q13356	Q13356	Peptidyl-prolyl cis-trans isomerase-like 2	PPIL2	26.9	58.823	-3.254854	-5.181552	-4.13714	-3.542408	-2.732477	-3.540066	-5.118472	-1.345345	-3.066979	-5.402175	-5.863839	-4.15892	-3.89516	-4.453115	-3.56883	-0.3429737	1.421089	0.1735859	-0.1231022	0.1975574	-0.1334133	8.99666487402909	17.847	1	1	2	3	3	3	0	1	1	2	1	0	0	1	0	1	4	3	4	4	4
Q13370;Q14432	Q13370	cGMP-inhibited 3,5-cyclic phosphodiesterase B	PDE3B	14.1	124.33	-2.583002	-3.437052	-3.498613	0.07605362	0.3433247	0.4393787	-5.177227	-2.623194	-4.178866	-1.24086	-1.27173	0.3959846	-3.588844	-4.404272	-3.860588	0.668354	-0.9320946	-0.3268108	-4.644675	-4.139556	-4.132258	9.37346372163237	47.645	3	2	2	6	7	7	1	2	0	3	4	4	2	2	4	6	6	6	0	0	0
Q13423	Q13423	NAD(P) transhydrogenase, mitochondrial	NNT	14.9	113.89	-1.246067	-2.372324	-0.7012959	-0.1789837	-0.3278618	0.2039719	-4.398468	-2.619814	-2.785013	-2.711563	-0.1907959	-1.350042	-0.5933933	-0.4151249	-0.8862877	-0.2918453	-0.979084	0.4219322	-3.585083	-4.001394	-4.458248	9.34941352681473	28.805	6	3	4	7	7	8	2	3	3	4	5	4	4	4	3	7	7	7	1	1	1
Q13428	Q13428	Treacle protein	TCOF1	31.9	152.1	-2.881475	-2.133148	-3.311964	-2.506084	-3.353369	-3.053366	-0.159977	0.1586456	-0.7981949	-1.765461	-1.586222	-1.444925	-2.231867	-2.080404	-2.110258	-3.35136	-2.089628	-2.97954	3.746887	3.598894	3.454021	10.2839566994348	199.44	3	6	4	5	5	4	9	12	8	6	6	6	5	4	4	5	4	5	40	41	41
Q13433	Q13433	Zinc transporter ZIP6	SLC39A6	20.4	85.046	2.710863	1.999289	1.811184	0.279911	0.03797531	0.28895	2.334253	2.237471	1.975321	1.323109	1.232872	0.9650974	2.035397	1.476048	1.533871	0.5593796	1.120132	0.604126	-2.477435	-4.679522	-4.746332	9.65809729256521	40.306	7	6	6	4	4	5	5	5	5	7	4	4	6	7	6	5	5	4	0	1	0
Q13435	Q13435	Splicing factor 3B subunit 2	SF3B2	49.4	100.23	-3.829261	-4.741491	-5.443969	-5.171591	-4.678224	-6.754296	-0.05202675	-0.1003799	-0.1799431	-2.527424	-2.626698	-1.884975	-6.497641	-3.179462	-5.786366	-4.677092	-3.127308	-3.580223	4.129467	3.881992	3.962179	10.1559733447399	285.78	0	1	1	0	0	0	7	7	5	2	3	3	1	1	1	1	1	1	32	30	31
Q13438	Q13438	Protein OS-9	OS9	38.1	75.561	2.628244	2.550423	2.992558	-2.225876	-0.8992672	-1.220793	1.52112	1.786882	1.144691	-4.520054	-3.715689	-3.929155	2.275814	2.606663	2.496893	1.347677	1.611137	1.504522	-4.352798	-3.659614	-2.56181	9.94101921841341	323.31	15	14	14	2	4	3	8	8	8	2	1	1	15	13	13	9	9	9	0	0	0
Q13439	Q13439	Golgin subfamily A member 4	GOLGA4	24.6	261.14	-1.078075	-1.437233	-1.244793	-5.841565	-4.510465	-5.79354	-0.01675224	1.018787	-0.140564	-5.412469	-3.722851	-5.359843	-2.167105	-1.275877	-1.03685	-4.134453	-4.327919	-5.271336	-4.120911	-3.31916	-4.452127	9.5933193025713	102.33	12	8	13	0	0	0	26	30	24	0	0	0	7	8	4	0	0	0	0	0	0
Q13442	Q13442	28 kDa heat- and acid-stable phosphoprotein	PDAP1	27.1	20.63	2.805183	1.939524	1.74489	-3.694674	1.145844	-0.1723595	1.225986	2.484011	-4.882845	1.252125	1.478981	0.7850933	-5.583751	-4.579646	-5.372104	0.752491	2.368992	1.162058	4.04735	4.166864	3.791496	9.50267287750221	14.168	3	2	2	0	3	2	1	1	1	1	1	1	1	1	0	2	2	2	3	4	3
Q13443	Q13443	Disintegrin and metalloproteinase domain-containing protein 9	ADAM9	5.4	90.555	-1.346773	-1.611849	-1.158268	-0.2934875	-0.6765327	-2.952728	-5.464623	-5.583261	-4.122633	-2.889534	-4.292933	-3.081291	-0.3081837	0.09507561	-0.01584435	-0.6958809	-0.8200626	-0.7319965	-3.299319	-5.523412	-4.218391	9.12817301474973	5.1889	1	2	2	2	2	1	0	1	0	1	0	1	2	2	2	2	2	2	0	0	0
Q13492	Q13492	Phosphatidylinositol-binding clathrin assembly protein	PICALM	25.2	70.754	1.006142	1.228495	1.108149	0.002479553	1.646545	0.1609058	1.441719	0.9890537	1.14839	0.6486969	0.9813747	0.4735889	1.681667	2.197189	1.721991	1.150335	1.716311	1.889591	1.425037	1.529118	1.660673	9.8409462561315	90.223	5	6	6	3	6	5	6	6	5	5	5	5	7	7	6	5	5	4	6	5	6
Q13501	Q13501	Sequestosome-1	SQSTM1	38.4	47.687	0.8847523	1.044937	0.8430748	0.254385	0.2392521	0.5542698	-5.618384	-4.459871	-5.09992	-1.757711	-1.870014	-1.866093	0.06476402	0.8358898	0.3599625	-0.6363602	1.478241	0.9278488	0.4247017	-0.142746	0.1996307	9.33021078457153	39.855	4	4	4	4	4	5	0	0	1	3	2	1	4	6	3	5	5	4	4	2	3
Q13564	Q13564	NEDD8-activating enzyme E1 regulatory subunit	NAE1	21.3	60.246	-2.200083	-1.212029	-1.32917	-0.9347782	-0.9760418	-1.040855	-2.722235	-2.406385	-5.570684	-0.8365574	-0.3274422	-1.332115	-2.006445	-1.610922	-2.11385	-1.003359	-1.10865	-1.110281	-1.406948	-1.645077	-1.682207	8.97607014268521	16.009	2	3	3	4	3	4	3	3	1	3	5	3	3	3	2	3	3	2	2	3	2
Q13573	Q13573	SNW domain-containing protein 1	SNW1	40.5	61.494	-0.7703972	-0.8233223	-0.1555977	-0.8006306	-0.5286198	-0.3504353	1.205845	1.609171	0.5026169	-0.4565296	0.1033821	-0.2070732	0.2786236	0.4158249	1.030588	0.09209824	1.796185	0.618885	4.28356	4.109299	4.042786	10.05468964295	73.561	2	2	3	3	4	4	7	8	6	5	5	5	4	4	6	4	6	6	17	19	16
Q13576	Q13576	Ras GTPase-activating-like protein IQGAP2	IQGAP2	15.2	180.58	0.03029633	-0.04595375	0.02415466	-2.20455	-3.244085	-1.419903	-4.525541	-4.301433	-6.302608	-4.342516	-5.454042	-5.08753	0.1471462	0.2534943	0.2535248	-1.421291	-2.884918	-1.090712	-3.500762	-4.997343	-3.390248	9.30515782878649	50.21	16	14	14	2	2	3	0	0	0	0	0	0	12	11	10	5	2	4	0	0	0
Q13585	Q13585	Melatonin-related receptor	GPR50	7.6	67.368	1.035606	0.2546787	0.6616211	-1.293451	-2.072517	-1.022928	-1.450985	0.4057693	0.1499996	-0.9141636	-3.50597	-0.9663582	0.8678856	0.9375877	0.6716232	-3.659748	-3.763763	-0.7888641	-5.200097	-3.2744	-3.593297	9.11882666293329	11.034	3	4	3	1	1	2	2	3	3	2	2	2	4	4	2	1	0	2	0	0	0
Q13586	Q13586	Stromal interaction molecule 1	STIM1	45.8	77.422	4.97751	5.156244	5.208336	5.945965	6.005087	5.950947	4.87702	5.761795	5.54512	6.151611	6.514498	5.893507	4.812719	5.039646	4.721375	6.168991	6.390224	6.040239	2.83353	2.781322	2.794727	11.1922328229243	323.31	16	20	19	22	19	19	19	22	21	22	22	21	18	18	18	21	22	20	14	14	14
Q13596	Q13596	Sorting nexin-1	SNX1	40	59.069	3.133511	3.489986	3.055441	-0.7723026	0.6465626	0.899519	1.913618	2.805939	2.016958	0.3761482	0.5283318	-0.2763805	2.749718	2.77932	2.937813	0.1186504	1.315418	1.133709	2.174932	1.76144	1.628153	9.95988053526633	41.386	12	14	13	3	6	6	10	11	7	7	6	5	11	15	13	5	8	6	12	10	11
Q13616	Q13616	Cullin-1	CUL1	8.8	89.677	-2.940729	-3.328873	-3.466951	-4.735903	-3.27146	-4.368523	-3.972413	-4.24507	-4.342993	-2.847141	-4.228577	-6.11581	-2.894564	-4.874021	-5.078668	-3.843043	-6.285621	-3.391495	-4.159121	-3.824533	-3.825468	8.43966421032625	7.5828	1	1	2	1	3	2	0	1	0	2	1	0	3	0	1	1	0	2	1	1	1
Q13618	Q13618	Cullin-3	CUL3	4.3	88.929	-2.746264	-2.670885	-2.402622	-1.192614	-1.881632	-0.5148106	-2.642344	-1.98719	-2.110336	-2.01749	-2.329786	-2.496834	-2.390364	-2.201368	-1.82336	-1.871386	-1.450645	-6.194398	-3.765441	-2.738295	-5.306183	8.9879119381889	5.6935	1	1	1	2	2	2	1	1	1	2	1	1	1	1	1	1	1	1	0	1	0
Q13620;Q13619	Q13620	Cullin-4B	CUL4B	34.9	103.98	-1.014015	-0.8438282	-0.4177475	0.007602692	0.1766338	0.3613586	-0.7783146	0.7853355	-0.524313	-0.02979469	-0.5342216	-0.2446537	-0.83041	0.02180481	-1.210821	0.06809425	-1.836952	0.191782	1.639946	1.580666	1.503603	9.84405448048474	57.204	6	7	6	7	8	7	5	7	7	8	10	8	6	6	4	7	6	7	16	15	16
Q13625	Q13625	Apoptosis-stimulating of p53 protein 2	TP53BP2	31.7	125.61	-6.38929	-0.3598919	-1.186939	-4.266328	-6.261394	-4.604505	-5.794751	-2.705206	-2.603357	-3.806639	-5.464442	-5.714712	-2.60907	-1.852144	-3.31727	-5.043229	-2.533751	-6.339502	1.337208	1.561424	1.68844	9.41452211552065	63.797	0	2	3	0	0	0	3	3	1	1	0	0	2	3	1	0	1	0	17	16	19
Q13630	Q13630	GDP-L-fucose synthase	TSTA3	9.7	35.892	-5.490307	-1.675222	-1.695303	-1.123127	-1.006042	-0.7373009	-1.055588	-1.466183	-1.692997	-1.170618	-1.13891	-1.802664	-1.680435	-1.434595	-1.069244	-5.123277	-1.014246	-4.671219	-4.282449	-3.389275	-3.860087	8.6431860957994	4.1506	0	1	1	1	1	1	2	1	1	1	1	1	1	1	1	1	1	0	0	0	0
Q13637	Q13637	Ras-related protein Rab-32	RAB32	28.9	24.997	0.07685089	0.04517937	-0.1621742	0.6499901	-0.1818771	0.8994713	-0.2812538	0.3238926	-0.8401012	-0.4409847	0.6883011	-0.2381401	-0.4860477	-0.114254	0.1117687	0.5469589	-0.1497269	0.6098652	-3.305905	-4.158692	-4.381217	9.10332470706144	10.955	2	2	2	3	3	3	3	3	2	2	3	2	2	2	2	2	2	3	0	0	0
Q13642	Q13642	Four and a half LIM domains protein 1	FHL1	7.1	36.263	-0.0006065369	0.2118034	-0.1983147	-0.6499519	-0.5779724	1.220335	-0.7738934	-0.603157	-0.6363392	-0.3166943	-0.5500107	0.8993225	-0.3575459	-0.1187057	-0.3269386	-0.4231091	-0.4588661	-0.2729721	1.512207	0.3633518	0.8360157	9.34578528195921	4.8919	1	1	1	1	1	2	1	1	1	2	1	2	1	1	1	1	1	1	2	2	2
Q13683	Q13683	Integrin alpha-7;Integrin alpha-7 heavy chain;Integrin alpha-7 light chain;Integrin alpha-7 70 kDa form	ITGA7	5	128.95	-3.751574	-3.671364	-3.297018	-5.430639	-5.162235	-3.868313	-3.067619	-2.657951	-3.878016	-4.020443	-1.45883	-4.108292	-3.849382	-4.448863	-4.492977	-3.74548	-5.005875	-4.224957	-2.979926	-3.617246	-3.396886	8.43730653132427	7.5602	1	1	1	0	0	1	3	2	1	2	1	1	2	0	0	1	0	1	0	0	0
Q13795	Q13795	ADP-ribosylation factor-related protein 1	ARFRP1	41.8	22.614	5.769503	5.817253	6.372105	4.594152	4.653223	5.045145	-5.79063	-5.955073	-5.626397	-4.572892	-4.383495	-5.221509	6.386192	6.036839	5.103045	5.20458	3.622564	3.959066	-5.090459	-2.826475	-3.068308	10.3411772352474	44.102	7	6	7	5	4	4	0	0	0	0	0	0	6	7	5	5	4	5	0	0	0
Q13813	Q13813	Spectrin alpha chain, non-erythrocytic 1	SPTAN1	13.5	284.54	-4.26158	-5.892246	-3.954309	-3.8137	-4.853026	-4.436809	-2.536112	-3.897478	-5.348274	-4.192934	-3.842111	-4.191214	-4.409035	-6.605184	-4.699279	-3.381713	-3.551985	-3.708109	-1.439817	-2.63143	-2.722801	9.07543746158561	34.021	2	1	2	1	0	0	7	4	0	0	0	0	2	1	2	0	1	1	9	8	5
Q13823	Q13823	Nucleolar GTP-binding protein 2	GNL2	31.7	83.654	-1.476698	-2.397472	-2.72171	-2.532448	-3.438259	-3.09444	-1.699131	-0.390007	-0.2099285	-2.773054	-1.747478	-2.629295	-3.859648	-2.037762	-1.470324	-3.163471	-2.888176	-3.89278	3.507904	3.429552	3.384779	9.86980062485084	59.24	3	3	2	2	1	3	3	4	4	2	3	2	1	2	2	2	1	1	17	18	17
Q13838	Q13838	Spliceosome RNA helicase DDX39B	DDX39B	46.7	48.991	4.084511	3.697245	4.140373	4.415846	4.49437	4.515318	3.199968	4.111992	3.914207	4.362747	4.364702	4.300428	4.38291	4.58745	4.427431	4.697573	4.322041	4.995749	3.564936	3.355934	3.445852	10.558396534249	72.463	11	11	11	11	11	12	9	11	12	11	11	11	11	11	11	13	11	12	12	11	11
Q13907	Q13907	Isopentenyl-diphosphate Delta-isomerase 1	IDI1	38.8	26.319	-1.013556	-1.411011	-2.453512	-0.1470413	0.6194191	0.9549503	-0.4191437	0.3278923	-0.6566296	-1.434938	-1.435389	0.2492504	-1.586298	-5.265083	-5.68089	-3.308115	-4.870987	-0.5979099	-0.07692337	-1.451246	-0.7736454	8.90688967919827	13.407	1	2	1	3	3	6	1	3	1	3	3	3	1	2	0	1	0	1	2	1	1
Q13948	Q13948	Protein CASP	CUX1	62.7	77.454	3.166883	3.411858	3.653135	0.3344059	0.8112526	0.5760307	2.675947	3.614546	2.831705	-0.1916676	0.7633839	0.2564106	2.882607	3.171909	3.010832	0.876852	1.202053	1.522993	0.4122181	0.2962017	0.005613327	10.3215570079385	104.44	30	29	32	14	16	15	27	30	27	10	11	10	25	25	25	18	16	18	11	11	11
Q14008	Q14008	Cytoskeleton-associated protein 5	CKAP5	12.9	225.49	-5.821923	-5.887101	-3.881175	-4.205027	-4.994766	-5.518894	-5.589155	-3.319687	-6.477682	-3.044544	-5.394756	-3.28591	-5.101782	-5.383088	-5.061427	-3.930683	-4.811743	-4.296536	-0.1413879	-0.1766739	0.05883026	9.30702511871867	42.093	1	1	0	2	1	2	3	3	4	3	2	3	1	1	0	2	1	0	15	15	14
Q14019	Q14019	Coactosin-like protein	COTL1	43.7	15.945	-1.038385	-1.294119	-1.274837	1.429657	1.388004	1.641747	3.157955	0.6025295	0.3440742	-0.2276707	-0.3094578	-3.92998	-4.452719	-3.316667	-5.767786	0.4562721	0.8437729	-1.402029	-4.586757	-4.034309	-5.195671	9.03482891565584	11.449	1	2	1	3	3	3	5	4	2	1	1	1	0	0	1	2	2	2	1	0	0
Q14103	Q14103	Heterogeneous nuclear ribonucleoprotein D0	HNRNPD	32.4	38.434	4.239185	4.144802	4.042929	4.183466	4.939522	4.636017	3.888241	4.213923	2.926384	3.942081	3.812595	3.230488	4.536516	5.040375	4.161869	4.755465	4.581093	4.040607	3.215496	3.289373	2.894489	10.3577443251804	47.182	7	7	7	10	8	5	9	10	6	7	7	6	7	8	7	10	10	6	7	7	7
Q14118	Q14118	Dystroglycan;Alpha-dystroglycan;Beta-dystroglycan	DAG1	30.9	97.44	3.458742	3.274597	3.472546	1.685278	1.40975	1.656479	0.4945583	1.142839	0.1570129	-0.09309006	0.651556	-0.02033615	3.601965	3.422783	3.035151	1.922857	0.3478222	1.440022	-2.937069	-4.457308	-4.687953	10.085326262424	72.421	17	17	18	12	11	12	8	9	8	7	7	7	19	17	15	10	6	9	0	0	0
Q14126	Q14126	Desmoglein-2	DSG2	59.3	122.29	7.349302	7.254375	7.57091	6.021696	6.288134	6.288353	6.027452	6.630947	6.494797	6.097263	6.181839	6.074762	7.579136	7.725918	7.739138	6.798399	6.990702	6.458065	3.911385	3.810215	3.834154	11.6059403969142	323.31	43	44	43	38	38	39	36	38	36	37	36	34	44	45	45	39	39	37	24	23	22
Q14137	Q14137	Ribosome biogenesis protein BOP1	BOP1	8.8	83.629	-0.9250946	-1.032679	-1.454855	-1.417057	-1.203773	-1.036777	-2.672485	-1.869766	-1.069935	-1.274323	-1.380087	-1.866093	-1.630554	-0.7138653	-0.6316166	-0.7940044	-1.040262	-0.643055	-1.146233	-1.187124	-1.103512	9.15836249209525	10.759	2	2	1	2	2	2	1	1	2	1	1	1	1	2	2	2	2	2	1	1	1
Q14141	Q14141	Septin-6	SEPT6	30.4	49.716	1.32202	1.163	1.426167	-2.105679	-1.959396	-2.182373	-0.8315048	-1.904711	-1.725355	-5.080797	-4.616237	-6.240204	1.031651	1.34683	1.292738	0.3519077	-0.125248	-1.406107	-1.04401	-2.465931	-1.774733	9.13646689046584	87.813	4	4	4	1	1	1	2	1	1	1	0	0	3	4	3	2	3	1	2	2	2
Q14151	Q14151	Scaffold attachment factor B2	SAFB2	38.7	107.47	-2.548994	-2.802725	-2.50461	-3.531218	-4.263783	-6.385138	-2.551786	-0.8876743	-2.616554	-3.349537	-2.708652	-3.587845	-2.039089	-2.064903	-2.176487	-2.550259	-2.179697	-2.731514	4.67132	4.70536	4.352032	10.2529258116658	88.254	1	1	2	2	2	1	4	7	3	3	3	2	3	3	4	2	3	1	21	21	22
Q14157	Q14157	Ubiquitin-associated protein 2-like	UBAP2L	39.1	114.53	3.785099	3.806423	3.693081	3.699276	3.921001	4.148317	3.924047	4.501896	4.28141	4.095991	4.526516	4.336454	4.722288	4.716311	5.085293	3.984108	4.594248	3.957712	6.778778	6.684542	6.824802	11.0519239160461	293.42	18	20	19	20	21	22	21	20	20	19	20	19	21	20	18	19	21	19	26	26	26
Q14160;Q9BTT6	Q14160	Protein scribble homolog	SCRIB	35.3	174.88	0.8255825	0.986248	0.7091484	-2.996548	-1.872	-1.583363	-1.1157	-0.2775707	-0.8396835	-1.956909	-1.562498	-2.765882	1.621683	2.382139	1.673525	-2.171312	-2.235792	-1.759874	1.664299	1.64385	1.751696	9.97094629094968	87.176	14	16	16	1	2	2	5	4	4	3	2	3	19	22	19	3	3	3	17	16	15
Q14166	Q14166	Tubulin--tyrosine ligase-like protein 12	TTLL12	11.2	74.403	-4.377725	-5.04163	-6.484661	0.1842728	-0.03607368	0.506176	-2.961174	-0.5900898	-3.291779	0.410696	-0.4635162	0.4048634	-2.701824	-2.664465	-4.830419	-1.404497	-4.09964	-1.903805	-2.56823	-2.640982	-3.025109	9.23090851932076	11.317	1	0	1	4	4	4	2	2	3	3	3	3	2	1	1	3	2	3	1	1	0
Q14195;Q14117	Q14195	Dihydropyrimidinase-related protein 3	DPYSL3	54.9	61.963	0.004476547	0.2085571	0.1252995	1.114992	1.453125	1.298759	0.5246143	1.508232	0.899683	1.466438	1.704176	1.615322	0.542614	0.004579544	0.4937782	0.1649151	1.550438	1.415237	3.716753	3.984797	4.071301	10.137702167147	55.873	5	5	4	8	9	10	7	10	9	9	9	9	5	4	5	6	9	9	19	20	21
Q14204	Q14204	Cytoplasmic dynein 1 heavy chain 1	DYNC1H1	7.8	532.4	-4.444586	-5.830495	-6.478588	-2.669323	-2.403015	-3.099663	-4.301142	-3.480118	-4.826149	-4.706964	-4.688559	-5.808627	-4.221546	-3.234913	-5.64828	-3.585546	-5.724999	-5.433489	-3.047059	-9.549516	-3.135977	9.08983448870863	37.548	5	5	4	8	9	7	3	8	0	4	3	3	4	3	4	7	1	3	0	1	0
Q14240	Q14240	Eukaryotic initiation factor 4A-II	EIF4A2	27	46.402	-2.736155	-2.262545	-5.570418	-1.123724	-0.922863	-0.4255009	-4.619261	-2.392231	-2.280779	-1.629778	-2.33157	-2.870014	-1.555737	-0.5851746	-0.9364853	-0.8312302	-2.383429	-0.4358597	-3.783763	-3.801129	-3.878555	8.85221152644457	6.6512	2	3	2	3	3	3	1	3	2	2	2	1	3	3	2	3	1	3	0	0	0
Q14241	Q14241	Transcription elongation factor B polypeptide 3	TCEB3	18.5	89.908	-2.301373	-3.275293	-2.219378	-5.441067	-3.804121	-6.187079	-3.876127	-3.094969	-4.019449	-4.108297	-2.546194	-3.551386	-1.432878	-0.8102493	-1.679861	-2.778688	-2.473974	-3.022451	1.32641	1.005543	1.366659	9.32041633745617	36.174	3	4	3	1	1	2	0	2	2	2	2	2	4	4	3	2	2	2	9	7	10
Q14247	Q14247	Src substrate cortactin	CTTN	50	61.585	3.147209	2.895636	3.169054	3.203859	3.46661	3.723217	3.547338	3.925055	3.537636	3.879803	4.268711	4.041069	3.409908	3.348976	3.492573	3.589594	3.99403	3.477856	6.002819	5.667957	5.89081	10.7661003996737	96.88	18	17	18	19	21	21	20	20	19	21	21	21	16	16	14	20	19	21	28	25	27
Q14254	Q14254	Flotillin-2	FLOT2	24.1	47.064	0.6012306	0.2092056	0.968935	-2.199652	-0.4808655	-2.106688	-5.79391	-4.916988	-1.633987	-3.201643	-2.420357	-5.502925	-0.9142628	0.3093433	-0.06529236	-0.954361	0.2541771	-1.724779	-3.265338	-3.356773	-3.355996	8.97770989050971	15.316	6	4	5	2	2	2	1	1	1	0	1	1	2	4	3	3	6	2	0	0	0
Q14257	Q14257	Reticulocalbin-2	RCN2	38.5	36.876	1.95282	1.874081	2.606468	2.229218	2.928942	2.886808	-0.161005	1.367046	0.8432159	0.7662125	0.9349747	0.8164158	2.755795	2.998201	2.907654	2.286007	2.539074	2.053961	-2.508188	-4.304739	-2.592808	9.69077180318066	41.575	7	5	7	6	6	8	2	5	2	2	3	2	5	5	5	6	5	6	0	0	0
Q14258	Q14258	E3 ubiquitin/ISG15 ligase TRIM25	TRIM25	22.4	70.973	-1.527063	-0.8351822	-2.28047	-0.6252995	-0.9051304	-0.5766335	-1.398022	-0.4433308	-2.448082	0.2728119	-0.353838	0.09879112	-3.277752	-2.180622	-2.99147	-1.116552	-1.651991	-2.493382	1.357822	1.314184	1.111816	9.41037226530196	35.432	2	3	4	6	7	7	4	7	4	7	8	7	2	3	1	5	2	3	10	10	9
Q14318	Q14318	Peptidyl-prolyl cis-trans isomerase FKBP8	FKBP8	39.1	44.561	3.492479	3.430552	3.68626	5.647551	5.779696	5.74148	2.9505	3.561321	3.412882	4.788109	4.779732	4.822336	3.284784	3.465408	3.573811	5.703074	5.250803	5.798773	-3.664669	-3.087198	-3.758511	10.6281129376432	58.008	8	8	8	10	11	11	7	8	6	10	10	9	7	7	7	10	11	10	0	0	0
Q14320;Q9Y247	Q14320	Protein FAM50A	FAM50A	41.6	40.241	-4.220811	-4.798082	-4.438949	-0.01100349	-0.05536842	0.3893986	0.2508659	0.2695293	0.2920876	1.402912	0.1463127	1.015635	-1.040714	-1.469049	-3.873611	1.609798	0.5040188	1.200989	4.37026	4.019327	4.386709	9.8840132698265	34.722	0	0	0	3	3	4	3	3	4	4	3	4	1	1	0	5	4	4	11	10	10
Q14444	Q14444	Caprin-1	CAPRIN1	27.6	78.365	-1.072697	-2.395363	-4.279372	-4.35714	-2.543375	-5.088334	-0.04208946	0.02946281	-1.113188	-0.9453812	-1.388882	-2.556725	-0.5372353	-1.034264	-1.098698	-3.329151	-1.375422	-4.238997	4.260569	3.764015	3.991796	9.83029347907957	76.623	2	1	1	0	0	0	4	5	2	3	3	1	4	4	2	1	3	0	10	11	10
Q14498;Q86U06	Q14498	RNA-binding protein 39	RBM39	32.3	59.379	1.105486	-0.2712193	1.026365	-0.171051	0.1986904	0.41395	-0.267992	0.3869648	-3.801182	-0.2455082	-0.6882076	-0.7844353	0.3556366	0.7833843	-0.3852997	0.6421375	-0.3867931	0.1784897	0.5813751	-0.02274895	0.6934185	9.43938006882606	26.75	4	4	4	4	4	5	3	4	3	3	3	3	5	5	4	4	3	4	7	6	5
Q14517	Q14517	Protocadherin Fat 1;Protocadherin Fat 1, nuclear form	FAT1	7.7	506.27	-1.846247	-1.538797	-0.8372707	-6.300961	-6.516514	-4.779241	-5.369232	-4.62496	-5.854028	-1.296339	-5.727577	-3.667905	-2.489386	-2.514763	-2.661137	-3.871252	-3.291359	-4.097847	-4.069683	-4.568081	-4.166755	9.14220169016351	46.895	12	11	13	3	1	0	2	0	0	3	1	1	12	6	9	3	3	3	0	0	0
Q14534	Q14534	Squalene monooxygenase	SQLE	29.1	63.922	1.599001	1.262804	2.263111	3.403135	3.725256	3.902084	1.2782	1.600298	1.490349	2.613356	2.663769	1.994171	1.74262	1.459312	2.07926	3.789782	2.629108	3.437891	-1.905064	-4.523148	-3.164347	10.1117328566111	97.882	6	5	6	9	9	9	4	5	3	7	6	6	4	4	4	9	8	10	1	0	1
Q14566	Q14566	DNA replication licensing factor MCM6	MCM6	23.8	92.888	-0.6045818	-0.3930378	-0.5817852	-1.951385	-0.756855	-1.55341	-2.210197	-0.7287903	-2.565969	-1.564327	-1.295738	-1.249666	-1.212269	-0.1545219	-0.2633801	-1.571548	-1.041656	0.2369862	-0.5074043	-0.3465919	-0.5029106	9.44459122564296	42.6	5	4	5	5	7	7	3	4	2	4	6	5	5	7	5	3	3	4	6	6	5
Q14571	Q14571	Inositol 1,4,5-trisphosphate receptor type 2	ITPR2	16.8	308.06	-2.663841	-2.471579	-2.142771	0.02892494	-0.06765938	0.4781914	-2.216627	-1.439203	-2.747364	-0.2427597	-0.09379578	-0.7160397	-4.553413	-3.74955	-5.01368	0.2125282	-0.5104713	0.03336143	-3.441403	-4.511879	-3.533465	9.82415187778222	98.672	7	9	7	21	19	19	9	12	5	20	17	14	4	3	2	23	17	19	0	0	0
Q14573	Q14573	Inositol 1,4,5-trisphosphate receptor type 3	ITPR3	12.2	304.1	-6.97407	-6.740928	-6.29394	-1.39098	-1.047428	-0.9461613	-5.221473	-4.112946	-5.78002	-2.298674	-2.07534	-2.280111	-6.69959	-3.823534	-5.454729	-1.616829	-2.925535	-2.204245	-3.015939	-4.863791	-3.104609	9.251078264484	51.301	2	3	4	13	15	14	0	2	1	8	9	6	2	2	2	10	3	7	0	1	0
Q14574	Q14574	Desmocollin-3	DSC3	18.6	99.968	1.143019	1.153128	0.202034	-0.6093903	-2.356316	-0.8714848	-2.858528	-0.6089211	0.1390095	0.1234589	-1.39579	-0.4868755	1.382864	1.689196	0.5898228	0.06690407	-0.1697273	-1.372805	-3.923601	-4.882689	-4.019508	9.62073968995196	28.778	6	6	6	5	2	3	1	3	4	4	3	4	7	8	5	3	2	2	0	0	0
Q14669	Q14669	E3 ubiquitin-protein ligase TRIP12	TRIP12	15.5	220.43	-3.10397	-4.507257	-3.462347	-4.509544	-4.068996	-4.868919	-5.472878	-3.673315	-5.560354	-5.243511	-4.662552	-5.676756	-3.080444	-2.940239	-3.841368	-4.010876	-5.452397	-5.370964	0.2894173	-0.1643238	-0.5547028	9.25078582668703	126.79	4	3	4	3	2	3	1	4	2	2	3	2	4	7	4	2	2	1	20	14	16
Q14677	Q14677	Clathrin interactor 1	CLINT1	40.2	68.259	6.35042	6.207775	6.126099	4.731918	4.991611	4.926367	5.676308	6.313745	6.29636	5.444256	5.217079	5.286022	6.22097	6.202326	6.151737	5.278336	5.275394	5.270285	4.613613	4.192818	4.253086	11.0375858428266	203.1	21	21	21	18	19	18	20	20	21	18	19	17	21	19	20	18	16	17	18	18	18
Q14678;Q63ZY3	Q14678	KN motif and ankyrin repeat domain-containing protein 1	KANK1	25.8	147.29	-5.858543	-5.422546	-3.965328	-3.814263	-4.904636	-2.470458	-2.684711	-1.562588	-4.091589	-3.606478	-1.712902	-2.909018	-3.776571	-3.248278	-2.896011	-3.417524	-3.829105	-5.746478	0.2937374	0.2523136	0.5546989	9.38649896555065	60.055	2	1	3	0	0	1	5	4	2	5	5	4	2	2	1	1	1	2	13	11	12
Q14690	Q14690	Protein RRP5 homolog	PDCD11	12.3	208.7	-2.911341	-3.434614	-3.769056	-2.94245	-3.965752	-3.023796	-3.225398	-3.519884	-3.629009	-3.593231	-4.649195	-3.053162	-3.438314	-2.744753	-4.159451	-3.110571	-2.096254	-3.8134	-3.349539	-3.33128	-3.807653	8.8842287696326	26.826	4	5	4	4	3	3	0	4	5	5	3	3	4	4	2	4	6	2	4	5	3
Q14691	Q14691	DNA replication complex GINS protein PSF1	GINS1	7.1	22.988	-4.830444	-2.065573	-5.944905	-4.590524	-3.06344	-2.658833	-3.440044	-1.949949	-4.691832	-3.121132	-2.830387	-4.892754	-4.293203	-2.497225	-2.453697	-2.646301	-5.762217	-2.603788	-2.757827	-4.388246	-3.100933	8.11909085242172	5.4697	0	1	0	1	1	1	1	1	0	1	1	1	0	1	1	1	1	1	0	0	1
Q14692	Q14692	Ribosome biogenesis protein BMS1 homolog	BMS1	34.9	145.81	1.007805	0.6707821	1.092438	1.432364	1.295183	1.052839	0.2364407	1.779024	0.9946537	0.9608269	0.9961052	1.061649	1.101227	1.148323	0.799448	1.195993	1.918676	0.9108658	2.83889	2.795324	2.859634	10.2230284269723	105.4	13	11	13	11	11	12	8	12	10	9	11	8	12	11	9	12	7	12	28	28	27
Q14694	Q14694	Ubiquitin carboxyl-terminal hydrolase 10	USP10	20.3	87.133	0.1573944	-0.2354145	0.2790413	0.2619381	0.2994308	0.71768	0.1595631	1.338581	0.2748375	-0.3387871	-0.4332066	-0.1911144	0.3019505	0.5307961	0.4268417	0.3001328	0.702858	0.6738586	2.907434	2.660402	2.818432	9.92604904439374	32.795	6	5	6	5	6	4	4	7	5	4	4	4	6	6	6	5	4	5	13	12	13
Q14696	Q14696	LDLR chaperone MESD	MESDC2	22.2	26.076	0.7410183	0.7264118	0.8574638	0.05008316	0.3970928	0.3190117	-1.252913	0.4506798	0.2976246	-0.1204643	0.1894798	-0.3100681	1.146845	1.455681	1.3999	-5.052353	-4.538368	-4.241636	-4.175746	-4.006345	-2.844438	8.8907953455981	4.934	3	2	3	2	3	2	1	2	2	2	3	2	3	4	3	0	0	0	0	0	0
Q14697	Q14697	Neutral alpha-glucosidase AB	GANAB	32.4	106.87	2.460606	2.558943	2.72611	1.502207	1.437452	1.884163	1.173035	1.740229	1.231165	0.497448	0.5171947	0.3289433	2.626118	2.279451	2.260576	1.98929	0.6015663	1.520517	-2.98847	-3.653507	-3.963324	10.0609243696895	75.765	11	14	12	11	12	13	15	14	11	7	9	8	16	14	15	13	6	11	1	1	1
Q14703	Q14703	Membrane-bound transcription factor site-1 protease	MBTPS1	16.1	117.75	0.1960411	0.06374168	-0.06926346	-0.08353043	0.1538162	0.4922199	-2.757551	-0.3534985	-2.582193	-5.468415	-4.232374	-5.107678	-0.02454376	-0.4656296	0.10326	-0.7294731	-1.286116	-0.7269363	-4.132724	-4.956624	-4.273664	9.33813762833191	20.606	5	5	4	4	4	4	3	3	3	0	0	0	6	5	6	6	4	8	0	0	0
Q14728	Q14728	Major facilitator superfamily domain-containing protein 10	MFSD10	2	48.339	-1.230867	-0.6114922	0.07962608	-0.5895748	-0.6159706	-0.6816063	-4.331414	-2.443642	-4.077883	-1.140238	-1.631712	-2.244024	-0.6144543	-1.917822	-2.062288	-0.7212887	-4.699679	-0.8276234	-4.121934	-3.751829	-4.230298	8.73849516178634	2.3748	1	1	1	1	1	1	0	0	1	1	1	1	1	1	1	1	0	1	0	0	0
Q14739	Q14739	Lamin-B receptor	LBR	29.1	70.702	7.673632	7.52162	7.829981	8.393679	8.476822	8.489393	7.963804	8.380327	7.917425	8.46871	8.46059	8.472073	7.460506	7.759209	7.161243	9.127687	8.51679	8.58783	5.518223	4.971144	5.210596	11.8255948690818	86.777	18	18	18	19	20	20	19	20	18	20	18	18	17	16	18	20	22	20	12	12	12
Q14746	Q14746	Conserved oligomeric Golgi complex subunit 2	COG2	26.2	83.207	-0.004640579	0.1241722	0.1975975	-3.00502	-2.672577	-4.830832	-2.768305	-0.3188896	-1.224049	-4.005853	-4.466179	-4.847977	-0.2517548	-0.0007991791	-0.7759724	-3.249084	-5.050472	-4.317698	-4.458884	-4.741953	-4.219422	9.17742105748317	53.714	9	8	8	1	1	1	4	7	6	1	1	1	8	8	4	2	0	2	0	0	0
Q14789	Q14789	Golgin subfamily B member 1	GOLGB1	15.3	376.01	-2.345442	-1.809729	-1.59338	-4.205603	-5.252083	-5.178148	-2.194605	-2.002796	-2.562939	-5.188833	-5.129362	-6.130319	-4.32732	-3.204659	-3.193901	-5.037183	-5.069962	-4.42783	-4.476978	-5.073799	-4.559059	9.00697919057428	63.206	19	18	23	0	1	0	14	16	9	0	0	0	8	10	6	0	0	0	0	0	0
Q14807	Q14807	Kinesin-like protein KIF22	KIF22	30.5	73.261	-4.541225	-1.772076	-3.225616	-0.6972504	-0.4712448	-1.868725	-5.031676	-4.673703	-5.748843	-4.920589	-0.7509003	-2.250397	-5.958094	-3.029074	-2.169962	-0.4564819	-2.521635	-0.7901459	1.622734	2.632402	1.399426	9.54826654517075	24.149	1	3	2	4	4	2	0	2	0	2	2	1	2	1	1	4	2	2	10	9	8
Q14839;Q8TDI0	Q14839	Chromodomain-helicase-DNA-binding protein 4	CHD4	36.9	218	-3.758549	-3.694727	-1.703642	-3.549334	-4.152227	-4.208721	-1.325327	-0.09171486	-0.5991783	-2.372963	-2.339754	-2.498129	-1.502819	-1.276651	-3.259144	-5.299669	-2.665939	-5.284765	3.281815	2.959051	3.358196	10.2452658394575	209.66	4	4	7	2	2	2	7	16	9	4	5	6	8	9	7	3	2	1	46	46	49
Q14847	Q14847	LIM and SH3 domain protein 1	LASP1	43.3	29.717	-2.380892	-0.8638859	-1.101915	-5.105063	-1.004702	-4.078705	1.43598	0.264431	-2.733747	-0.4603081	-0.4922028	0.3376217	-4.912946	-5.314781	-3.172265	-0.8991566	-3.844256	-0.6725998	1.184822	-0.6907063	1.406874	8.98536808517089	12.5	0	1	1	0	2	0	4	3	1	1	1	1	0	0	0	1	0	1	3	3	3
Q14849	Q14849	StAR-related lipid transfer protein 3	STARD3	13.9	50.501	1.058365	0.8449707	1.442888	-3.201365	0.4024334	-0.21315	2.150925	2.135065	2.966013	1.173086	1.873383	1.386175	1.415686	1.945528	1.440029	-0.2484665	-0.8018303	-0.2349873	-4.003557	-4.520745	-4.577298	9.622359109057	45.89	4	3	4	0	1	1	3	3	3	3	4	4	4	4	3	2	1	2	0	0	0
Q14966	Q14966	Zinc finger protein 638	ZNF638	31.3	220.62	-3.793623	-3.769569	-2.65901	-6.64475	-5.379704	-5.392584	-1.714369	-1.737675	-1.919592	-5.374907	-3.564968	-3.44619	-0.2092934	-0.1607666	-0.6388855	-5.789681	-6.560956	-5.065785	2.375366	2.534506	2.397015	10.0626195838543	215.47	4	2	5	2	1	1	6	9	6	2	3	2	9	10	9	0	0	1	37	38	37
Q14974	Q14974	Importin subunit beta-1	KPNB1	5.1	97.169	-4.589499	-3.421492	-4.899354	-5.497744	-2.925343	-3.180923	-4.275478	-5.081758	-4.89492	-5.933506	-3.230898	-5.484963	-4.618931	-5.234722	-4.394884	-2.997784	-1.746637	-4.42944	-2.861723	-5.598909	-5.054663	8.23997480111694	4.3995	0	0	0	0	2	1	1	1	0	0	0	0	0	1	1	2	2	0	2	1	1
Q14980	Q14980	Nuclear mitotic apparatus protein 1	NUMA1	17.3	238.26	-6.707616	-4.891949	-6.544514	-8.111244	-8.276513	-8.578536	-8.201147	-3.336239	-3.543259	-7.933983	-7.175844	-8.474798	-7.716066	-6.380598	-3.404358	-6.635028	-7.474729	-6.997943	0.09453392	-0.2981796	-0.6755447	9.23509899009494	63.952	2	4	4	2	2	2	2	4	3	2	2	2	2	2	3	3	4	3	17	18	18
Q14C86	Q14C86	GTPase-activating protein and VPS9 domain-containing protein 1	GAPVD1	16.1	164.98	-4.144711	-1.22455	-1.893572	-4.016078	-4.104178	-4.030674	-1.514835	-1.77071	-2.2969	-2.349974	-2.825653	-2.237282	-1.977499	-1.678478	-1.666462	-2.07055	-4.818563	-5.901707	1.38381	1.662373	1.655235	9.60070069606524	58.873	2	3	3	0	0	0	5	4	5	3	2	3	5	4	3	1	0	0	13	15	15
Q15005	Q15005	Signal peptidase complex subunit 2	SPCS2	42.5	25.003	2.533798	2.932501	3.273277	4.693058	4.547125	4.739208	1.798275	2.767838	2.659966	4.12372	4.093578	4.183559	2.98233	3.011553	2.845373	4.686222	4.305626	4.648029	-1.778406	-4.97397	-1.41197	10.1761202110561	106.43	6	6	6	6	6	6	3	4	3	5	5	4	5	5	5	6	9	6	1	0	1
Q15008	Q15008	26S proteasome non-ATPase regulatory subunit 6	PSMD6	18.3	45.531	-0.2910175	-0.4564323	-1.136036	0.1303844	-0.3246059	0.4780636	-0.9109306	0.6787472	-1.331779	0.2998619	0.8196411	-0.4634323	-0.8147449	-1.024141	0.2300243	-0.01876831	0.3825512	0.1268597	0.02024078	-0.3057632	-0.1575909	9.37827068309636	25.038	3	2	2	3	3	3	2	4	2	3	2	2	2	2	3	3	4	4	4	4	3
Q15018	Q15018	BRISC complex subunit Abro1	FAM175B	41.9	46.9	-0.3695202	-0.8738995	-1.364824	-0.6790695	-1.971649	-0.7966728	-0.04066849	0.3381386	0.1157742	-0.02143478	-0.9669685	-0.5022831	-0.1188164	-0.2534561	0.4086132	-2.804893	-2.398478	-3.449555	3.055674	2.839336	3.123653	9.65033666943455	37.879	2	2	2	4	3	4	5	5	4	4	4	3	2	4	4	2	1	0	13	13	13
Q15019	Q15019	Septin-2	SEPT2	63.2	41.487	3.55522	3.783155	4.14146	2.730522	3.043432	3.336897	2.914557	3.322037	2.623526	1.18339	2.28964	1.963305	4.259373	4.765564	4.056656	3.468475	2.990337	2.99337	2.670731	2.875233	2.933022	10.2529743253479	88.542	9	11	12	8	10	11	7	10	9	5	6	7	12	13	13	9	8	9	9	10	10
Q15020	Q15020	Squamous cell carcinoma antigen recognized by T-cells 3	SART3	26.9	109.93	-4.914484	-5.132651	-4.605226	-4.867067	-2.573481	-4.553322	-3.622	-2.14748	-4.189836	-2.817694	-2.374634	-2.928474	-4.837898	-3.189936	-4.607151	-3.386055	-4.076777	-2.528479	1.671877	1.444239	1.64023	9.46119828862249	79.955	1	1	0	2	3	2	3	3	0	3	4	3	2	0	1	3	5	3	14	15	15
Q15029	Q15029	116 kDa U5 small nuclear ribonucleoprotein component	EFTUD2	12.3	109.43	-1.127943	-1.633356	-1.256777	-1.976542	-2.165201	-1.646317	-3.165947	-2.181458	-3.021717	-2.425875	-2.55584	-2.724646	-2.197712	-2.135548	-3.895336	-1.332916	-0.8687382	-1.969479	-1.76259	-1.558891	-2.025707	9.11075800887989	17.978	5	3	5	4	4	4	2	2	2	3	2	2	3	3	3	6	6	5	3	4	4
Q15042	Q15042	Rab3 GTPase-activating protein catalytic subunit	RAB3GAP1	38.9	110.52	1.206284	1.29203	1.439159	2.429996	2.303802	2.451689	1.53644	2.201742	1.848291	3.178381	3.225433	3.22167	1.035303	0.9645615	0.550951	2.286533	2.163717	1.975435	0.4264317	0.08335495	0.1898308	10.360100908757	133.59	11	13	13	23	20	22	17	18	15	26	26	28	13	12	12	21	12	20	11	10	10
Q15043	Q15043	Zinc transporter ZIP14	SLC39A14	4.5	54.212	0.7738247	0.6627407	0.5502071	-2.028206	-1.134054	-1.404844	-0.5224342	0.6275349	0.1776791	-0.4779034	-0.2362022	-0.2887974	-0.3780079	-0.2320652	-0.06889343	-1.314285	-4.486353	-0.964613	-3.637893	-3.703436	-4.100101	8.92886164951929	2.8351	2	2	2	1	2	2	2	2	2	1	2	2	2	2	2	1	0	1	0	0	0
Q15056	Q15056	Eukaryotic translation initiation factor 4H	EIF4H	14.5	27.385	-3.885733	-0.7998295	-2.40822	-0.2717705	0.8418159	1.100168	-5.247605	-0.7417545	0.455225	0.4539814	0.1295376	0.1988964	-0.4280663	-0.6106777	-5.391589	-0.04040146	-0.4020119	-5.820033	1.170813	1.060751	1.115913	9.15008068623349	5.177	0	1	1	1	1	1	0	1	1	1	1	1	1	1	0	1	1	0	2	2	2
Q15061	Q15061	WD repeat-containing protein 43	WDR43	13.3	74.89	-3.296474	-3.424274	-3.49361	-3.807087	-3.646372	-3.750536	-3.887726	-3.13719	-3.785896	-3.337612	-3.869219	-4.107521	-3.693144	-2.790026	-2.787233	-3.7015	-3.710049	-3.954929	-0.5776062	-1.471014	-1.01193	8.7155353898647	11.122	1	1	1	1	1	1	1	1	1	1	1	1	1	2	2	1	0	1	4	3	2
Q15084	Q15084	Protein disulfide-isomerase A6	PDIA6	11.4	48.121	-0.6482067	-1.969925	-0.3034134	0.745657	-0.1142979	-0.2220707	0.2294884	-0.8792133	-1.501608	-5.538401	-0.6921711	-0.2155552	-0.1385479	0.1324787	-0.6610622	-1.839016	-1.062149	-0.8571644	-4.547769	-4.088473	-3.731522	9.04836410527989	7.7808	2	2	3	3	2	2	3	3	2	0	1	3	1	2	1	1	2	1	0	0	0
Q15125	Q15125	3-beta-hydroxysteroid-Delta(8),Delta(7)-isomerase	EBP	5.2	26.352	1.098726	0.3848057	0.3862686	0.6533585	0.6128941	0.7516594	-0.9667892	-0.166666	-0.7346249	0.2791214	-0.3437824	-0.6672554	-0.268465	-0.309515	0.2098541	0.2585907	0.5437317	0.4574566	-3.394199	-5.152151	-4.648654	8.71000729603299	9.6568	1	1	1	1	1	1	1	1	1	1	1	1	1	1	1	1	1	1	0	0	0
Q15181	Q15181	Inorganic pyrophosphatase	PPA1	45.3	32.66	1.491114	1.557896	1.45327	1.893864	1.682959	2.201269	1.079094	1.708935	0.467598	1.702608	1.857105	1.773638	1.955753	1.638115	1.624397	2.281866	1.604355	2.381628	1.105627	1.006891	1.435934	9.76857150925428	21.198	6	5	5	8	8	8	6	5	2	6	7	6	6	6	3	8	7	8	5	4	5
Q15185	Q15185	Prostaglandin E synthase 3	PTGES3	21.2	18.697	1.118351	1.189438	1.034561	1.270586	1.591978	1.801266	0.5540562	1.268688	0.7966328	0.07347107	-0.3889732	1.286165	0.05186844	-0.2184772	0.01515007	1.576006	2.12488	1.134518	0.8757038	0.4851933	0.8040924	9.22086613331212	4.223	2	2	2	2	3	3	2	2	2	1	1	2	1	1	1	2	2	2	1	1	1
Q15208	Q15208	Serine/threonine-protein kinase 38	STK38	9.9	54.19	-2.990519	-1.231842	-2.89222	-2.123724	-2.974495	-1.462122	-2.271387	-1.118332	-2.7251	-2.062731	-1.774357	-0.5656128	-2.514961	-1.783697	-1.410843	-3.626501	-4.362877	-2.609962	-2.090282	-2.506649	-0.8351173	8.8219325546515	5.0909	1	2	1	1	1	1	1	1	2	1	1	2	1	1	1	0	0	1	1	1	1
Q15233	Q15233	Non-POU domain-containing octamer-binding protein	NONO	57.3	54.231	6.375616	6.047079	6.303301	6.243835	6.252354	6.477392	5.297104	6.132437	5.806532	5.937557	5.869799	5.974512	6.248165	6.282879	6.462624	6.384546	6.829914	6.567743	6.012777	6.115963	5.85289	11.190107488314	188.82	22	21	22	19	20	20	18	19	18	19	17	16	20	21	20	19	19	19	17	20	18
Q15269	Q15269	Periodic tryptophan protein 2 homolog	PWP2	12.6	102.45	-0.9651432	-0.4749851	-0.6139336	-0.5139675	-0.9503746	-0.9256496	-2.693905	-1.478481	-1.254559	-0.7419815	-1.149691	-1.100859	-0.03007507	-0.6582737	-1.706074	-0.7897511	-3.729791	-0.759222	-2.061638	-1.675566	-2.24752	9.24469760129671	11.331	3	3	3	3	3	4	1	3	2	3	3	3	4	3	2	3	0	2	3	2	2
Q15276	Q15276	Rab GTPase-binding effector protein 1	RABEP1	16	99.289	-0.326683	-2.597687	-3.106211	-5.21451	-5.553399	-5.479351	-6.443944	-5.001844	-5.199134	-5.052566	-5.520963	-6.220847	-0.9763374	-1.805004	-3.04402	-5.562519	-2.973928	-3.224516	-3.421478	-3.369135	-1.861774	8.70008904116176	16.818	4	3	1	0	0	0	0	1	0	0	0	0	5	4	2	0	2	0	1	2	4
Q15286	Q15286	Ras-related protein Rab-35	RAB35	42.3	23.025	1.120518	0.7613907	0.9804173	1.568207	1.850899	1.723127	0.1926765	-3.963101	-0.3434525	1.104753	1.032774	0.6759415	1.035954	1.884735	2.00186	2.11244	2.278177	2.111732	-4.342226	-2.781085	-3.485884	9.39021067910905	13.56	3	3	3	3	4	3	1	0	2	2	2	2	3	4	4	3	4	4	0	0	0
Q15287	Q15287	RNA-binding protein with serine-rich domain 1	RNPS1	4.9	34.208	-3.840791	-0.6556339	-0.416069	-4.942762	-1.302872	-1.423473	-4.494674	-1.695534	-2.07044	-4.037664	-4.043371	-5.2443	-0.5453434	-0.6752033	-0.7939072	-1.542097	-1.281988	-1.364006	0.03655624	-0.3202362	-0.3373795	8.73024917098499	3.1484	0	1	1	1	1	1	0	1	1	0	1	0	1	1	1	1	1	1	1	1	1
Q15293	Q15293	Reticulocalbin-1	RCN1	31.1	38.89	-1.955534	-1.014812	-0.1226597	0.3669624	1.126894	0.4860992	-5.771303	-3.917722	-4.688137	-2.23562	-5.238508	-4.247499	1.379316	2.334301	2.345417	-3.657298	-3.449381	-6.642779	-4.659963	-4.127075	-4.441471	9.27369558793009	29.483	1	1	1	2	3	2	0	0	0	1	1	0	4	4	4	1	2	1	0	0	0
Q15334	Q15334	Lethal(2) giant larvae protein homolog 1	LLGL1	16	115.42	-0.9910011	-1.321638	-1.396965	-5.022287	-4.058033	-5.139746	-3.417953	-3.614315	-2.843313	-3.780333	-4.967507	-3.516839	0.2320671	0.2046356	-0.8985176	-5.842556	-2.052101	-4.644211	-4.130423	-4.524632	-4.761742	8.83063357125851	11.943	3	2	2	1	1	1	1	1	2	0	0	0	7	5	3	0	0	1	0	0	0
Q15365	Q15365	Poly(rC)-binding protein 1	PCBP1	55.1	37.497	3.053963	2.815401	2.931328	2.951618	3.580179	3.496468	2.360176	3.370392	2.400513	3.426649	3.496685	3.533707	3.214239	3.29822	3.863823	3.364187	3.730371	4.001829	4.258324	4.413265	4.261293	10.322550059778	35.054	7	5	5	6	6	6	5	6	4	6	6	7	4	5	5	6	5	6	4	7	6
Q15366;P57721;P57723	Q15366	Poly(rC)-binding protein 2	PCBP2	62.2	38.58	3.776421	3.74626	3.850508	3.575394	3.879763	3.883942	3.086357	3.816048	3.622927	4.378283	3.919266	4.070465	4.118677	4.031876	3.94223	4.027206	3.914833	4.258629	4.985142	4.811066	5.070034	10.4900990050633	94.033	7	6	7	8	7	7	7	7	7	8	7	8	7	7	7	8	8	8	11	11	12
Q15382	Q15382	GTP-binding protein Rheb	RHEB	51.1	20.497	3.08983	3.431248	3.505259	3.840023	4.252354	4.07675	2.307499	3.548113	3.502043	3.842855	3.922972	3.756399	3.386557	3.623461	3.615036	4.10434	4.205952	4.152641	4.424093	4.389158	4.216383	10.1334750368381	16.322	5	6	7	7	9	8	5	8	6	7	7	7	6	7	7	8	6	8	8	8	8
Q15390	Q15390	Mitochondrial fission regulator 1	MTFR1	21	37	-5.19632	-1.628523	-2.026564	-2.21977	-5.078863	-2.507296	-5.494648	-5.286417	-3.622754	-1.689676	-2.083216	-2.225071	-2.435299	-3.768079	-1.672598	-2.062801	-1.781494	-2.122875	0.2561741	-0.8872299	-0.1361351	8.731193772452	12.396	2	1	1	1	1	1	0	0	0	2	1	1	1	0	1	1	1	1	3	3	2
Q15393	Q15393	Splicing factor 3B subunit 3	SF3B3	27.3	135.58	-0.4997807	0.3471889	0.3085175	0.2268658	0.863884	0.6667576	-0.2653122	-0.06212234	0.2190132	0.04655266	0.01153946	0.4359188	1.074453	1.320553	0.7828655	1.295868	-0.8783627	1.124767	3.28442	3.239611	3.23892	10.2252834300944	90.164	5	8	7	6	6	5	5	8	6	6	5	6	8	10	8	9	4	8	20	21	20
Q15417	Q15417	Calponin-3	CNN3	54.1	36.413	-4.752462	-3.954313	-4.654318	1.276249	1.527971	1.663601	-0.4799404	-0.7617817	-0.2462482	2.022779	1.770271	1.495655	0.3438663	1.515732	1.109934	2.150682	2.200556	1.025276	4.594374	3.595221	4.18067	9.89156533190523	74.824	1	1	1	5	4	5	2	3	4	7	7	5	3	4	4	5	5	5	9	8	10
Q15424	Q15424	Scaffold attachment factor B1	SAFB	36.9	102.64	0.8629875	0.5072765	0.5280743	0.02737427	-0.3732681	-0.8272476	2.856855	3.733885	3.306164	1.949242	1.685751	1.968744	1.229124	1.122473	1.303165	0.2604904	0.4550457	-1.014025	6.417387	6.432373	6.418316	10.8322981009919	246.35	6	6	6	4	5	5	19	20	19	12	10	11	11	10	8	4	4	3	37	37	36
Q15435	Q15435	Protein phosphatase 1 regulatory subunit 7	PPP1R7	8.6	41.564	-1.771641	-1.993723	-2.153299	-5.96891	-5.402515	-5.004992	-1.249376	-3.352436	-6.560863	-2.71747	-3.105801	-3.018436	-2.745548	-6.344757	-2.411301	-4.932365	-4.633855	-5.504356	-4.564379	-4.304175	-4.227979	8.22217000868176	2.8968	1	1	1	0	0	0	2	1	0	1	1	1	1	0	1	0	0	0	0	0	0
Q15436	Q15436	Protein transport protein Sec23A	SEC23A	19.5	86.16	1.594	0.6268768	1.798759	1.147346	0.283062	0.4553223	1.720142	0.05889511	1.594389	0.6619358	0.2185421	0.5710335	1.519312	1.466682	0.3431225	0.5233002	0.3376675	0.1509991	-2.006863	-2.111059	-2.529106	9.77624340848973	49.009	6	5	5	5	5	4	7	7	6	5	5	5	7	8	6	6	5	6	2	1	3
Q15437	Q15437	Protein transport protein Sec23B	SEC23B	11	86.478	-0.8379116	-0.6246834	-1.453821	-1.822086	-0.3868885	0.1967278	-0.1243095	0.1834698	-0.5937786	-1.55475	-1.077042	-0.8876648	-0.5591698	0.6933231	-1.233994	-1.507593	-1.977415	-1.073896	-3.347864	-4.628871	-4.665395	9.27056238769733	15.278	3	4	3	3	2	2	4	4	3	4	3	3	3	3	3	2	2	3	0	0	0
Q15459	Q15459	Splicing factor 3A subunit 1	SF3A1	39	88.885	-5.055191	-5.039533	-2.342484	-5.568644	-5.139888	-5.328524	-1.892235	-0.5007381	-0.4858685	-3.759041	-4.316389	-3.338242	-4.974428	-2.947914	-2.663828	-5.534636	-3.912039	-3.492859	2.994669	3.246792	3.099207	9.89105215941414	130.53	2	1	3	2	1	2	4	6	5	2	1	1	1	1	2	1	1	0	21	22	22
Q15464	Q15464	SH2 domain-containing adapter protein B	SHB	19.4	55.042	0.5670757	0.1295986	-0.2305603	-0.5924606	-0.511219	-0.01671219	-2.268555	-0.9269905	-1.35393	-0.3828468	-0.8697567	-0.3039455	0.1335354	-0.4319324	-0.3838654	-0.1935482	-1.463423	-0.3196564	-1.763073	-2.370003	-2.30863	9.28449841082804	10.462	3	3	3	2	2	2	1	2	1	2	2	2	2	3	1	2	1	1	2	1	1
Q15545	Q15545	Transcription initiation factor TFIID subunit 7	TAF7	28.9	40.259	-0.9222126	-2.024084	-0.9542084	-0.8755455	-0.01344681	0.2707253	-4.97528	-4.838248	-5.595548	-1.807335	-1.286036	-5.0117	-0.6016083	-0.8817463	-4.254913	-0.3856907	-1.706488	-0.3398781	1.186712	0.6075344	0.5294323	9.04633905560481	17.008	2	2	2	3	3	4	0	0	0	2	1	0	2	2	0	3	1	3	6	4	4
Q15555	Q15555	Microtubule-associated protein RP/EB family member 2	MAPRE2	57.2	37.031	2.095938	1.603506	2.678942	2.841658	2.707573	2.985847	2.699112	3.272392	2.762012	3.634466	3.87888	3.946333	3.143681	2.863131	3.670948	3.771933	2.638481	1.477324	2.998764	2.892193	3.082203	10.1333792119235	56.404	8	6	8	7	9	9	8	8	6	9	8	8	8	8	6	8	6	6	8	9	9
Q15629	Q15629	Translocating chain-associated membrane protein 1	TRAM1	5.3	43.071	-0.0003032684	0.4115906	-0.4739914	2.785021	2.663568	2.833952	-2.091822	-1.578463	-6.946191	0.1910725	0.2073402	0.628336	-2.422772	-5.439928	-0.3899841	2.573605	2.369429	2.148354	-3.71653	-4.09185	-3.43918	9.34941352681473	172.98	1	1	1	2	2	2	1	1	0	2	2	2	0	0	1	2	2	2	0	0	0
Q15637	Q15637	Splicing factor 1	SF1	25.7	68.329	1.934452	1.802135	2.156685	3.091314	1.983345	2.633131	1.733072	2.61071	2.217861	2.110306	1.732754	1.318373	3.24254	3.118818	2.404055	2.762373	3.259661	1.912205	4.913183	4.217117	4.689573	10.1868716143645	49.89	7	7	7	7	7	7	6	9	8	6	6	7	8	8	7	7	8	6	10	12	12
Q15643	Q15643	Thyroid receptor-interacting protein 11	TRIP11	40.2	227.58	1.208784	1.191156	1.196297	-2.096283	-2.90756	-2.594572	1.272957	1.646809	0.9621544	-1.104868	-1.320065	-1.085999	1.099493	2.164019	1.079937	-0.897583	-1.362001	-0.892868	-4.734983	-4.538366	-3.810786	10.1148110738381	221	31	31	31	7	7	6	36	36	30	9	10	10	36	38	32	15	11	11	0	0	0
Q15645	Q15645	Pachytene checkpoint protein 2 homolog	TRIP13	11.1	48.55	-4.809542	-5.049253	-4.98482	-1.697201	-2.427013	-5.661272	-5.997732	-5.143918	3.174158	-2.733717	-2.281898	-5.828926	-1.064919	-2.828144	-2.459122	-1.488434	-1.594402	-1.083723	-2.464728	-3.886442	-4.83736	9.05895717877731	5.8959	0	0	0	1	1	2	1	0	1	1	1	0	2	1	1	3	1	1	0	0	0
Q15654	Q15654	Thyroid receptor-interacting protein 6	TRIP6	19.3	50.287	0.3104877	-1.238403	0.4678173	0.8889618	1.445215	1.242035	-4.841672	-4.895883	-6.029505	-2.894064	-5.990833	-3.782009	1.681726	1.381668	1.605991	1.526714	1.523363	1.371128	-3.27989	-3.409447	-1.639317	9.40991622438455	19.6	2	1	2	3	3	3	0	0	0	1	0	1	3	3	2	3	3	4	2	2	2
Q15691;Q9UPY8	Q15691	Microtubule-associated protein RP/EB family member 1	MAPRE1	71.3	29.999	-0.791544	0.1211834	-0.3171177	0.7425518	1.260401	1.735899	0.4652462	1.832615	1.993759	3.251621	3.207083	3.314133	-0.05410004	-1.011293	-1.117636	0.8418255	1.009262	0.554306	3.998655	3.924707	3.889225	9.87362862652559	81.038	3	3	4	5	5	6	6	7	6	9	10	9	4	2	4	5	5	4	10	11	11
Q15717	Q15717	ELAV-like protein 1	ELAVL1	43.3	36.091	4.208735	3.86887	4.170341	4.197706	4.189341	4.313105	3.485096	3.92765	3.737986	4.277554	4.039099	4.211077	4.253468	4.261936	4.142698	4.463598	4.353271	4.384924	3.329178	3.234983	2.955109	10.4274211872806	32.509	10	10	10	10	10	9	9	9	10	10	10	10	10	11	11	9	11	9	10	10	9
Q15738	Q15738	Sterol-4-alpha-carboxylate 3-dehydrogenase, decarboxylating	NSDHL	49.9	41.9	2.435125	2.512625	1.72543	2.80348	2.533533	2.889608	0.3598175	1.840054	2.460762	2.71924	2.532124	2.489492	1.761003	1.860991	1.472446	3.430752	3.029739	2.980513	-1.430979	-0.3562717	-1.453218	10.099507993728	41.602	7	7	6	8	8	8	6	7	7	9	8	9	6	5	6	9	7	10	1	3	2
Q15758	Q15758	Neutral amino acid transporter B(0)	SLC1A5	14.4	56.598	4.138954	4.104574	4.70541	3.665758	3.975863	4.141083	4.40313	4.617918	5.316563	3.962631	4.681271	4.662447	4.832609	5.4191	5.404236	3.990812	3.586628	3.779081	0.9837627	1.12154	0.8832512	10.4401846540709	34.078	7	7	7	6	6	6	5	7	6	7	7	7	7	7	7	7	5	7	4	5	3
Q15800	Q15800	Methylsterol monooxygenase 1	MSMO1	4.1	35.215	-0.3566227	0.116188	0.07630348	1.262369	0.9725742	0.8101959	-4.230964	-5.531852	-5.096757	0.6837502	0.3987122	-4.644739	-4.668005	-4.32011	-3.969434	1.165585	-1.169218	0.9457893	-3.75349	-4.840669	-2.549001	8.75463878768883	3.2792	1	1	1	1	1	1	0	0	0	1	1	0	0	0	0	1	1	1	0	0	0
Q15819	Q15819	Ubiquitin-conjugating enzyme E2 variant 2	UBE2V2	23.4	16.363	-5.439393	-0.5482597	-3.938606	0.3597279	-0.6983967	-0.4871044	-0.3506699	-3.493928	-5.85684	-6.056041	-5.591668	-4.347328	1.029856	-0.02208328	0.6651039	0.881855	-4.066931	-5.053812	-4.134144	-4.03684	-3.848041	8.77156543491654	5.9741	1	1	1	2	2	2	1	2	0	1	1	0	2	1	2	2	0	1	0	0	0
Q15836;P63027;P23763	Q15836;P63027	Vesicle-associated membrane protein 3;Vesicle-associated membrane protein 2	VAMP3;VAMP2	37	11.309	5.62826	5.598316	5.93046	4.779097	3.538343	3.961147	4.600552	-1.575312	4.567699	3.480709	2.759481	3.553089	5.892292	5.566809	5.810848	4.080566	1.833288	4.286182	-3.923061	-4.218639	-4.23173	9.97595999370425	36.791	3	4	3	3	3	3	2	3	3	3	2	2	3	3	3	2	3	3	0	0	0
Q15843	Q15843	NEDD8	NEDD8	50.6	9.0714	-3.421074	-4.038956	-3.8929	-0.8442478	-0.8008842	-0.8932705	-0.2526169	-0.8222713	-0.4128513	-0.9404392	-1.481384	-1.674557	2.498699	-4.162176	2.225988	-0.5844669	3.472248	-5.442282	1.957121	0.7582874	1.479879	8.76932562127437	8.3737	1	0	0	2	2	2	2	2	2	1	1	2	1	0	1	1	3	1	1	2	1
Q15904	Q15904	V-type proton ATPase subunit S1	ATP6AP1	36.2	52.025	2.556448	2.543854	2.65024	4.060839	4.332521	4.363012	1.04373	2.319368	1.8734	4.278934	4.475389	4.195438	2.76346	2.703985	2.589998	3.890635	2.164474	3.773653	-4.233952	-3.046993	-4.018964	10.2335544927145	44.442	6	6	6	8	9	8	4	5	5	7	8	7	6	6	6	7	5	7	0	0	0
Q15907	Q15907	Ras-related protein Rab-11B	RAB11B	50.9	24.488	-1.752138	-1.756992	-0.7654305	-0.4013863	-0.4438782	-0.5926247	0.1560116	-0.5095959	-0.1004829	-0.4570198	-0.4253635	0.02621841	0	0.6167316	-0.05181694	-0.5526543	-0.258894	0.2045422	-3.719764	-4.239898	-4.332334	8.97030502570903	5.0755	1	1	1	1	1	1	1	1	1	1	1	1	2	2	1	1	1	1	0	0	0
Q15942	Q15942	Zyxin	ZYX	50.9	61.277	1.976835	2.143019	1.260544	0.6259899	1.217367	1.292727	1.737745	2.276306	1.595417	0.9099541	1.430071	1.426168	1.572319	1.76461	2.206776	0.8275356	1.809702	0.8695221	4.746614	4.535604	4.641504	10.2646289582612	76.623	9	9	7	8	8	10	10	11	7	9	10	8	7	8	9	8	9	8	17	17	17
Q16181;Q6ZU15	Q16181	Septin-7	SEPT7	41.2	50.679	3.938749	4.169823	4.00827	2.552635	2.758202	2.871834	2.487715	2.672001	2.175705	1.868824	2.209967	1.594172	4.457785	4.237183	4.507114	3.149527	2.866163	3.174387	2.863148	2.587805	2.954699	10.2818057696266	88.574	10	10	11	9	10	9	9	9	9	9	9	8	13	13	13	9	8	10	10	11	10
Q16186	Q16186	Proteasomal ubiquitin receptor ADRM1	ADRM1	10.6	42.153	-3.958493	-3.532957	-5.27144	-1.373932	-1.011475	-1.188099	-1.895258	-1.764481	-2.293756	-1.507797	-1.6127	-1.311075	-4.998379	-5.810559	-4.278285	-6.043797	-4.27053	-3.513878	-2.429193	-1.924543	-1.678949	8.34173120760134	7.2071	0	0	0	1	1	1	1	1	1	1	1	1	0	0	0	0	0	0	2	2	2
Q16512	Q16512	Serine/threonine-protein kinase N1	PKN1	17.1	103.93	-0.1904106	-0.07097816	0.3624802	-0.4339695	-0.1355515	-0.1560631	-1.064878	0.05874252	-1.603004	-1.563906	-1.08931	-1.144709	-0.2036343	0.04261208	-0.00186348	-0.0845108	-1.123587	-1.206635	1.650669	1.562983	1.714521	9.73820957741649	108.73	6	5	7	6	7	7	5	7	3	6	6	6	9	9	8	7	7	5	10	9	9
Q16513	Q16513	Serine/threonine-protein kinase N2	PKN2	27.5	112.03	-0.3414307	0.07424164	0.1584072	-1.187063	-1.805595	-1.134705	-2.091324	-1.183104	-1.044735	-1.284462	-1.798935	-2.545757	0.3041897	0.7563629	0.5100632	-1.519215	-0.04427528	-1.291203	0.33605	0.1173992	0.4014473	9.60407477990735	59.141	9	11	8	6	7	6	5	6	5	7	6	5	10	12	11	7	8	6	12	12	13
Q16543	Q16543	Hsp90 co-chaperone Cdc37;Hsp90 co-chaperone Cdc37, N-terminally processed	CDC37	28	44.468	0.7914886	-0.9140282	1.493402	-3.0336	0.6732674	0.1700974	1.650434	0.9889183	2.148741	2.042934	1.894114	2.060577	0.9779491	-0.3322277	-0.4199486	-3.396095	0.4687824	-0.1133556	2.72728	2.326553	2.713213	9.62859325585126	24.206	2	2	3	1	2	2	3	4	3	4	3	4	2	2	2	1	3	2	6	5	6
Q16555	Q16555	Dihydropyrimidinase-related protein 2	DPYSL2	54.2	62.293	-5.053076	-4.256486	-4.820048	-2.689411	-5.813273	-1.571518	-1.705921	-1.828358	-1.095249	-0.6447163	-1.312113	-1.511703	-2.354193	-1.066622	-1.133156	-1.872728	-2.695269	-1.241312	3.100782	3.009956	3.146545	9.72955353608475	50.649	2	2	1	2	1	1	2	3	2	3	2	2	2	2	2	2	1	2	15	14	15
Q16625	Q16625	Occludin	OCLN	38.1	59.143	4.596001	4.420534	4.764135	2.278757	2.102493	2.733942	4.146698	4.750546	4.124937	2.798717	3.113684	2.853125	4.907795	4.59042	4.692566	3.242346	3.76148	3.153225	-4.147295	-4.285493	-3.814045	10.3146044732134	85.862	12	10	10	9	8	9	11	9	11	7	7	9	10	9	10	8	9	8	0	0	0
Q16629	Q16629	Serine/arginine-rich splicing factor 7	SRSF7	13.9	27.366	-0.1182957	0.2706757	0.5716038	0.408617	0.4916019	1.044104	-3.117264	-1.662586	-0.02576447	-1.693481	0.62677	0	-3.952568	-4.775774	-4.727589	0.4402008	-4.724171	0.9213715	-3.523088	-5.637352	-4.244985	8.90588219119081	3.0568	2	2	2	2	2	2	1	1	2	1	2	2	0	0	0	2	0	2	0	0	0
Q16637	Q16637	Survival motor neuron protein	SMN1	22.8	31.848	2.078705	1.819332	2.49338	-1.331827	-1.065882	0.04714584	-0.2373219	0.2708111	-0.5890427	-0.3839645	-5.100841	-0.3661747	3.313904	3.285753	2.538826	0.09882545	-0.3872356	0.1330051	2.057844	2.321575	2.336784	9.28334646535605	13.581	4	4	3	1	2	2	1	2	1	1	0	2	4	3	2	1	1	1	3	3	2
Q16643	Q16643	Drebrin	DBN1	35.9	71.428	-1.951738	-1.790634	-1.96102	-5.076464	-3.655452	-5.065994	-1.384478	-0.4974976	-0.1052761	-7.311586	-4.07551	-7.596616	-1.793854	-1.719736	-1.404257	-4.042136	-2.631475	-4.668252	2.886654	3.045538	2.674871	9.61037266719198	42.698	1	1	1	1	0	0	3	4	1	1	0	1	1	1	1	0	1	0	14	13	14
Q16658	Q16658	Fascin	FSCN1	24.1	54.529	-3.268972	-3.897713	-2.821983	-1.196093	-1.130785	-0.9481602	-0.8322601	-1.258814	-0.6716976	-0.8368759	-3.815534	-1.615946	-0.3971329	-0.9665279	-0.5778198	-0.6620083	-1.635157	-0.6283226	-0.5161095	-0.7749443	-1.417475	9.15748698938485	14.96	1	0	2	2	3	3	3	3	2	1	1	2	2	2	2	3	2	2	3	3	2
Q16666	Q16666	Gamma-interferon-inducible protein 16	IFI16	9.8	88.255	-2.699915	-3.404081	-3.078163	-4.017748	-4.093588	-3.990623	-3.894022	-2.400318	-7.409421	-3.627991	-3.555861	-3.361624	-2.19261	-3.649866	-3.498512	-3.79262	-3.43387	-3.896791	-3.716726	-4.453619	-3.946278	8.54604886640174	11.98	2	2	2	2	1	1	3	3	2	2	3	1	3	2	2	2	2	1	2	2	1
Q16698	Q16698	2,4-dienoyl-CoA reductase, mitochondrial	DECR1	19.1	36.067	-0.5588741	-0.2439861	-0.8396378	-0.7015457	-0.9909897	-0.6906128	-2.469923	-1.753702	-2.01494	-0.6082287	-1.008512	-1.021215	-0.5818005	-0.07446289	-0.6729641	-0.7690449	-1.283363	-0.735939	-4.436745	-5.33301	-3.615802	9.00719282355704	22.786	3	3	3	2	2	3	1	1	1	2	2	2	4	4	2	3	2	3	0	0	0
Q16777;Q6FI13;Q99878;Q96KK5;Q9BTM1;Q93077;Q7L7L0;P20671;P0C0S8;P04908;Q96QV6;P16104;Q8IUE6	Q16777;Q6FI13;Q99878;Q96KK5;Q9BTM1;Q93077;Q7L7L0;P20671;P0C0S8;P04908;Q96QV6;P16104	Histone H2A type 2-C;Histone H2A type 2-A;Histone H2A type 1-J;Histone H2A type 1-H;Histone H2A.J;Histone H2A type 1-C;Histone H2A type 3;Histone H2A type 1-D;Histone H2A type 1;Histone H2A type 1-B/E;Histone H2A type 1-A;Histone H2AX	HIST2H2AC;HIST2H2AA3;HIST1H2AJ;HIST1H2AH;H2AFJ;HIST1H2AC;HIST3H2A;HIST1H2AD;HIST1H2AG;HIST1H2AB;HIST1H2AA;H2AFX	55	13.988	1.996235	3.438656	2.706881	3.384064	3.675009	1.136055	2.823421	2.425144	1.132563	1.858719	3.694721	1.924707	2.914032	3.349134	3.770309	3.836296	5.939577	1.059587	4.822268	4.70245	4.293112	9.76995304922829	16.227	1	1	1	3	4	2	4	3	1	2	4	3	3	3	2	3	4	2	3	3	3
Q16795	Q16795	NADH dehydrogenase [ubiquinone] 1 alpha subcomplex subunit 9, mitochondrial	NDUFA9	13.8	42.509	-1.502317	-1.530384	-3.042233	-1.951269	-1.689579	-1.607439	-5.893102	-2.167324	-3.077597	-2.96969	-3.085283	0.2222443	-2.056337	-1.16041	-2.649496	-1.892605	-2.41053	-0.474369	-3.667092	-4.738418	-4.536744	8.88636662330511	6.6352	2	3	2	2	2	2	0	2	1	1	1	1	2	2	3	1	1	2	0	0	0
Q16799	Q16799	Reticulon-1	RTN1	21.6	83.617	-5.06288	-4.736073	-5.127915	-1.02282	-1.159275	-0.5825653	-2.415611	-1.475409	-1.476551	1.636276	1.913338	1.455835	-3.906881	-4.484674	-5.071391	-1.123728	-3.733599	-1.323692	-3.841161	-3.378792	-3.760954	9.3163897510732	25.337	0	0	0	3	4	6	2	3	1	10	10	9	0	0	0	2	2	3	1	1	0
Q16836	Q16836	Hydroxyacyl-coenzyme A dehydrogenase, mitochondrial	HADH	55.1	34.293	3.80328	3.469191	4.278299	3.87064	3.98048	3.635492	3.042006	3.958241	3.234823	3.630033	3.511715	3.486876	3.917028	4.438066	2.727335	3.959311	3.59866	3.398138	2.138676	1.216127	1.927605	10.2000566659722	35.217	9	9	8	8	8	8	7	9	7	6	6	6	7	7	6	5	5	5	3	2	3
Q16850	Q16850	Lanosterol 14-alpha demethylase	CYP51A1	45.3	56.805	3.503172	3.347895	3.355036	4.572842	4.883652	4.663507	2.463619	3.535564	3.519983	4.791594	4.758238	4.571508	2.758471	3.339842	2.52022	5.29767	3.548567	4.467472	-2.719331	-2.515383	-3.936411	10.6208436802027	87.587	10	9	10	13	15	14	6	11	9	15	15	13	10	10	8	15	14	16	0	0	0
Q16880	Q16880	2-hydroxyacylsphingosine 1-beta-galactosyltransferase	UGT8	24.4	61.437	0.6322937	0.6941795	0.7118988	3.336773	3.604357	3.387362	-0.2327423	1.046038	1.209108	2.89147	3.175776	2.895988	0.6075935	0.7228642	-0.2142525	2.965544	2.934397	2.82147	-3.861517	-4.884664	-2.805634	10.0559514053292	28.319	4	4	4	10	8	9	4	3	4	8	8	7	4	4	3	8	8	9	0	0	0
Q16890	Q16890	Tumor protein D53	TPD52L1	18.6	22.449	-0.5503941	-0.2964134	-0.4916553	-0.3101711	0.9293461	0.715517	0.7808437	-1.126226	0.7562122	0.5828094	1.493261	1.696436	-0.2265186	-0.9153461	-0.4220581	-5.202478	-1.340574	0.745245	1.119547	1.941593	1.394842	9.12394959108183	6.3132	1	1	1	3	2	2	1	2	1	2	2	3	1	1	1	0	1	2	3	2	3
Q16891	Q16891	MICOS complex subunit MIC60	IMMT	8.7	83.677	-2.253637	-3.779161	-3.24971	-3.751631	-3.749737	-4.476671	-5.043688	-4.036567	-4.716459	-4.391373	-4.137627	-4.015945	-3.369123	-2.796532	-3.479588	-1.60206	-0.782465	-2.348364	-3.905173	-5.235598	-3.956928	8.55141339858115	10.8	3	1	2	2	2	1	0	0	0	1	1	1	2	2	2	5	4	3	0	0	0
Q17RS7	Q17RS7	Flap endonuclease GEN homolog 1	GEN1	11.1	102.88	-3.25049	-2.975592	-3.243053	-3.875746	-5.550552	-2.725538	-4.94676	-3.262112	-4.068762	-3.1043	-3.219788	-2.797054	-3.051138	-2.872442	-5.22411	-3.529255	1.017321	-3.099701	-3.493704	-3.001329	-3.304935	8.78695716653963	13.429	1	2	1	2	3	2	1	2	1	2	2	2	1	2	1	2	3	1	1	2	3
Q1ED39	Q1ED39	Lysine-rich nucleolar protein 1	KNOP1	47.4	51.588	0.2024593	0.8526154	0.1794205	0.3539085	0.9543762	0.7769794	-0.4054966	0.9345322	-0.4577732	0.6079063	0.6579075	0.6168556	1.331354	1.118326	1.241842	0.9474239	1.167067	1.275833	3.681696	3.715359	3.545944	9.98429322629852	75.879	7	7	5	10	10	10	7	9	9	9	10	10	9	10	10	9	12	11	15	16	15
Q27J81	Q27J81	Inverted formin-2	INF2	9.5	135.62	-4.043866	-2.961692	-4.878097	-3.26227	-5.057348	-3.533363	-4.342326	-5.141782	-3.662448	-4.093592	-3.309971	-2.740522	-5.284888	-2.31029	-4.138681	-4.832445	-2.143761	-4.606331	-5.199554	-4.339403	-4.032242	8.57216268264634	13.127	1	0	0	1	3	2	0	0	0	3	2	4	0	0	0	2	2	1	1	2	2
Q29RF7	Q29RF7	Sister chromatid cohesion protein PDS5 homolog A	PDS5A	17.8	150.83	-3.533501	-5.10208	-5.51864	-4.048305	-4.230016	-5.739127	-5.489828	-4.496941	-3.916937	-5.372953	-4.205862	-3.745014	-5.679217	-4.533262	-3.589306	-3.96766	-5.459338	-4.076882	-0.2163925	-0.2070675	0.03849602	9.11260500153457	93.544	0	0	1	0	0	0	2	2	2	1	3	2	1	0	0	0	1	0	13	13	13
Q2KHR3	Q2KHR3	Glutamine and serine-rich protein 1	QSER1	18.3	189.97	-4.263273	-3.721063	-3.466059	-3.787613	-5.400254	-3.582117	-5.346295	-5.34498	-5.210136	-4.911716	-5.171183	-4.669088	-4.100197	-4.86036	-4.960842	-3.585565	-4.220995	-6.720389	0.462204	0.8137074	0.5616035	9.31099052713458	59.004	1	1	2	1	1	1	0	2	1	3	2	0	3	2	1	1	2	1	14	13	15
Q2KHT3	Q2KHT3	Protein CLEC16A	CLEC16A	8.4	117.71	-2.78344	-2.38578	-2.010555	-6.093045	-6.822121	-6.5409	-3.221567	-1.802303	-2.708261	-5.630912	-6.114627	-5.137172	-2.403254	-2.881098	-2.536346	-4.090597	-3.411701	-4.634758	-4.421709	-4.743113	-4.000933	8.58076536307448	53.956	3	3	3	0	1	1	2	2	2	1	1	1	3	3	3	2	1	2	1	1	0
Q2M2I8	Q2M2I8	AP2-associated protein kinase 1	AAK1	30.7	103.88	-2.523172	-1.523027	-3.717222	-3.278381	-1.199987	-1.489721	-2.703341	-0.6258583	-1.352045	-0.7546368	-1.202337	-2.130922	-2.706045	-1.547962	-2.36091	-1.523214	-2.323877	-2.690289	3.198452	3.025347	2.89496	9.8477391890143	86.117	3	4	4	2	4	5	5	8	4	8	6	5	5	5	3	4	2	6	15	14	16
Q2NKX8	Q2NKX8	DNA excision repair protein ERCC-6-like	ERCC6L	41	141.1	-3.901404	-4.489603	-4.070026	-0.959465	-1.578279	-4.553879	-1.760351	-0.7410412	-0.8547649	0.4374657	0.1213341	-0.1163578	-2.334797	-2.120304	-3.254992	-1.926773	-1.605566	-1.130899	3.302141	2.632927	3.158762	10.0959709223437	150.97	1	2	2	6	6	4	5	8	6	12	8	9	4	5	2	3	5	4	34	32	33
Q2NL82	Q2NL82	Pre-rRNA-processing protein TSR1 homolog	TSR1	20.5	91.809	-1.299408	-1.684204	-0.9642429	0.3112068	0.5053787	0.470665	-0.2357788	0.4152393	0.3551311	0.3015137	0.5473309	0.180975	-0.4005871	-0.2230759	-0.7699356	0.3424816	0.4272976	0.7650127	-0.2798691	0.7720623	-0.5587692	9.58340283308836	30.648	4	2	3	5	5	5	4	5	4	5	5	4	2	2	2	5	5	5	4	5	4
Q2PZI1	Q2PZI1	Probable C-mannosyltransferase DPY19L1	DPY19L1	9	77.318	-3.25049	-1.74028	-1.212183	0.7967987	0.809845	1.189629	-4.837996	-3.064842	-5.343883	-0.1380367	-1.094921	-0.09409523	-4.83367	-3.824919	-5.39928	0.6717186	-1.510471	-0.6912346	-4.908153	-4.305043	-5.305636	9.15971754618022	14.544	1	3	2	3	4	3	0	1	0	3	2	3	1	0	0	3	1	2	0	0	0
Q32MZ4;Q9Y608	Q32MZ4	Leucine-rich repeat flightless-interacting protein 1	LRRFIP1	34.7	89.252	-4.746998	-4.838086	-4.190998	-2.892746	-2.359743	-2.922817	-1.550335	-1.5308	-2.261576	-1.047729	-1.522631	-2.291704	-4.901947	-3.65893	-4.612146	-2.017809	-1.305389	-3.486109	2.865921	2.95154	2.539783	9.68587603571674	187.32	0	0	1	4	5	4	6	4	3	5	6	6	2	1	2	3	4	2	19	19	18
Q3SXM5	Q3SXM5	Inactive hydroxysteroid dehydrogenase-like protein 1	HSDL1	11.5	37.001	-1.91077	-1.265993	-1.08975	-2.379602	-1.129097	-2.225634	-3.778239	-2.640152	-6.570359	-5.329778	-2.213768	-5.495345	-5.141419	-1.24724	-5.395187	-1.049519	-2.603916	-2.177858	-4.338841	-4.14168	-5.011911	8.47836445116968	2.3138	1	2	2	1	2	1	0	1	0	0	1	0	1	2	0	2	1	2	0	0	0
Q3YEC7	Q3YEC7	Rab-like protein 6	RABL6	32.4	79.548	0.2804661	-0.002923965	0.6279316	-0.9350109	-1.720428	-0.9491901	0.6399651	1.35671	0.80443	-0.01492691	-1.022274	-0.3892498	1.596376	1.538671	0.9487019	-1.349453	-1.680511	-4.338827	2.014122	1.550272	2.151272	9.66419993593832	57.762	6	6	6	4	3	3	6	9	7	6	7	5	9	7	7	4	3	4	11	11	11
Q3ZCQ8	Q3ZCQ8	Mitochondrial import inner membrane translocase subunit TIM50	TIMM50	23.8	39.646	1.087187	1.096304	1.0982	1.627487	1.281921	1.910086	1.123011	1.581493	0.8131828	1.018257	1.458824	0.8587341	1.71139	2.026028	1.34429	1.263411	-0.1668072	1.47402	-0.8309059	-1.047234	0.2234173	9.49234125325497	33.769	4	4	4	5	4	6	3	4	3	3	5	4	4	4	4	4	2	4	3	3	3
Q4ADV7	Q4ADV7	Protein RIC1 homolog	KIAA1432	14.4	159.3	-0.7617397	-0.7120647	-0.8428402	-5.662363	-5.410736	-4.156465	-2.395823	-0.1118031	-0.8736267	-3.522174	-3.645809	-4.192156	-3.164455	-3.779684	-4.231765	-3.86912	-6.646381	-5.378911	-1.712238	-1.375687	-1.748875	8.95757376800065	15.453	3	3	2	0	0	0	2	8	3	1	2	1	1	0	0	0	0	0	1	1	1
Q4G0J3	Q4G0J3	La-related protein 7	LARP7	21.8	66.898	-3.689585	-4.584798	-4.047638	-5.357296	-4.32129	-5.326263	-3.983599	-3.332956	-3.954531	-4.728722	-5.68513	-5.654446	-4.891696	-2.749407	-3.493674	-3.850845	-4.739623	-4.136204	0.8016052	1.155628	1.007954	9.07051809701987	39.088	1	2	1	1	2	1	1	1	1	2	1	1	0	2	1	1	2	2	9	9	9
Q4KMP7	Q4KMP7	TBC1 domain family member 10B	TBC1D10B	17.7	87.198	0.2246704	-0.1718044	-0.8505745	-3.433771	-2.661455	-2.538568	-2.954798	-3.005342	-4.936415	-2.779512	-4.589935	-4.03953	-0.07401466	0.7267036	-1.017487	-1.659864	-2.11931	-2.973011	-0.895113	-1.492811	-0.5850735	8.98175067258514	13.722	8	6	4	2	3	3	2	3	1	2	3	2	6	7	3	3	1	4	3	3	4
Q4KMQ2	Q4KMQ2	Anoctamin-6	ANO6	12.7	106.16	0.4415169	0.6620026	0.8014584	-0.6014767	-0.8839073	-0.7971344	1.193048	1.644848	0.5602894	0.6364613	0.735075	1.155035	0.4411106	0.4543591	0.1061459	0.4972725	1.579624	-1.205269	-3.037023	-4.661992	-4.438059	9.79308460665035	35.44	7	7	7	3	3	2	8	8	7	7	7	6	5	5	4	4	2	2	0	0	0
Q4VCS5	Q4VCS5	Angiomotin	AMOT	58.2	118.08	5.897364	5.958202	5.92894	5.179661	3.803288	3.953999	5.612181	6.505527	5.953241	4.356573	4.206854	4.128033	6.460751	7.042835	6.378757	4.809818	4.461828	4.243628	6.616772	6.645697	6.544672	11.4746969281168	323.31	42	40	42	29	32	29	38	41	38	32	30	31	44	46	43	31	37	32	42	44	41
Q53EU6	Q53EU6	Glycerol-3-phosphate acyltransferase 3	AGPAT9	18.7	48.705	-0.4376507	-0.3269653	0.06185722	1.7143	2.532379	1.971268	0.3269558	0.5815468	0.5849495	1.524183	2.166933	1.958275	-0.1100006	0.1030426	-0.4306564	2.396896	2.165859	2.197374	-2.210323	-4.79586	-3.12586	9.72423489649053	19.083	2	2	2	6	5	5	3	3	2	5	5	5	2	2	1	6	4	5	0	0	0
Q53FV1;Q8N138	Q53FV1	ORM1-like protein 2	ORMDL2	32.7	17.363	1.925701	1.67107	1.866076	2.900681	3.354912	3.219223	0.1439972	0.3764439	0.0162487	2.714134	2.127884	1.784477	1.092743	1.179428	1.052576	3.69599	2.42507	2.985571	-4.478869	-3.119684	-2.292568	9.38255732190879	15.946	2	2	2	3	4	4	1	1	1	2	3	2	1	1	1	4	3	3	0	0	0
Q53GQ0	Q53GQ0	Estradiol 17-beta-dehydrogenase 12	HSD17B12	21.5	34.324	1.856415	1.700201	1.991577	3.033018	3.134645	2.909967	1.011747	0.9510975	1.656523	3.173285	3.60095	2.986252	2.09502	1.462528	3.006918	3.110319	2.782936	3.106821	-4.814882	-4.228369	-4.579204	9.86603909987658	31.329	5	5	3	5	5	5	4	3	4	5	5	5	3	3	3	4	3	4	0	0	0
Q53GS9	Q53GS9	U4/U6.U5 tri-snRNP-associated protein 2	USP39	24.2	65.38	0.05909538	-0.4006195	0.3837357	0.5763073	0.2767944	1.339943	0.4123402	0.8945789	0.2318935	0.2221355	0.6678162	0.1138611	0.4092979	0.9395065	0.00652504	1.746014	0.6323185	0.517746	-0.2523575	-1.708218	-0.4708099	9.61448591733448	18.083	4	4	4	4	3	5	4	4	4	4	4	3	4	4	3	4	4	3	4	3	4
Q53H12	Q53H12	Acylglycerol kinase, mitochondrial	AGK	35.3	47.137	1.283216	1.356277	1.568283	1.437651	0.6693611	1.508385	-0.6462021	0.9324379	-0.3142529	0.4949169	1.034729	1.108709	1.667706	1.433741	1.224131	1.12858	0.3425312	0.6054897	-3.923892	-4.682137	-4.917896	9.60443126815329	29.296	5	5	5	4	3	4	3	4	3	4	5	5	6	5	3	4	5	5	1	0	1
Q53S08	Q53S08		RAB6C	17.7	28.242	-0.0358429	-0.04569435	0.646862	-0.5830441	-0.2301922	-0.04947281	-6.700835	-1.414324	-1.178272	-1.790316	-1.79199	-3.005173	0.5457153	0.655941	1.225416	-0.2985497	-0.2082939	0.5391331	-3.767475	-4.75702	-4.019802	8.87958898552249	5.5612	1	1	1	1	1	1	0	1	1	1	1	1	1	1	1	1	1	1	0	0	0
Q587I9	Q587I9	Vesicle transport protein SFT2C	SFT2D3	11.6	21.789	4.054283	4.008972	3.786343	2.684095	2.736914	2.725368	0.9436226	1.603233	1.911657	1.389482	1.310095	1.284559	3.301884	3.233927	3.407749	2.975882	3.206381	2.750282	-4.265664	-3.612022	-3.862137	9.70504222184623	12.378	2	2	2	2	2	2	2	2	2	2	2	2	2	2	2	2	2	2	0	0	0
Q58EX2	Q58EX2	Protein sidekick-2	SDK2	5.7	239.39	-3.521732	-3.769911	-3.634928	-3.526082	-6.031855	-5.336741	-5.740616	-4.779867	-3.532688	-4.940436	-5.749498	-4.523649	-4.01535	-3.149107	-3.153746	-6.132933	-4.351881	-6.197123	-4.393841	-4.868871	-4.364299	8.30783820415656	9.0957	4	3	4	0	1	1	1	1	0	1	1	0	2	3	3	1	0	1	0	0	0
Q58FF8	Q58FF8	Putative heat shock protein HSP 90-beta 2	HSP90AB2P	20.5	44.348	1.780273	2.731949	2.916153	4.145748	4.408104	4.538061	3.743248	3.319849	3.833748	4.109251	4.533077	4.556492	3.077976	3.568382	4.643606	4.778496	4.232605	4.167608	1.147825	0.9027157	1.552729	10.4439354274224	113.01	1	1	1	1	1	1	1	1	1	1	1	1	1	1	1	1	1	1	1	1	1
Q5BJD5	Q5BJD5	Transmembrane protein 41B	TMEM41B	6.5	32.513	0.5961132	0.6792488	-0.1493454	0.2288666	0.1468658	0.2897987	-0.603344	0.04608917	0.6892166	0.1457367	-0.06029701	-0.5440426	-0.04891777	-0.0549984	0.04655647	0.3356094	1.12739	0.2801094	-2.771725	-3.038982	-2.960649	8.93649866254758	3.2554	1	1	1	1	1	1	1	1	1	1	1	1	1	1	1	1	1	1	1	1	1
Q5BKZ1	Q5BKZ1	DBIRD complex subunit ZNF326	ZNF326	15.6	65.653	-1.513792	-1.720703	-1.270075	-5.743933	-3.326242	-6.201248	-2.810575	-1.666544	-5.422789	-2.118555	-1.553921	-3.038633	-2.216557	-2.014673	-1.981819	-1.54734	-5.179161	-2.899553	-2.775459	-3.28409	-3.016268	8.73484781527829	12.809	2	2	3	1	2	1	3	3	0	2	3	3	2	2	2	3	1	2	4	2	3
Q5H8A4	Q5H8A4	GPI ethanolamine phosphate transferase 2	PIGG	10.5	108.17	-0.3677559	0.3035011	0.5413227	-0.4351616	0.01566315	-0.9566441	-3.880625	-5.151681	-5.115799	-5.947798	-5.380901	-3.951311	-1.671078	0.04406166	-1.841145	-1.23119	-1.162502	1.046591	-2.562859	-2.273571	-2.50967	9.22224811685893	21.259	5	7	6	5	5	5	1	0	0	0	0	0	2	4	2	3	5	4	1	1	1
Q5H9R7	Q5H9R7	Serine/threonine-protein phosphatase 6 regulatory subunit 3	PPP6R3	20.2	97.668	-1.607264	-1.477678	-1.406969	-1.064194	-0.5039444	-0.7712231	-2.877192	-2.558388	-4.726377	-1.357878	-0.7028713	-1.566565	-2.997707	-2.179173	-2.053303	-0.6879444	0.235445	-0.3572712	2.107483	1.558392	2.034143	9.55124256062596	67.173	2	2	2	4	3	4	1	2	0	3	3	2	2	1	2	4	2	4	11	11	12
Q5HYI8	Q5HYI8	Rab-like protein 3	RABL3	63.6	26.422	5.032351	5.031754	5.119869	3.968328	4.719822	4.216022	4.765079	5.163843	5.301291	5.160624	5.310589	5.38485	5.34226	5.43755	5.380592	4.856384	5.690372	5.030344	-2.788931	-5.291306	-4.493498	10.5175521636667	76.892	8	7	7	7	7	6	8	7	8	7	9	9	8	6	8	7	8	7	0	0	1
Q5JRA6	Q5JRA6	Melanoma inhibitory activity protein 3	MIA3	46	213.7	2.103189	2.102205	2.058826	1.30755	1.545784	1.377022	1.590752	2.459879	1.97463	1.406822	1.425507	1.066732	2.145512	2.323902	1.947935	0.4949322	0.6428108	-0.0008888245	-3.850478	-6.74227	-2.87579	10.4318139102529	252.21	34	36	37	35	36	30	37	46	35	31	34	27	42	42	33	23	22	20	0	1	0
Q5JSH3	Q5JSH3	WD repeat-containing protein 44	WDR44	32.6	101.37	-0.7748089	-1.710863	-0.6927128	-0.7384167	0.2858486	0.5444736	-2.455246	-1.331989	-3.81068	0.7915783	0.5766621	0.8510647	-1.778008	-1.895073	-2.742708	-0.9466362	-0.3256321	-0.2329311	0.8451519	-0.4679375	-0.1247616	9.69193862058912	58.506	4	4	6	8	12	11	3	5	1	13	13	12	5	4	2	6	6	7	12	11	11
Q5JSJ4;Q9UL03	Q5JSJ4	Protein DDX26B	DDX26B	5.3	96.672	0.193121	0.07811928	0.4303951	-0.9095917	-1.181089	-1.03775	-0.9144592	-0.5067902	-0.4980946	-1.091568	-1.187635	-0.9739189	-0.1585007	-0.2463531	-0.6235027	-0.6645641	-0.5408001	-1.252565	-0.3955326	-1.078022	-1.276581	9.54578939800556	2.2642	1	1	1	1	1	1	1	1	1	1	1	1	1	1	1	1	1	1	3	1	1
Q5JSZ5	Q5JSZ5	Protein PRRC2B	PRRC2B	28.4	242.96	-5.54886	-5.54124	-5.31144	-4.74839	-3.775649	-6.314648	-4.809137	-4.195461	-3.659042	-5.742479	-6.439437	-6.106615	-5.43046	-5.535413	-4.604343	-6.417846	-5.136	-5.237516	1.554924	1.479258	1.609741	9.72355417756963	155.06	2	1	2	0	2	1	3	4	2	1	2	1	3	1	1	2	2	1	36	35	34
Q5JTD0	Q5JTD0	Tight junction-associated protein 1	TJAP1	6.5	61.82	-2.019302	-2.534779	-1.703751	-4.962869	-4.555862	-4.247705	-1.770933	-1.836279	-2.171421	-5.312084	-3.554722	-5.836938	-1.223457	-1.289761	-0.7062302	-4.664521	-4.426183	-6.171737	-4.284953	-4.678734	-3.945801	8.56179284060015	6.3111	2	3	3	0	0	0	2	2	1	0	0	0	3	2	3	0	0	0	0	0	0
Q5JTV8	Q5JTV8	Torsin-1A-interacting protein 1	TOR1AIP1	58.5	66.248	5.519196	5.411053	5.791012	7.219551	7.161537	7.559874	5.388159	6.166622	5.791405	7.161421	6.981647	7.013956	5.143734	5.163885	5.257185	7.261419	7.031857	7.097466	0.7999763	0.7767982	0.3258247	11.43504764134	323.31	22	23	23	24	24	24	20	22	22	24	24	24	19	19	19	25	27	23	8	7	6
Q5M775	Q5M775	Cytospin-B	SPECC1	28.6	118.58	0.3355083	-0.05936813	-0.142025	-1.625158	-1.391907	-1.427929	-1.821033	-1.73217	-1.765301	-1.801474	-2.025484	-2.276449	0.8651962	1.004766	0.5430412	-0.695406	-0.2982178	-1.028519	-4.356653	-4.737106	-4.383741	9.44068873187216	73.393	11	11	12	5	5	7	3	7	5	4	4	3	15	12	12	7	8	5	0	0	0
Q5QJE6	Q5QJE6	Deoxynucleotidyltransferase terminal-interacting protein 2	DNTTIP2	45.8	84.468	-1.621662	-2.229845	-2.323612	0.1701508	-1.325443	-2.314026	-0.006378174	1.474291	0.5252571	-1.156542	-1.691549	-1.51322	-0.9187565	-0.3272018	-3.154552	-1.022449	0.6189556	-2.20138	4.62603	4.701199	4.607763	10.2842953482305	256.08	2	3	2	3	5	3	6	12	6	3	7	5	3	6	3	6	8	3	24	22	24
[truncated: 913 more rows]
[truncated: 24 more columns]
