# Supplementary material for: ER-export and ARFRP1/AP-1–dependent delivery of SARS-CoV-2 Envelope to lysosomes controls late stages of viral replication
Source: Sci Adv. 2024 Apr 3;10(14):eadl5012. doi: 10.1126/sciadv.adl5012 (PMC10990277; doi:10.1126/sciadv.adl5012)
Supplement: Supplementary file 2 — Data S1 to S6 [file sciadv.adl5012_data_s1_to_s6.zip › adl5012_Data_S4.xlsx]

## Sheet: SummarisedDataComparison
Paper	Preprint?	Tag	Tag Location	Proteomic Method	Common Genes	% Coverage of Pearson et al. 2023	% Coverage of Comparison Work	% ER Pool from Pearson et al. 2024	% Golgi Pool from Pearson et al. 2024	% Endolysomal Pool from Pearson et al. 2024	Cell Type	Comments
Gordon et al. 2020	N	2xStrep	C-terminus	Affinity Purification	0	0	0	0	0	0	HEK293T
Stukalov et al. 2021	N	HA	C-terminus	Affinity Purification	0	0	0	0	0	0	A549
Liu et al. 2021	N	MAC	C-terminus	Affinity Purification	19	1.99161	34.5455	1.47059	1.23457	0	HEK293T
Liu et al. 2021	N	MAC	C-terminus	BioID	59	6.18449	29.9492	10.2941	8.64198	7.69231	HEK293T	24hr Biotin
Laurent et al. 2020	Y	BioID	N-terminus	BioID	311	32.5996	49.8397	58.8235	39.5062	32.6923	HEK293T	24hr Biotin
Laurent et al. 2020	Y	BioID	C-terminus	BioID	169	17.7149	61.6788	35.2941	25.9259	25	HEK293T	24hr Biotin
Laurent et al. 2020	Y	BioID	N-terminus	BioID	268	28.0922	53.9235	51.4706	30.8642	28.8462	HEK293T	poly(I:C) treatment; 24hr Biotin
Samavarchi-Tehrani et al. 2020	Y	miniTurboID	N-terminus	miniTurboID	182	19.0776	62.7586	42.6471	27.1605	19.2308	A549	A549 cells
Samavarchi-Tehrani et al. 2020	Y	miniTurboID	C-terminus	miniTurboID	232	24.3187	57.8554	44.1176	28.3951	21.1538	A549	A549 cells
May et al. 2022	N	BioID2	C-terminus	BioID2	56	5.87002	18.8552	8.82353	8.64198	11.5385	A549	18hr Biotin, A549 cells
Dataset	# Genes Included	Cutoff Criteria
Pearson et al. 2024	954	FDR < 0.05 and log2(FC) > 1
Gordon et al. 2020	6	MiST score > 0.5, BFDR < 0.05, spectral count >2
Stukalov et al. 2021	12	p value < 0.001, log2(FC)>2
Liu et al. 2021	55	BFDR < 0.01
Liu et al. 2021	197	BFDR < 0.01
Laurent et al. 2020	624	Permetation-based FDR < 0.01
Laurent et al. 2020	274	Permetation-based FDR < 0.01
Laurent et al. 2020	497	Permetation-based FDR < 0.01
Samavarchi-Tehrani et al. 2020	290	BFDR < 0.01
Samavarchi-Tehrani et al. 2020	401	BFDR < 0.01
May et al. 2022	297	FDR < 0.05 and log2(FC) > 2
	ER	Golgi	Endolysosome
Pearson et al. 2024	68	81	52
Gordon et al. 2020	0	0	0
Stukalov et al. 2021	0	0	0
Liu et al. 2021 Affinity	1	1	0
Liu et al. 2021 BioID	7	7	4
Laurent et al. 2020 Nterm BioID	40	32	17
Laurent et al. 2020 Cterm BioID	24	21	13
Laurent et al. 2020 Nterm poly(IC) BioID	35	25	15
Samavarchi-Tehrani et al. 2020 Nterm miniTurboID	29	22	10
Samavarchi-Tehrani et al. 2020 Cterm miniTurboID	30	23	11
May et al. 2022	6	7	6

## Sheet: GeneListsForAllDataSetsAndGOs
Genes After Cutoff Criteria												Gene Ontology Lists
Pearson 2024	Gordon et al. 2020	Stukalov et al. 2021	Liu et al. 2021 AP	Liu et al. 2021 BioID	Laurent et al. 2020 BioID Nterm	Laurent et al. 2020 BioID Cterm	Laurent et al. 2020 Nterm pIC	Samavarchi-Tehrani et al. 2020 Nterm	Samavarchi-Tehrani et al. 2020 Cterm	May et al. 2022		Endolysosome	Golgi	ER
ESYT2	AP3B1	TTF1	MYO1C	TP53	TMEM120B	TMEM120B	TMEM120B	EPHX1	ARSL	LOC102724428		ATP7A	SNAP23	PGRMC1
TMEM120B	BRD4	STIP1	MYO1B	HNRNPH2	TLCD2	TLCD2	TLCD2	NPC1	CYP1B1	IGHV1-69-2		HGS	EBAG9	SCD
ILVBL	BRD2	MDH1	TP53	KARS1	GPR89A	GPR89A	GPR89A	PKD2	DLD	IGHV1-18		SNAP23	NPC1	CLGN
KLRG2	CWC27	CS	KARS1	EIF2S1	UBXN8	UBXN8	UBXN8	RPL9	EMD	TMEM129		BIRC6	SCAMP1	NPC1
POM121C	ZC3H18	RBM5	CLTC	SPTB	SLC33A1	SLC33A1	SLC33A1	POR	EPHX1	EFCAB5		AP1AR	ARPC2	YKT6
GPR89A	SLC44A2	RPL39...	GNAI3	ATP5F1A	EBAG9	EBAG9	EBAG9	RPL7	HADHA	SAC3D1		RAB5B	YKT6	ICMT
GPR89B		PRPF40A	PDIA4	CLTC	C2CD2L	C2CD2L	C2CD2L	RPL7A	NPC1	TNFRSF10A		VPS26A	TGOLN2	ARL6IP5
AGPS		ATP6V1B1...	PDIA3	GCC2	GOSR2	GOSR2	GOSR2	RPL12	PDHA1	SLC33A1		RAB14	STX6	RTN3
UBXN8		TAF4	PFKP	PGRMC1	SCAMP1	STX16	BET1	RPL23	RPL9	USP9Y		FLOT2	PRKD3	PSMG1
ACOT7		SARS_CoV2_E	RCN1	IPO5	BET1	SCAMP1	PGRMC2	RPL18A	ALAS1	CYR61		KIF16B	YIF1A	ACSL3
MYO1C		CAAP1	PHB2	XPO1	PGRMC2	BET1	YKT6	RPL21	COMT	ABCD4		SNX3	VAPB	CYB5R3
SNAP23		NOP53	NOP56	ERLIN2	YKT6	PGRMC2	EMC8	RPL26	IGF2R	TNFRSF10B		NUMB	ACSL3	RPN1
GTPBP1			BANF1	OAT	EMC8	YKT6	ADCY9	RPL30	POR	EREG		PI4KB	ATP1A1	RPN2
STXBP3			MYO1D	RPN1	ADCY9	EMC8	TRIM13	RPS6	RPL7	AREL1		SDF4	APP	ATP1A1
PGRMC1			AHSG	RPN2	TRIM13	ADCY9	SMPD2	ZDHHC13	RPL7A	NPC1		ARFGEF2	YES1	POR
EIF3F			GAPDH	APP	SMPD2	TRIM13	VAMP4	LCLAT1	RPL23	LEPROT		RAB11FIP2	LYN	PTPN2
SLC33A1			TPM3	GNAI3	VAMP4	SMPD2	SEC22B	RPS9	RPL18A	XRCC3		SYTL4	EPB41	PTPN1
SAP18			H2BC11	PDIA4	SEC22B	NDUFS2	ATP6AP2	SREBF1	RPL21	SGCE		OCRL	RAB6A	SLC9A1
EBAG9			KRT19	VDAC1	ATP6AP2	VAMP4	ZMPSTE24	TRIM13	RPL27	STX6		LAMTOR1	CALR	LRPAP1
NOP56			RPSA	PDIA3	ZMPSTE24	SEC22B	ARL6IP5	BUB3	RPL27A	SYNGR1		RAB11FIP1	INPP5B	HSPA13
PODXL			TPM1	YARS1	ARL6IP5	NDUFS3	CPD	CISD2	RPS6	SLC25A17		VAMP3	ABCC1	CAMLG
SCD			DLD	CSE1L	CPD	BANF1	WFS1	RPS24	ATP5F1C	ATP9B		VAMP2	GDI2	TMED10
TMEM194A			SLC25A6	RHOA	WFS1	ATP6AP2	SLC22A5	ADGRG6	LCLAT1	ADCY3		GJA1	LRBA	EMD
GOSR2			LMNB1	TFAM	SUN1	ZMPSTE24	SUN1	SMOC1	DNAJB12	SNX3		BET1L	RAB7A	LRBA
IRS4			CANX	PFKP	GOSR1	ARL6IP5	GOSR1	ACBD5	SREBF1	STX10		IGF2R	RAB13	HADHB
EI24			PRDX3	SRSF1	VAPB	CPD	VAPB	RRBP1	TRIM13	TPST1		STEAP3	VAMP7	RAB14
TP53I11			MYH10	DDX39B	ACSL3	WFS1	ACSL3	SEC24B	CISD2	NMT2		VAMP4	RAB10	SEC61A1
SCAMP3			DLST	PHB2	FADS2	SLC22A5	FADS2	FAM177A1	VWA8	UGT1A9		ATP11C	ARF6	RRAS2
TIMM23B			HADHA	DNAJB11	CYB5A	SUN1	CYB5A	TMEM214	GOPC	TPST2		LRBA	TMF1	RAB1A
TIMM23			VDAC2	SDCBP	TFRC	LETM1	TFRC	GPR89A	ARF1	SMPD2		ATP1A1	ARF5	CAV1
HGS			RPS10	DDX3X	HMGCR	GOSR1	HMGCR	C1orf43	AP2M1	PFDN1		VAMP8	ATP2C1	ATP7A
RAB29			EMD	ABLIM1	APP	VAPB	APP	BET1L	PLD3	SLIT3		ITM2C	CDC42EP1	SCAP
CLGN			ACTB	ARPC3	ITGB1	ACSL3	ITGB1	HMOX2	SAR1B	TNFRSF21		ATP7B	CRYZ	STX5
SEC16A			RPS16	PGRMC2	SRPRA	FADS2	SRPRA	TFRC	ACOT9	LRP6		STX6	TMEM115	PDE3B
NPC1			RPL23	YKT6	ITGA5	CYB5A	ITGA5	SLC39A14	UBA52	TOM1L1		CAV1	STX5	SLC39A6
DEGS1			GNAS	PHGDH	HMOX1	TFRC	HMOX1	SLC6A6	RHBDD2	MICAL2		TFRC	PDE3B	RCN2
SCAMP1			TPM4	SNX2	HLA-C	HMGCR	HLA-C	LRRC8D	ACBD5	STBD1		NPC1	GOLGA4	MESDC2
ARPC2			SPTBN1	H2BC12	UBL4A	APP	DBT	CEMIP2	FAM177A1	CNIH1		ECE1	SNX1	SLC39A14
BET1			YWHAH	DKC1	IGF2R	ITGB1	IGF2R	GRAMD1A	FNDC3A	CYB5A		YKT6	ARFRP1	TRAM1
PGRMC2			SSRP1	SEC22B	POR	ITGAV	POR	RCC2	SCARB1	F13A1		MMGT1	CLINT1	ORMDL2
RER1			GANAB	MYO1D	GJA1	SRPRA	GJA1	AMFR	TMEM214	TGFB1		PTPN1	GANAB	ATL3
SURF4			SRSF7	VAPB	PTPN2	ITGA5	PTPN2	AMIGO2	GPR89A	P01742		RAB11A	SLC39A14	ATP11C
SPTLC1			HAGH	AHSA1	PTPN1	HMOX1	PTPN1	TMX2	HMOX2	FGG		ARF6	TRIP11	TXNDC5
STX7			IMMT	SEC24B	PRKCH	HLA-C	PRKCH	TMEM205	SLC39A10	FN1		RAB35	SLC1A5	ATL2
ABCC5			RRM2B	HSPA4L	CERS1	DBT	CERS1	GLG1	MYRF	MT-ND2		RAB7A	TJAP1	HM13
YKT6			YTHDF3	AP2A1	HMOX2	UBL4A	HMOX2	PTGR1	ERLEC1	ITGB3		RAB21	GORAB	TRPM4
CYB5B			ERC1	ZBED1	ABCC1	IGF2R	ABCC1	DHCR7	ATL1	ISG15		RAB11B	AP1AR	UBXN4
SPINT2			RBM14	LMNA	SOAT1	POR	SOAT1	FZD6	NSDHL	HMBS		MGRN1	LAMTOR1	NCLN
ADCY6			POLDIP3	ALB	TMPO	GJA1	TMPO	MKS1	SLC6A6	IFIT1		ARPC2	SCYL2	CCDC47
TXNL1			YTHDF1	GAPDH	TMPO	PTPN2	TMPO	NDC1	LRRC8D	ALAS1		VPS29	ZC3HAV1	LRRC59
TPD52L2			GRPEL1	ATP1A1	SSR1	PTPN1	SSR1	ESYT1	FNDC3B	GNS		RAB10	SCYL3	VMP1
EPB41L2			ATAD3A	TPM3	BAG6	PRKCH	SLC6A8	ATP6AP1	ZDHHC3	SLC25A16		DERL2	MINK1	DNAJC1
TGOLN2			MRPL16	H2BC11	SLC6A8	CERS1	CAMLG	SLC33A1	RPN2	PTPN2			MMGT1	CLCC1
STX6			YTHDF2	LDHB	CAMLG	HMOX2	LMAN1	TRPM4	RIC1	XBP1			ARFGAP2	CHP1
RAD21			SUPT16H	ANXA2	LMAN1	ABCC1	EMD	TOR1AIP2	GRAMD1A	PTPN1			USP32	HSD17B10
PCDH7				HNRNPC	EMD	SOAT1	RAB7A	SLC4A2	RCC2	TNFRSF1A			BICD2	SIL1
MGRN1				PDHA1	RAB7A	TMPO	BCAP31	PTPN2	AMFR	RAB3B			TRPM4	EHD4
SNX3				KRT19	BCAP31	TMPO	ALDH3A2	RAB5C	SAR1A	UGT1A1			AP3S1	POFUT1
STX10				RPSA	ALDH3A2	SSR1	CLCN7	SOAT1	TMX2	ENPP1			BICD1	SAR1A
ADCY9				TPM1	CLCN7	BAG6	SLC7A2	GPAT3	TMEM205	PTPRB			PLEKHA8	TMEM30A
42248				DLD	SLC12A2	SLC6A8	SLC12A2	ABCG2	GLG1	KDELR1			PLEKHA8P1	USE1
CTNND1				PARP1	UBE2G2	CAMLG	UBE2G2	TOR1AIP1	PTGR1	CCNC			ERGIC2	STIM2
ICMT				POTEJ	SPCS3	LMAN1	SPCS3	ANKRD46	DHCR7	ACKR3			CLCC1	STX18
DPM1				DLAT	SEC11A	EMD	SEC11A	RPL13A	MKS1	F2R			YIPF3	SEC63
USO1				COX5B	SLC35A2	RAB7A	SLC35A2	CLPTM1	NDUFS2	AZGP1			LMAN2L	ATP8A1
ABCB7				TOP2A	ADAM17	BCAP31	ADAM17	DARS1	NDC1	CHML			ACBD3	AUP1
CPNE3				SLC25A6	MXRA7	ALDH3A2	MXRA7	ARF4	ARL1	CD82			TMEM165	FKBP7
VAMP4				EEF2	ATP2C1	CLCN7	REEP5	CAMLG	SLC33A1	TEAD1			ARFGAP3	SEC23IP
SLC43A1				P4HA1	REEP5	SLC7A2	NOTCH2	HMOX1	TRPM4	BDKRB2			ITM2C
SEC22B				ETFA	NOTCH2	SLC12A2	CKAP4	ITGA3	TOR1AIP2	AXL			BIRC6
TACC1				PRKCSH	CKAP4	NDUFA6	ARHGAP1	ITGB5	GBF1	SLC16A2			SAR1A
VPS26A				HSP90B1	ARHGAP1	UBE2G2	STX5	PTPN1	SLC4A2	GLIPR1			RAB6B
PMPCB				DSP	STX5	SPCS3	PDE3B	RPN1	CPD	GNG4			SMPD4
ERN1				PFKL	PDE3B	HSPE1	STIM1	FSCN1	ATRN	CAV2			BET1L
CRCP				LMNB1	STIM1	VAMP2	FKBP8	ADAM17	PNPLA8	CLCN3			WWOX
ERAL1				MCM3	FKBP8	SEC11A	LBR	VAPA	TMCO1	CLCN5			VTI1B
NUP155				DNMT1	LBR	SLC35A2	SPCS2	DGKE	GPAT3	CLCN6			GGA1
ZMPSTE24				U2AF2	SPCS2	ADAM17	EMC2	ABCC3	ABCG2	MVD			MYO6
ARL6IP5				CANX	EMC2	MXRA7	VAMP3	SGPL1	TP53I11	SLC5A3			ERGIC3
ATP5L				MARCKS	SLC39A14	ATP2C1	ATP6AP1	STBD1	TOR1AIP1	EMP3			FNDC3A
CPD				PRDX3	VAMP3	REEP5	CYP51A1	EIF2S1	FAM189B	HMGCS2			TRAPPC8
WFS1				SDHA	ATP6AP1	NOTCH2	ATP6V1F	TRIP11	ANKRD46	PSMD4
SLC22A5				MCM4	CYP51A1	CKAP4	UGT8	FADS2	DYNC1I2	MFAP3
PRKD3				MCM5	ATP6V1F	ARHGAP1	INF2	CAD	ITPRIP	F2RL1
SUN1				HSPA4	UGT8	STX5	DPY19L1	SREBF2	TRAP1	CASP6
ERLIN2				RDX	INF2	PDE3B	VMA21	RAB7A	CLPTM1	GFRA1
SEC31A				DEK	DPY19L1	STIM1	ANO6	DHRS3	DARS1	WNT7B
SLITRK5				LONP1	PGS1	FKBP8	TMEM259	COPB2	ARF4	EVA1C
YIF1A				SRP14	VMA21	LBR	GPAT3	TXNL1	CAMLG	TBPL1
RTN3				EIF4A3	ANO6	SPCS2	ORMDL2	EIF2AK3	COX5B	UBXN2A
EPN2				EIF2S3	TMEM259	EMC2	SFT2D3	MPDU1	DBT	HBA1
STBD1				LRPPRC	GPAT3	SLC39A14	RABL3	SEC22B	HSPD1	IL13RA1
GOSR1				MATR3	ORMDL2	OXA1L	TOR1AIP1	ABCC1	ITGB5	VLDLR
VAPB				NAMPT	SFT2D3	VAMP3	TMEM201	SCD	KCNN4	CDC42EP1
MPZL1				VDAC2	RABL3	ATP6AP1	SNAP47	GOLGA5	LBR	IFITM3
PSMG1				CBX5	TOR1AIP1	CYP51A1	ACBD5	FAT1	LRP5	LMNB2
SGPL1				RPS10	TMEM201	ATP6V1F	WLS	REEP5	LRP6	TAP1
NSA2				MARCKSL1	SNAP47	UGT8	CDKAL1	UBXN8	PSMD4	TMEM62
SEC24A				SRP9	ACBD5	INF2	STEAP3	ARPC1B	PTPN1	KCNMA1
SEC24B				TMED10	WLS	DPY19L1	SLC30A6	BET1	RPN1	COX10
ACSL3				FXR2	EMC10	PGS1	TAPT1	PGRMC2	FSCN1	TCIRG1
RAB3D				SSR4	CDKAL1	VMA21	PDXDC1	ARL6IP5	STIM1	ATR
SNAP29				HSD17B4	STEAP3	ANO6	SLC30A9	YKT6	ADAM17	PKD2
MAP4K4				MRPL12	SLC30A6	TMEM259	DHRS13	MCM5	DEGS1	STIM1
AIFM1				ALDH18A1	TAPT1	GPAT3	MBOAT2	CKAP4	ADAM9	ALKBH1
BPNT1				ATP5MF	PDXDC1	ORMDL2	LRRC8D	SNRPD1	SUCLA2	BMPR2
FADS2				MAZ	SLC30A9	SFT2D3	SCD5	ABHD2	SGPL1	TFDP2
C6orf47				RBM11	DHRS13	RABL3	GPAT4	RER1	STBD1	FZD2
CLPTM1				TMEM33	MBOAT2	TJAP1	ADIPOR2	CHP1	ADCY3	FAT1
TOMM40				EPPK1	COX15	TOR1AIP1	ANKRD46	ACOT7	EIF2S1	SLC29A2
LDHA				ARPC4	LRRC8D	TMEM201	ANKLE2	FKBP8	HSPA9	GPNMB
GLUD2				ACTB	SCD5	SNAP47	VRK2	RHBDD3	RAB27B	NCAPD2
GLUD1				EIF4A1	GPAT4	ACBD5	DOLPP1	PLXNB2	SDHA	PEA15
CYB5R3				CDC42	ADIPOR2	WLS	PLD3	PREB	TRIP11	SHB
PGK1				ARF3	ANKRD46	EMC10	KIAA0319L	FADS1	FADS2	TRIP11
HLA-B				RPS16	ANKLE2	CDKAL1	VKORC1L1	UBL4A	MTRF1	UBE2V2
LMNA				RAB11A	VRK2	TUT7	FAM177A1	TRAM1	ARHGAP1	ATP6AP1
TFRC				CNBP	DOLPP1	STEAP3	NDUFAF2	SLC7A11	MGST3	NTRK3
MT-ND1				H3C1	PLD3	SLC30A6	ABHD12	UBXN4	NDUFA10	SGCB
MT-ND2				AP2B1	ITPRIP	TAPT1	SLC66A2	FAF2	SREBF2	ECM1
TUBB4A				RACK1	KIAA0319L	PDXDC1	MMGT1	TM9SF4	RAB7A	UGCG
RPN1				TPM4	VKORC1L1	SLC30A9	TMEM199	SNX19	DHRS3	ALG11
RPN2				BASP1	FAM177A1	DHRS13	MACO1	RAB21	COPB2	ARL13B
SLC4A2				SPTBN1	NDUFAF2	MBOAT2	CISD2	ANKLE2	EIF2AK3	TMEM259
ATP1A1				SLC25A11	ABHD12	COX15	EMC1	DNAJC16	SCAMP1	AGPAT9
APP				YWHAH	SLC66A2	LRRC8D	TMEM87A	TMEM131	MPDU1	TMEM41B
SLC25A5				KHDRBS1	MMGT1	SCD5	TMEM35B	YIPF3	SEC22B	YIF1B
PCCA				GOLGA3	TMEM199	GPAT4	PDZD8	UBE2J1	ABCC1	RABL3
ITGB1				SSRP1	MACO1	ADIPOR2	SLC30A7	DHRS7	NDUFA9	ALG10B
CDK1				TRAP1	CISD2	ANKRD46	TOR1AIP2	SARAF	NME4	METTL10
ATP5B				CHAF1B	EMC1	ANKLE2	MOSPD2	HSD17B11	OXA1L	SNAP47
EIF4E				SRSF5	TMEM87A	VRK2	MFSD8	HACD3	SCD	HIATL1
PYGL				CTBP1	TMEM35B	DOLPP1	VANGL1	BFAR	DDOST	C10orf76
LDHB				FHL1	PDZD8	PLD3	SLC30A5	VEZT	REEP5	FAM69A
P4HB				SPTAN1	SLC30A7	ITPRIP	STT3B	TOR4A	UBXN8	TMCO4
PFN1				SNTB1	TOR1AIP2	KIAA0319L	HM13	CDKAL1	ERAL1	TMEM164
APRT				TUBB2A	MOSPD2	VKORC1L1	LRRC8C	SEMA4C	ZMPSTE24	C9orf91
HSP90AA1				GANAB	MFSD8	FAM177A1	SCARB1	PARP16	BET1	TRIQK
HNRNPC				PDIA6	VANGL1	NDUFAF2	CANT1	VPS13B	MDH2	STEAP3
YES1				ELOB	SLC30A5	ABHD12	SYNE2	TMEM33	DNAJB1	LMBRD2
LYN				SEC23A	STT3B	SLC66A2	BRI3BP	MACO1	PGRMC2	IQSEC1
SLC3A2				SLC1A5	HM13	MMGT1	SNX19	SMU1	TIMM44	NAA16
HSP90AB1				SRSF7	LRRC8C	TMEM199	UBXN4	PRR11	ARL6IP5	LRRC8E
SRPR				HAGH	SCARB1	MACO1	ATP6V0A1	LSG1	YKT6	TAPT1
PDHA1				NDUFA9	CANT1	CISD2	CCDC47	TEX2	CLPX	OGFOD3
ITGA5				NCBP3	SYNE2	EMC1	RFT1	LGR4	MCM5	ABHD15
RPS17				EXOSC6	BRI3BP	TMEM87A	PBXIP1	LRRC59	PRDX3	SLC36A4
MRPL3				H3-5	SNX19	TMEM35B	TBC1D20	ALG1	CKAP4	THADA
CNP				MYH14	UBXN4	PDZD8	GRAMD1A	TM9SF3	ILVBL	LHFPL2
UCHL1				YTHDF3	ATP6V0A1	SLC30A7	TLCD1	EMC7	SNRPD1	CCDC80
FURIN				PABPN1	CCDC47	TOR1AIP2	FAF2	CCDC47	ABHD2	LRRC8D
RPS27A				ALYREF	RFT1	MOSPD2	SMIM12	TMEM159	DNAJB4	ABHD13
UBB				CAND1	PBXIP1	MFSD8	RNF185	GRAMD1B	CHP1	NIPA1
UBC				NUP93	TBC1D20	VANGL1	SLC41A3	DNAJC1	ACOT7	SLC36A1
UBA52				NUP35	GRAMD1A	SLC30A5	DDRGK1	ACBD3	ATF6	DPY19L4
TROVE2				THOC2	TLCD1	STT3B	NGLY1	DDRGK1	FKBP8	SLC35E3
HLA-C				IPO4	FAF2	HM13	TMX3	RETREG2	RHBDD3	PEG10
DLAT				ZC3H15	SMIM12	LRRC8C	DNAJC1	LNPK	NNT	IQGAP3
MGST1				DDX1	VMP1	SCARB1	MBOAT7	TMX1	TBL2	RTTN
HSPA5				USP7	RNF185	PTPMT1	CCDC115	SLC41A2	PREB	AMZ2
SLC2A1				SYAP1	SLC41A3	DEPDC1B	TRPM7	TMEM209	FADS1	FAM219A
EPB41				LRRC59	DDRGK1	CANT1	CLCC1	PIGU	LRP10	TRIM59
PDHB				AP2M1	NGLY1	SYNE2	TMEM209	NUP35	SUCO	CDAN1
RALB				THOC1	TMX3	BRI3BP	SEC62	TECR	TRAM1	SLC35F3
MTHFD1				THOC3	DNAJC1	SNX19	PKMYT1	MMGT1	UBXN4	KIAA0319L
IGF2R				H2AC12	MBOAT7	UBXN4	CGRRF1	VKORC1L1	FAF2	GPR115
SLC25A4				ZFR	CCDC115	ATP6V0A1	SLC29A1	RNF149	MICAL2	SLC38A6
SLC25A6				RBM14	TRPM7	CCDC47	ESYT1	PDZD8	TM9SF4	FAM177A1
BCKDHA				H2AC1	CLCC1	RFT1	NDC1	RABL3	SNX19	RUSC2
NCAM1				ESYT1	TMEM209	VTI1A	TMEM109	GPAT4	LPGAT1	MINK1
PDIA4				RBM4	SEC62	PBXIP1	C1orf43	STT3B	RAB21	TMEM55A
HLA-E				SRRT	VAT1	TBC1D20	OSBPL8	AUP1	USP33	SLC15A4
CD99				WDR12	PKMYT1	GRAMD1A	SPRY4	WDR72	ANKLE2	ARFGAP2
PRKCSH				LSG1	CGRRF1	TLCD1	LNPK	TMED8	DNAJC16	C12orf29
COX7A2				ACBD3	SLC29A1	FAF2	MAGT1	ALDOA	TMEM131	NAT8L
HSP90B1				GORASP2	ESYT1	SMIM12	SLC38A1	ALDH3A2	YIPF3	ATP11C
DARS				GRPEL1	TMEM43	VMP1	SLC6A15	ABCC2	POLDIP2	UXS1
RAC2				NCOA5	NDC1	RNF185	TMX1	PAFAH1B1	MRPS17	NETO2
IFNGR1				GOPC	NDUFAF3	SLC41A3	ACBD3	APP	DHRS7	DAGLB
CBR1				DYNLRB1	TMEM109	DDRGK1	REEP4	CYP51A1	CDK5RAP1	TMEM161B
POR				CMC2	C1orf43	NGLY1	RETREG1	RPL13	SARAF	TMEM104
ATP2A2				ATAD3A	OSBPL8	TMX3	ALG9	RPS3	HSD17B12	SGMS2
ITGA2				NHP2	SPRY4	DNAJC1	GORASP2	ATP2B1	HSD17B11	SLC35B2
GJA1				VAPA	LNPK	MBOAT7	WDR41	OSBPL8	HACD3	FAM57A
PTPN2				CEP72	MAGT1	CCDC115	VEZT	GOSR1	STX18	WDR20
PTPN1				SAE1	ARV1	TRPM7	SENP2	HERPUD1	VEZT	KIAA1524
RPL35A				UBA2	SLC38A1	CLCC1	MOV10	CES1	TOR4A	PI4K2B
ITGB5				NXF1	SLC6A15	TMEM209	PREB	ANO6	RETSAT	LRRC8C
RPL7				MRTO4	TMX1	SEC62	ATP13A1	CDC42	CDKAL1	PTCD2
RPL17				ACIN1	ACBD3	VAT1	JPH1	RHBDD2	SEMA4C	SLC35F5
RCC1				RAB21	REEP4	PKMYT1	EMC7	SLC12A2	TRMT10C	TMEM131
ATF6				SNX6	RETREG1	CGRRF1	TMEM9B	CLCC1	PARP16	STAM
SRM				POLDIP2	ALG9	SLC29A1	ITM2C	KTN1	TMEM33	PRG4
SLC9A1				HYOU1	GORASP2	ESYT1	ST7	CYP4F11	MACO1	PRKCDBP
ATP2B1				YTHDF2	WDR41	TMEM43	AAAS	TEX264	SMU1	ZNF622
RAB3A				SUPT16H	VEZT	NDC1	IARS2	VRK2	LSG1	NXPE3
RAB6A				PUS1	SENP2	NDUFAF3	TYW1	TMEM201	TEX2	SYAP1
LMNB1					MOV10	TMEM109	TMEM30A	SUN1	LGR4	ADIPOR1
VDAC1					PREB	C1orf43	TMEM38B	VDAC3	LRRC59	ARRDC3
FBL					ATP13A1	OSBPL8	ANO10	LRIG3	EMC7	AIDA
UQCRC2					JPH1	SPRY4	TMEM161A	SLC12A4	CCDC47	DOCK10
ITGA6					EMC7	LNPK	ELOVL2	NCEH1	ATP13A1	GCC1
PPIB					TMEM9B	MAGT1	SMPD4	SLC25A4	TMEM159	SMIM19
RPS3					ITM2C	ARV1	SMPD4	STIM2	ESYT2	CERS2
ATP2B4					ST7	SLC38A1	DNAJB12	NETO2	NDUFV2	BSCL2
RRM1					AAAS	SLC6A15	BET1L	EIF6	NDUFV3	GRAMD3
PRKCH					TYW1	TMX1	USE1	PRMT1	SRPRB	APOPT1
ACAT1					TMEM30A	ACBD3	EIF2AK3	CYB5A	MRPS35	KIRREL
RPS12					TMEM38B	REEP4	EMC3	ITGB1	FASTKD5	TMEM87B
ATP5A1					ANO10	RETREG1	VAPA	ITPR3	CERS2	CLPTM1L
MSN					TMEM161A	ALG9	TMEM9	ITPR2	DNAJC1	B3GALT6
RPL13					ELOVL2	GORASP2	STIM2	LRP6	ACBD3	CCDC115
STOM					SMPD4	WDR41	STX18	FURIN	DDRGK1	TMEM237
CALR					SMPD4	VEZT	DHCR7	PSMB5	WDR18	MTMR9
CANX					DNAJB12	SENP2	SEC63	RAB2A	RETREG2	SMIM14
IMPA1					BET1L	MOV10	CEMIP2	RPN2	KIAA0319L	TRPM7
EPHA2					USE1	PREB	BCAP29	SRPRA	GFM1	PANX1
MARCKS					EIF2AK3	ATP13A1	SLC39A10	STX5	REEP4	CLCC1
PDIA3					EMC3	GOPC	TMCO1	OSMR	LNPK	DIRC2
HMOX2					VAPA	JPH1	STX8	STOM	TMX1	S1PR3
LRPAP1					TMEM9	EMC7	DNAJC16	EPHA2	MRPS24	LGMN
SLC7A1					STIM2	TMEM9B	FNDC3A	ACSL3	MAGT1	PKMYT1
SLC6A6					STX18	ITM2C	LEMD3	DDX39B	PCNX3	OSMR
INPP5B					DHCR7	ST7	UBE2J1	DDX21	MRPL45	CHP1
PYCR1					VTI1B	AAAS	DHRS7	VAPB	CCDC115	SLC29A1
ABCC1					SEC63	UBQLN4	EMC9	CLTC	TMEM209	LARP6
MCM5					CEMIP2	VPS45	ATP6V0A2	SRC	PNPT1	ATG101
MCM7					GGT7	IARS2	SRPRB	SLC1A5	RFT1	NDFIP1
SDC2					SLC39A10	TYW1	AUP1	ABCC4	SNAP47	NDC1
CTNNA1					TMCO1	TMEM30A	SPCS1	EMC8	PIGU	HGH1
PHB					STX8	TMEM38B	SAR1B	SPTLC1	LRPPRC	MED18
SERPINB6					ITM2B	ANO10	TEX264	LEMD3	NUP35	TUBB6
SOAT1					DNAJC16	TMEM161A	SLC30A1	MICAL2	TECR	TMEM106C
ADD1					FNDC3A	ELOVL2	FAM234B	PDXDC1	STT3A	C1orf43
BSG					POLDIP2	SMPD4	TMEM131L	GORASP2	LPCAT4	SLC12A9
ATP7B					LEMD3	SMPD4	PGRMC1	AAAS	RNF149	PITPNM3
ATP5C1					UBE2J1	DNAJB12	BTN3A3	RAB1A	RABL3	SEMA4C
RPL4					DHRS7	BET1L	SCD	RAB1B	GPAT4	EPT1
HSPA9					EMC9	USE1	EI24	RAB8A	STT3B	CCDC90B
EIF4A3					ATP6V0A2	EIF2AK3	RAB29	RAB14	AUP1	TMEM39B
RPL3					SRPRB	NDUFAF4	CLGN	RAB8B	TMTC3	CLPB
DDOST					UBIAD1	EMC3	SEC16A	WWOX	WDR72	DNAJC25
RPL13A					AUP1	VAPA	PLXNB2	TRPM7	TMED8	ZNF106
RPL13AP3					SPCS1	TMEM9	NPC1	SMPD4	ALDOA	SNX25
HADHA					SAR1B	MDFIC	SCAMP2	TYW1	ETFA	CDC42EP4
SLC19A1					TEX264	STIM2	RER1	PCDHB2	ALDH3A2	ELOVL6
TMPO					SLC30A1	STX18	STX7	SPINT2	ABCC2	CLMP
RPS27					SLC4A7	DHCR7	NUP42	SEC24A	PAFAH1B1	ANTXR1
ECE1					ESYT2	VTI1B	SPINT2	MBOAT7	ATP1A1	RNF167
SLC1A3					ILVBL	SEC63	FZD6	HM13	CYP51A1	UGT1A7
MCAM					ELOVL7	CEMIP2	MPZL2	MOSPD2	RPL13	C12orf10
MSH2					FAM234B	BCAP29	STX10	NUP155	RPL26	BCL2L12
GRK6					TMEM131L	GGT7	DENND4B	SNX14	RPL36AL	PARVB
SSR1					TMEM189	SLC39A10	TACC1	ATP2A2	RPS3	TNS1
TSFM					FAM171A2	TMCO1	NUP155	LMNB1	ATP2B1	VEZT
RPL27A					UPK3BL2	STX8	UFL1	SAR1B	ATP5F1A	KIAA1549
RPL5					PGRMC1	ITM2B	YIF1A	ATL1	OSBPL8	GOPC
RPL21					WWP2	DNAJC16	STBD1	DDOST	GOSR1	TNFRSF12A
RPL28					BTN3A3	FNDC3A	SGPL1	CDIPT	YIPF5	CHST11
RPS9					FAAH	LAMTOR2	CTDNEP1	YIF1A	CES1	ATP13A2
RPS5					SCD	POLDIP2	SEC24A	WDR18	ANO6	RTN4
STT3A					ASTN1	LEMD3	SEC24B	REEP4	ADGRG6	PLSCR4
CAPZA2					EI24	UBE2J1	MPC2	MAGT1	ACOT2	CHST7
SLC6A8					RAB29	DHRS7	HLA-A	STT3A	YIF1B	TM7SF3
ARCN1					CLGN	EMC9	RPN1	MYADM	CDC42	TMEM39A
PTDSS1					SEC16A	ATP6V0A2	MGST1	ATRN	RRBP1	INTS10
HSPA13					PLXNB2	SRPRB	HSPA5	LPGAT1	SLC12A2	UCKL1
CSNK1A1					NPC1	UBIAD1	IFNGR1	RUSF1	CLCC1	ZDHHC7
CSNK1A1L					SCAMP2	AUP1	SLC9A1	ADH5	KTN1	SACS
MARCKSL1					RER1	SPCS1	FBL	RAB34	NADK2	CD274
CAMLG					SPTLC2	SAR1B	SCP2	SCAP	C1orf43	CRIM1
RPL34					TM9SF1	TEX264	CHML	UTP15	C17orf80	TMEM9
LMAN1					STX7	SLC30A1	STOM	PLD3	CPS1	XPR1
CCT3					NUP42	SLC4A7	CANX	TMEM9	CYP4F11	CLN8
MRPL19					CYB5B		GJC1	YIPF5	TEX264	NPC1L1
CSNK1E					SPINT2		TGFBR1	ABCA1	VRK2	PCSK1N
MCM2					SLC37A4		FDFT1	ZMPSTE24	TMEM201	TRMT112
TMED10					CALU		SLC19A1	PRMT5	SUN1	ZDHHC2
NUMB					OPA1		ECE1	ADAM9	TMEM131L	MOSPD1
GMPS					FZD6		SLC1A3	DYNC1I2	RAB29	APPL1
GDI2					MPZL2		NOTCH1	IFNGR1	AMIGO2	PACSIN3
EMD					STX10		PTDSS1	CLGN	PHB2	BAG5
SLC26A2					PRAF2		DGKE	DPY19L1	SLC12A4	TAOK2
SERPINH1					IGSF3		ASIC1	SACM1L	SHMT2	ST3GAL5
ST13;ST13P5					DENND4B		BTN3A2	ATP1A1	STIM2	ABCG2
LRBA					MPDU1		MXRA7	FNDC3A	PSMC1	SLC9A8
CCT4					TACC1		TAP1	ANTXR1	NDUFS1	ATP11B
RAB5C					NUP155		PRKCD	AP2M1	NETO2	MRPS23
RAB7A					DGAT1		C1QBP	RETSAT	ANO10	RHBDD3
RAB13					B3GAT3		BNIP1	TMTC3	RAB11A	ATP6V0A2
SSR4					TOMM70		DNAJC3		RAB2A	LOXL2
BCAP31					UFL1		SQSTM1		YME1L1	HSPB11
ALDH3A2					YIF1A		RCN2		GLS	NME7
HSD17B4					ZFPL1		ITPR2		PKMYT1	IER3IP1
VAMP7					UNC5C		ITPR3		PRMT1	SNX13
DGKE					RTN3		DSC3		SLC25A4	NUBP2
ARHGDIA					STBD1		ITPR1		CYB5A	NFS1
SLC7A2					SGPL1		TRAM2		ITGB1
EFNB2					CTDNEP1		RAB3GAP1		ITPR3
SLC25A1					SEC24A		PAFAH1B3		PSMB5
ARFIP2					SEC24B		RCN1		PSMD1
ARFIP1					ADGRL2		SEC23A		SOAT1
SUCLG1					MPC2		SEC23B		SRPRA
COPA					SNAP29		TRAM1		STX5
SLC16A1					C6orf47		TRIP11		DNAJC7
SEC24C					CLPTM1		NSDHL		ABCC3
ATP1B3					HLA-B		KCNJ8		OSMR
ALDH18A1					HLA-A		OCLN		STOM
SLC12A2					RPN1		GRAMD1B		EPHA2
DRG2					ABCB1		TMEM41B		ACSL3
HADHB					MET		RNFT1		DDX39B
NHP2L1					MGST1		GRAMD4		DDX21
CTBP2					HSPA5		LRRC8E		VAPB
STX17					NCAM1		RETSAT		CLTC
TMEM33					ITGA4		TMEM214		FAT1
SEC61B					CD99		SLC27A4		SRC
DSTN					IFNGR1		LCLAT1		YES1
SPCS3					ITGA2		CERS6		LMNB1
RAB2A					SLC9A1		NFXL1		SLC1A5
RAB5B					OSBP		IKBIP		ABCC4
RAB10					FBL		IKBIP		EMC8
RAB14					SCP2		ILDR2		SPTLC1
ACTR2					CHML		LPCAT2		HSPA8
ABCE1					STOM		ZC3HAV1		HSPA1A
RAP1B					CANX		LYSMD3		HSPA6
RPL26					SLC6A6		SYT9		CEMIP2
RPL26L1					GJC1		SYVN1		ORMDL2
RPL15					TGFBR1		MTDH		LEMD3
MAGOH					FDFT1		KTN1		PRORP
MAGOHB					SLC19A1		GPR180		PDXDC1
RPL27					LIFR		STING1		SYNE2
RHOA					ECE1		LSR		ESYT1
SEC61A1					SLC1A3		TEX2		GORASP2
COPZ1					MCAM		SLC35F2		AAAS
RRAS2					NOTCH1		PNPLA6		RDH11
RPS7					SLC6A9		GRAMD1C		SCFD1
RPS8					PTDSS1		CYP4X1		RAB35
RPS15A					RAB27A		MARVELD2		RAB14
RPS16					VAMP7		CERS5		RAB1B
YWHAE					DGKE		JAGN1		RAB8B
RPS14					SLC5A3		PARP16		WWOX
RPS23					PSMD4		FITM2		WDR1
RPS11					TMEM33		ARL6IP6		TRPM7
ARF6					SEC61B		LRRC57		SMPD4
RPL7A					ATP6V0D1		HSD17B11		TYW1
RAB11A					CXADR		LEMD2		TYW1B
RPS4X					ASIC1		NETO2		PCDHAC2
RPS4Y2					CNTNAP1		TMEM161B		PCDHA12
RPS6					BTN3A2		CNNM3		PCDHA4
RAB1A					MXRA7		LPCAT1		PCDHB2
RAN					DSC2		NUP35		PCDHB3
RPL23					TAP1		STEAP2		ZDHHC13
RPS24					TAP2		ATL2		ALG1
GNB1					PRKCD		GOLGA5		RTN4
RPL30					C1QBP		PIGX		GRAMD1B
RPL11					BAX		DNAJB14		SPINT2
RPL8					SCAP		TRPM4		MBOAT7
PPIA					ASPH		DDX54		HM13
RAC1					TMEM115		CHPT1		USP32
GNAS					LMAN2		CHMP7		MOSPD2
YWHAZ					BNIP1		THEM6		LRIG3
RPL38					BNIP2		SCFD1		NUP155
GNB2L1					DNAJC3		LMBR1		SNX14
ACTG1					MAD2L1		ATL1		ATP2A2
ACTA1					TUSC3		JPH3		PTPMT1
ACTC1					SQSTM1		PIGC		VAPA
ACTG2					LRP8		NCSTN		RPL8
ACTA2					RCN2		TMEM131		MYADM
NOMO1					ITPR2		LPGAT1		DNAJB14
NOMO3					ITPR3		ALG3		GLUD1
NOMO2					DSC3		RAB8B		ARF6
CXADR					ITPR1		KCNB2		DPP9
ASIC1					KCNJ11		YIPF5		ATP6AP1
SLC35A2					GANAB		SYAP1		BNIP1
ADAM17					MFSD10		TMEM230		ZDHHC7
TMF1					TRAM2		TMEM159		GTPBP10
MRPS5					RAB3GAP1		NUS1		RPS24
RPL24					PAFAH1B3		CERS2		SLC16A1
RPL36A					EBP		RUSF1		DGKE
ARF5					PON2		GRAMD2B		NPLOC4
RHOG					RCN1		PLEKHA8		CYB5B
MXRA7					EPHA7		CDK5RAP3		ERGIC1
DGCR2					SEC23A		CLPTM1L		UPK3BL1
EFNB1					SEC23B		SCYL1		SEC63
ATP2C1					TRAM1		PANX1		APP
SLC25A3					TRIP11		OSBPL9		SLC27A4
CDK5					NSDHL		RMDN3		SCAMP2
CDC42EP1					KCNJ8		CDCA3		RPS27L
CLTC					SGCB		CHP1		MRPS5
REEP5					OCLN		SIGMAR1		ABHD12
SLC7A5					RTN1		ABCA3		PIGO
OCRL					GRAMD1B		SMO		MTHFD1L
ROR2					RIC1		RNF5		MRPS28
DSC2					TMEM41B		AGPAT1		PTPN2
RPL18A					YIF1B		SELENOS		UTP15
RPL6					ALG10		APOL2		PRR11
AKAP12					EMC4		REEP2		SLC35A2
SLC25A11					MIA3		PRXL2A		ACADVL
CAV1					RNFT1		LMF2		RHBDF2
LMNB2					ODR4		TMEM106C		NDUFAF4
ATP7A					MTARC1		TMEM59		NPTN
NOTCH2					GRAMD4		SEMA4C
YWHAH					LRRC8E		ELOVL4
APLP2					RHBDD2		LSG1
RPL18					RETSAT		TMX4
CKAP4					TMEM214		OSBPL2
TJP1					DHX57		SEMA6A
ARHGAP1					LPCAT3		BLZF1
SRSF4					SLC27A4		RAB3GAP2
CRYZ					NIPAL3		PIGU
SLC20A2					CNNM4		RDH14
GOLGA3					LRRC8B		ANO8
GOLGA2					RHBDF2		GBA2
AHNAK					TMEM205		ARFGAP3
AP1B1					LCLAT1		FZD3
SCAP					DNAJC14		GPRC5C
SREBF2					CERS6		RTN4
ASPH					NFXL1		SAR1A
STX4					IKBIP		AGPAT4
TMEM115					IKBIP		AGPAT3
LMAN2					ILDR2		GINM1
PTPN13					LPCAT2		UFSP2
TRAP1					NIPA1		PODXL2
BNIP1					ZC3HAV1		SPG21
BNIP3					LYSMD3		CNIH4
PPFIA1					SYT9		RRBP1
PRDX4					SYVN1		DNAJB11
STX5					MTDH		FAM8A1
PSMD2					KTN1		C19orf25
PDE3B					GPR180		PCYOX1
NNT					RETREG3		CYB5R1
SLC39A6					SLC26A11		AMFR
OS9					STING1		RAB23
GOLGA4					LSR		VANGL2
ADAM9					TEX2		DOLK
IQGAP2					SLC35F2		SLC7A11
GPR50					PNPLA6		JAG2
STIM1					TMEM192		ERGIC3
SNX1					GRAMD1C		TMX2
RAB32					RDH10		PCDHGB5
ARFRP1					CYP4X1		TIMM13
CUX1					SLC39A11		FLVCR1
COTL1					MARVELD2		BACE2
HNRNPD					CERS5		SLC12A7
DAG1					JAGN1		COPG1
DSG2					PARP16		FBLL1
38961					FITM2		PLPP3
FLOT2					ARL6IP6		TP53I11
RCN2					LRRC57		STAM2
FKBP8					ATP11C		SEC31A
FAT1					HSD17B11		GAPDH
SQLE					LEMD2		ALDH2
ITPR2					NETO2		GPI
DSC3					TMEM161B		BLVRB
CLINT1					CNNM3		ATP5F1D
MESDC2					LPCAT1		ANP32A
GANAB					NUP35		ARCN1
MBTPS1					STEAP2		MARCKSL1
MFSD10					ATL2		ST13
LBR					PCDH19		GPM6A
COG2					GOLGA5		HADHB
GOLGB1					PIGX		EIF2B5
STARD3					DNAJB14		HERPUD1
SPCS2					RDH11		TMED2
37500					TRPM4		RAB11B
RAB3GAP1					DDX54		PCK2
SLC39A14					GPX8		ALG11
PDIA6					PIGO		ZFYVE27
EBP					USP33		ZDHHC20
PWP2					CHPT1		RINT1
RAB35					TMEM263		BTN2A1
RCN1					CHMP7		ZC3HAV1
LLGL1					THEM6		VPS13B
PPP1R7					SCFD1		ZDHHC13
SEC23A					LMBR1		PLD6
SEC23B					BTN2A2		KCT2
SHB					ATL1		DIPK2A
TRAM1					JPH3		SLC39A7
TRIP11					PIGC		PIGB
TRIP6					NCSTN		APH1A
NSDHL					TM9SF4		BSCL2
SLC1A5					TMEM131		SAMD8
MSMO1					LPGAT1		C9orf72
VAMP3					PIGK		RPF2
VAMP2					ALG3		ACAD9
ATP6AP1					NECTIN2		CERS4
RAB11B					RAB8B		MRM3
39326					KCNB2		BSDC1
OCLN					USP7		TMEM160
SRSF7					YIPF5		ADPRS
DECR1					PIGT		CISD1
NDUFA9					ERGIC1		HSPBP1
HADH					SYAP1		MRPS17
CYP51A1					ADIPOR1		COG6
UGT8					TMEM230		SNX14
CLEC16A					LRRC59		F11R
DPY19L1					TMEM159		NPTN
HSDL1					NUS1
TIMM50					FBXO17
ANO6					SLC47A1
AGPAT9					CERS2
ORMDL2					RUSF1
HSD17B12					POM121
AGK					PRR11
RAB6C					GRAMD2B
SFT2D3					REEP6
HSP90AB2P					TMEM41A
TMEM41B					KIRREL1
ZNF326					PLEKHA8
PIGG					CDK5RAP3
RABL3					SLC35E1
MIA3					CLPTM1L
DDX26B					SCYL1
TJAP1					DHRS1
TOR1AIP1					MIA2
SPECC1					NEDD4L
TMEM201					TMEM237
SNAP47					PANX1
PPP1R15B					PIGS
GORAB					OSBPL9
WLS					RMDN3
NAGLT1					PSMD1
CDKAL1					SDF2
GPR107					CDCA3
ZDHHC20					CHP1
LYSMD4					SIGMAR1
AP1AR					ABCA3
STEAP3					TM9SF2
ATL3					SMO
RLTPR					ATF6B
LAMTOR1					RNF5
LRRC8E					AGPAT1
RHBDD2					NIPSNAP1
TMEM214					DDX50
SLC30A6					SELENOS
MRPL14					APOL2
PRPF8					REEP2
SCYL2					PRXL2A
SFXN4					YIPF4
CNNM4					LMF2
PDXDC1					ISCA1
TLDC1					VAMP8
DARS2					EMC6
TMED8					PTDSS2
SLC30A9					TMED9
MTHFD1L					TMEM106C
LCLAT1					ELOVL1
METTL7B					JAM3
LRIG3					OSBPL10
WDR82					TMEM59
RAB11FIP1					SEC11C
HSDL2					TRIM4
CERS6					SEMA4C
LIN28B					TTYH3
NFXL1					DERL2
MBOAT2					ELOVL4
TMTC3					SLIRP
HIST2H3A					LSG1
HIST3H3					FAM234A
HIST1H3A					UNC93B1
H3F3C					TMX4
RPS27L					OSBPL2
MARK2					SEMA6A
TRMT10C					BLZF1
DHX30					RAB3GAP2
RAB11FIP2					TMEM245
ZC3HAV1					PIGU
LYSMD3					ATP13A3
CENPV					RDH14
GALNT7					ANO8
SCD5					GBA2
ACOT1					ARFGAP3
ACOT2					FZD3
AGPAT6					GPRC5C
KTN1					RTN4
GPR180					SAR1A
PPFIBP1					FAM114A2
ANKLE2					AGPAT4
VRK2					AGPAT3
STX12					SACM1L
ZDHHC13					GINM1
RELL1					AGPAT5
FAM219A					UFSP2
WDR75					TMEM39A
PHF6					NDUFB11
SLC35F2					TECR
MB21D2					PODXL2
PHACTR4					SPG21
ELMOD2					MYOF
KIAA0319L					CNIH4
SCYL3					LRFN1
UNC5B					RRBP1
VKORC1L1					IFT80
FAM177A1					DNAJB11
ABHD12					FAM8A1
MPP5					C19orf25
MINK1					SUN2
MARVELD2					PCYOX1
MMGT1					CYB5R1
OXR1					TMEM59L
FAM26E					PACSIN3
TMEM57					AMFR
CISD2					RAB23
ARFGAP2					VANGL2
KRTCAP2					TMCC3
FITM2					SLC12A4
ARL6IP6					DOLK
GDPD1					SLC7A11
ATP11C					JAG2
TMEM87A					ERGIC3
HSD17B11					TMX2
TXNDC5					PTRH2
KCT2					RHBDD3
NETO2					TBL2
CNNM3					PCDHGB5
PDZD8					TIMM13
SLC30A7					IER3IP1
USP32					FLVCR1
NUP35					BACE2
TOR1AIP2					SLC12A7
ATL2					ALG6
MOSPD2					ALG5
VANGL1					COPG1
SLC30A5					POMT1
SLC35B2
GOLGA5
RDH11
PI4K2B
STT3B
HM13
CD99L2
BICD2
TRPM4
DDX54
LRRC8C
PIGO
SMCR8
USP33
SLC16A10
SCARB1
COG1
TMEM263
NUP133
SLC20A1
CHMP7
SLC35F5
DCAKD
SCFD1
CANT1
FAR1
POMGNT1
SLC39A7
GBF1
TM9SF4
TMEM131
AP3S1
UBXN4
NDRG1
NUP205
PVRL2
STAM
NEO1
GLG1
COPS5
EXT2
SCAMP4
YIPF5
RAB24
NCLN
ERGIC1
CIRH1A
TBRG4
CCDC47
MRPL24
TMEM230
RFT1
TTC17
LRRC59
TMEM159
TAMM41
SARAF
SYTL4
PYCR2
FAF2
AP2M1
ERLEC1
TVP23B
TVP23C
BICD1
CERS2
VMP1
SCARF2
DDX27
ERO1L
PRR11
PGAM5
SEC22A
USMG5
KIRREL
PLEKHA8
PLEKHA8P1
COG3
SLC35E1
TMEM87B
CLPTM1L
DNAJC1
SCYL1
KIF16B
MBOAT7
TMEM237
SLC38A2
FYTTD1
GFM1
ERGIC2
MCCC1
CLCC1
TMEM209
OSBPL9
RBM15
PSMD1
PKP4
PHB2
SLC38A3
CHP1
HSD17B10
HNRNPAB
SLC29A1
PRMT1
RNF5
NABP2
APOL2
MRPL45
SDF4
FAM213A
ESYT1
NDFIP1
NDC1
TUBB6
MRI1
ABHD6
VAMP8
ELOVL1
FUNDC2
C1orf43
SFXN3
JAM3
AP1M1
SLC26A6
MRPL13
MRPL37
OSBPL8
WDR11
ZDHHC5
SEMA4C
UBE2O
EPT1
LNP
YIPF3
C20orf27
DERL2
ELOVL4
NAA50
DDX47
MAGT1
LMAN2L
CCDC8
SIL1
SLC35B3
DNAJC25
EHD4
C1orf21
BLZF1
SLC38A1
SLC6A15
EPB41L4B
CPVL
BOLA2
TMX1
ACBD3
CDC42EP4
POFUT1
DEF6
SENP3
EHD1
POMK
REEP4
ALG9
NT5DC2
GORASP2
RNF121
SFXN1
WDR41
PLEKHA1
VEZT
TMEM165
PCDH9
KIAA1549
EPB41L5
PREB
ATP13A1
GOPC
TM9SF3
JPH1
WDR6
ARFGAP3
RAB18
MRPS30
EMC7
SAYSD1
TIMMDC1
GPR108
PPAN
GPRC5C
PVRL3
ITM2C
BIRC6
SAR1A
AAAS
ABCB10
RAB6B
FAM114A2
TOMM22
IARS2
TBC1D22B
TBC1D23
DCAF13
TYW1;TYW1B
TMEM30A
40787
DNAJC11
ARL8B
TMEM38B
ANO10
BSDC1
PAG1
MRPL16
TMEM161A
CHCHD3
SMPD4
ARL15
DNAJB12
ZDHHC3
BET1L
ELOVL5
UGGT1
TECR
USE1
CISD1
PODXL2
WWOX
IGF2BP1
EIF2AK3
FLRT3
MPP6
PTPLAD1
EMC3
ADAM22
VAPA
SENP1
SH3BP4
STIM2
PCDH10
RRBP1
SUCLA2
STX18
PI4KB
STOML1
DHCR7
VPS29
B4GALT7
SLC25A10
TJP2
FTSJ1
VTI1B
SEC63
SUN2
STEAP1
TMEM2
CYB5R1
SLC12A6
AK3
LNPEP
PLXNA1
SLC25A13
GGA1
STOML2
AKAP11
APPL1
RALY
RAB21
RAB23
SLC39A10
KIDINS220
VANGL2
TMCO1
MYO6
STUB1
ANGEL1
SSR3
DIMT1
SLC12A4
AP4E1
PA2G4
SMC3
NIP7
EIF3L
VDAC3
ERGIC3
DNAJC16
FNDC3A
PIKFYVE
EPB41L3
TRAPPC8
ATP8A1
MRPS17
POLDIP2
LEMD3
ACOT9
TMX2
UBE2J1
DHRS7
MRPS2
RRP7A
SBDS
PTRH2
RAP2C
RHBDD3
NOC2L
WDR7
DTNA
HYOU1
TBL2
SAMM50
UTP18
SRPRB
FLVCR1
NPTN
SLC12A7
ALG6
ALG5
AUP1
FKBP7
CLIC4
SPCS1
SAR1B
ARFGEF2
ARFGEF1
EPN1
TEX264
SLC30A1
SLC4A7
ROBO1
SLC4A4
SEC23IP
